# Supplementary material for: (E)-N,N-Diethyl-4-{[(4-meth­oxy­phen­yl)imino]­meth­yl}aniline: crystal structure, Hirshfeld surface analysis and energy framework
Source: Acta Crystallogr E Crystallogr Commun. 2024 Jan 26;80(Pt 2):201–6. doi: 10.1107/S2056989024000574 (PMC10848986; doi:10.1107/S2056989024000574)
Supplement: Supplementary file 1 [file e-80-00201-sup1.cif]

##############################################################################
#                                                                            #
# This CIF contains the data in a paper accepted for publication in          #
# Acta Crystallographica Section E. It conforms to the requirements of       #
# Notes for Authors for Acta Crystallographica Section E, and has been       #
# peer reviewed under the auspices of the IUCr Commission on Journals.       #
#                                                                            #
# Full details of the Crystallographic Information File format               #
# are given in the paper "The Crystallographic Information File (CIF):       #
# a New Standard Archive File for Crystallography" by S. R. Hall, F. H.      #
# Allen and I. D. Brown [Acta Cryst. (1991), A47, 655-685].                  #
#                                                                            #
# The current version of the core CIF dictionary is obtainable from          #
# ftp://ftp.iucr.org/pub/cif_core.dic.                                       #
#                                                                            #
# Software is freely available for graphical display of the structure(s)     #
# in this CIF. For information consult the CIF software page                 #
# http://www.iucr.org/resources/cif/software.                                #
#                                                                            #
# This file may be used for bona fide research purposes within the           #
# scientific community so long as proper attribution is given to the journal # 
# article from which it was obtained.                                        #
#                                                                            #
##############################################################################
data_I
_audit_creation_method     'SHELXL-2018/3'
_chemical_name_systematic
;
(<i>E</i>)-<i>N</i>,<i>N</i>-Diethyl-4-{[(4-methoxyphenyl)imino]methyl}aniline
;
_chemical_name_common     ?
_chemical_formula_moiety     'C18 H22 N2 O'
_chemical_formula_sum     'C18 H22 N2 O'
_chemical_formula_iupac     'C18 H22 N2 O'
_chemical_formula_weight     282.37
_chemical_melting_point     ?
_space_group_crystal_system     triclinic
_space_group_name_H-M_alt     'P -1'
_space_group_name_Hall     '-P 1'
loop_
    _space_group_symop_operation_xyz
    'x, y, z'
    '-x, -y, -z'
_cell_length_a     8.3830(7)
_cell_length_b     9.2872(7)
_cell_length_c     11.2981(9)
_cell_angle_alpha     78.991(6)
_cell_angle_beta     71.009(6)
_cell_angle_gamma     74.174(6)
_cell_volume     795.14(12)
_cell_formula_units_Z     2
_cell_measurement_reflns_used     8317
_cell_measurement_theta_min     1.92
_cell_measurement_theta_max     26.62
_cell_measurement_temperature     250(2)
_exptl_crystal_description     prism
_exptl_crystal_colour     yellow
_exptl_crystal_size_max     0.680
_exptl_crystal_size_mid     0.470
_exptl_crystal_size_min     0.280
_exptl_crystal_density_diffrn     1.179
_exptl_crystal_density_meas     ?
_exptl_crystal_density_method     ?
_exptl_crystal_F_000     304
loop_
    _exptl_crystal_face_index_h
    _exptl_crystal_face_index_k
    _exptl_crystal_face_index_l
    _exptl_crystal_face_perp_dist
    13 -15 -13 0.0669
    8 25 30 0.0438
    -9 -6 -10 0.0756
    -30 0 7 0.6901
_exptl_absorpt_coefficient_mu     0.074
_exptl_absorpt_correction_type     multi-scan
_exptl_absorpt_process_details
;
[<i>X-RED32</i> (Stoe & Cie, 2018) and
<i>X-AREA LANA</i> (Stoe & Cie, 2018)]
;
_exptl_absorpt_correction_T_min     0.6971
_exptl_absorpt_correction_T_max     0.9894
_diffrn_ambient_temperature     250(2)
_diffrn_source     'sealed X-ray tube, 12 x 0.4 mm long-fine focus'
_diffrn_source_power     2.000
_diffrn_source_voltage     50
_diffrn_source_current     40
_diffrn_radiation_type     MoK\a
_diffrn_radiation_wavelength     0.71073
_diffrn_radiation_monochromator     'plane graphite'
_diffrn_measurement_device_type     'STOE IPDS II'
_diffrn_measurement_device     '2-circle diffractometer'
_diffrn_measurement_method     'rotation method, \w scans'
_diffrn_detector     'image plate (34 cm diameter)'
_diffrn_detector_area_resol_mean     6.67
_diffrn_reflns_number     11520
_diffrn_reflns_av_R_equivalents     0.0303
_diffrn_reflns_av_unetI/netI     0.0210
_diffrn_reflns_theta_min     1.918
_diffrn_reflns_theta_max     26.240
_diffrn_reflns_theta_full     25.242
_diffrn_measured_fraction_theta_max     0.989
_diffrn_measured_fraction_theta_full     0.998
_diffrn_reflns_limit_h_min     -10
_diffrn_reflns_limit_h_max     10
_diffrn_reflns_limit_k_min     -11
_diffrn_reflns_limit_k_max     11
_diffrn_reflns_limit_l_min     -13
_diffrn_reflns_limit_l_max     14
_diffrn_radiation_probe     x-ray
_refine_special_details     ?
_reflns_number_total     3183
_reflns_number_gt     2453
_reflns_threshold_expression     'I > 2\s(I)'
_refine_ls_structure_factor_coef     Fsqd
_refine_ls_matrix_type     full
_refine_ls_R_factor_all     0.0496
_refine_ls_R_factor_gt     0.0352
_refine_ls_wR_factor_gt     0.0924
_refine_ls_wR_factor_ref     0.0999
_refine_ls_goodness_of_fit_ref     1.038
_refine_ls_restrained_S_all     1.038
_refine_ls_number_reflns     3183
_refine_ls_number_parameters     194
_refine_ls_number_restraints     0
_refine_ls_hydrogen_treatment     constr
_refine_ls_weighting_scheme     calc
_refine_ls_weighting_details
              'w=1/[\s^2^(Fo^2^)+(0.0477P)^2^+0.0760P] where P=(Fo^2^+2Fc^2^)/3'
_atom_sites_solution_hydrogens     geom
_atom_sites_solution_primary     dual
_atom_sites_solution_secondary     difmap
_refine_ls_shift/su_max     0.000
_refine_ls_shift/su_mean     0.000
_refine_diff_density_max     0.113
_refine_diff_density_min     -0.104
_refine_ls_extinction_method
;
(SHELXL2018; Sheldrick, 2015b)
;
_refine_ls_extinction_coef     0.060(10)
_refine_ls_extinction_expression
                                  'Fc^*^=kFc[1+0.001xFc^2^\l^3^/sin(2\q)]^-1/4^'
loop_
    _atom_type_symbol
    _atom_type_description
    _atom_type_scat_dispersion_real
    _atom_type_scat_dispersion_imag
    _atom_type_scat_source
    'C' 'C' 0.0033 0.0016
                         'International Tables Vol C Tables 4.2.6.8 and 6.1.1.4'
    'H' 'H' 0.0000 0.0000
                         'International Tables Vol C Tables 4.2.6.8 and 6.1.1.4'
    'N' 'N' 0.0061 0.0033
                         'International Tables Vol C Tables 4.2.6.8 and 6.1.1.4'
    'O' 'O' 0.0106 0.0060
                         'International Tables Vol C Tables 4.2.6.8 and 6.1.1.4'
_computing_data_collection
;
X-AREA (Stoe & Cie, 2018)
;
_computing_cell_refinement
;
X-AREA (Stoe & Cie, 2018)
;
_computing_data_reduction
;
X-RED32 (Stoe & Cie, 2018) and X-AREA LANA (Stoe & Cie, 2018)
;
_computing_structure_solution
;
SHELXT2014 (Sheldrick, 2015a)
;
_computing_structure_refinement
;
SHELXL2018 (Sheldrick, 2015b)
;
_computing_molecular_graphics
;
PLATON (Spek, 2020) and Mercury (Macrae <i>et al.</i>,  2020)
;
_computing_publication_material
;
SHELXL2018 (Sheldrick, 2015b), PLATON (Spek, 2020) and
publCIF (Westrip, 2010)
;
loop_
    _atom_site_type_symbol
    _atom_site_label
    _atom_site_fract_x
    _atom_site_fract_y
    _atom_site_fract_z
    _atom_site_U_iso_or_equiv
    _atom_site_adp_type
    _atom_site_calc_flag
    _atom_site_occupancy
    _atom_site_disorder_assembly
    _atom_site_disorder_group
    O O1 0.90654(10) 0.86089(9) 0.06035(8) 0.0546(2) Uani d 1 . .
    N N1 0.34566(12) 0.58694(11) 0.23619(9) 0.0508(3) Uani d 1 . .
    N N2 -0.20580(13) 0.16536(11) 0.38486(9) 0.0527(3) Uani d 1 . .
    C C1 0.77767(14) 0.78348(12) 0.10357(10) 0.0454(3) Uani d 1 . .
    C C2 0.61011(15) 0.87089(12) 0.12118(11) 0.0502(3) Uani d 1 . .
    H H2 0.591811 0.976243 0.103921 0.060 Uiso calc 1 . .
    C C3 0.47095(15) 0.80443(13) 0.16366(11) 0.0513(3) Uani d 1 . .
    H H3 0.358218 0.865153 0.176449 0.062 Uiso calc 1 . .
    C C4 0.49434(14) 0.64815(12) 0.18812(10) 0.0462(3) Uani d 1 . .
    C C5 0.66201(14) 0.56221(12) 0.17208(11) 0.0490(3) Uani d 1 . .
    H H5 0.680241 0.456927 0.190073 0.059 Uiso calc 1 . .
    C C6 0.80332(14) 0.62806(12) 0.13011(11) 0.0486(3) Uani d 1 . .
    H H6 0.915970 0.567772 0.119672 0.058 Uiso calc 1 . .
    C C7 0.34757(14) 0.46457(13) 0.19969(10) 0.0491(3) Uani d 1 . .
    H H7 0.446601 0.421105 0.138215 0.059 Uiso calc 1 . .
    C C8 0.20522(14) 0.38883(12) 0.24788(10) 0.0459(3) Uani d 1 . .
    C C9 0.05732(14) 0.43984(12) 0.34505(10) 0.0470(3) Uani d 1 . .
    H H9 0.049892 0.525924 0.380601 0.056 Uiso calc 1 . .
    C C10 -0.07673(14) 0.36818(12) 0.38981(11) 0.0474(3) Uani d 1 . .
    H H10 -0.173924 0.406192 0.455066 0.057 Uiso calc 1 . .
    C C11 -0.07201(14) 0.23796(12) 0.33985(10) 0.0445(3) Uani d 1 . .
    C C12 0.07565(15) 0.18844(13) 0.24069(11) 0.0519(3) Uani d 1 . .
    H H12 0.083149 0.103674 0.203407 0.062 Uiso calc 1 . .
    C C13 0.20913(15) 0.26207(13) 0.19749(11) 0.0520(3) Uani d 1 . .
    H H13 0.306292 0.225458 0.131648 0.062 Uiso calc 1 . .
    C C14 1.07994(16) 0.77581(15) 0.04265(14) 0.0675(4) Uani d 1 . .
    H H14A 1.106339 0.705115 -0.017850 0.101 Uiso calc 1 . .
    H H14B 1.093169 0.721030 0.122330 0.101 Uiso calc 1 . .
    H H14C 1.158592 0.843244 0.011381 0.101 Uiso calc 1 . .
    C C15 -0.20452(17) 0.03482(13) 0.33003(12) 0.0570(3) Uani d 1 . .
    H H15A -0.153911 0.050389 0.238532 0.068 Uiso calc 1 . .
    H H15B -0.324234 0.027042 0.346349 0.068 Uiso calc 1 . .
    C C16 -0.1037(2) -0.11202(15) 0.38128(16) 0.0778(4) Uani d 1 . .
    H H16A -0.152434 -0.128065 0.471944 0.117 Uiso calc 1 . .
    H H16B 0.016571 -0.107421 0.361391 0.117 Uiso calc 1 . .
    H H16C -0.110656 -0.194522 0.343312 0.117 Uiso calc 1 . .
    C C17 -0.34025(16) 0.19415(14) 0.50416(11) 0.0563(3) Uani d 1 . .
    H H17A -0.297730 0.241588 0.554642 0.068 Uiso calc 1 . .
    H H17B -0.362182 0.097789 0.551020 0.068 Uiso calc 1 . .
    C C18 -0.50769(18) 0.29363(18) 0.48748(15) 0.0770(4) Uani d 1 . .
    H H18A -0.551352 0.247013 0.438293 0.115 Uiso calc 1 . .
    H H18B -0.488023 0.390729 0.443997 0.115 Uiso calc 1 . .
    H H18C -0.591789 0.307371 0.569374 0.115 Uiso calc 1 . .
loop_
    _atom_site_aniso_label
    _atom_site_aniso_U_11
    _atom_site_aniso_U_22
    _atom_site_aniso_U_33
    _atom_site_aniso_U_12
    _atom_site_aniso_U_13
    _atom_site_aniso_U_23
    O1 0.0506(5) 0.0498(5) 0.0639(5) -0.0138(4) -0.0168(4) -0.0036(4)
    N1 0.0456(6) 0.0515(6) 0.0536(6) -0.0091(4) -0.0137(4) -0.0055(4)
    N2 0.0531(6) 0.0540(6) 0.0532(6) -0.0159(5) -0.0113(4) -0.0133(4)
    C1 0.0484(6) 0.0478(6) 0.0415(6) -0.0113(5) -0.0146(5) -0.0054(5)
    C2 0.0542(7) 0.0418(6) 0.0536(7) -0.0063(5) -0.0176(5) -0.0057(5)
    C3 0.0449(6) 0.0499(6) 0.0549(7) -0.0006(5) -0.0156(5) -0.0090(5)
    C4 0.0447(6) 0.0500(6) 0.0429(6) -0.0086(5) -0.0125(5) -0.0063(5)
    C5 0.0498(7) 0.0429(6) 0.0522(6) -0.0072(5) -0.0151(5) -0.0045(5)
    C6 0.0433(6) 0.0478(6) 0.0514(6) -0.0039(5) -0.0150(5) -0.0053(5)
    C7 0.0447(6) 0.0547(7) 0.0457(6) -0.0067(5) -0.0133(5) -0.0065(5)
    C8 0.0458(6) 0.0494(6) 0.0424(6) -0.0074(5) -0.0154(5) -0.0052(5)
    C9 0.0508(7) 0.0436(6) 0.0475(6) -0.0077(5) -0.0152(5) -0.0099(5)
    C10 0.0463(6) 0.0469(6) 0.0457(6) -0.0054(5) -0.0099(5) -0.0110(5)
    C11 0.0463(6) 0.0452(6) 0.0435(6) -0.0077(5) -0.0172(5) -0.0052(5)
    C12 0.0559(7) 0.0516(6) 0.0503(6) -0.0089(5) -0.0146(5) -0.0169(5)
    C13 0.0473(6) 0.0591(7) 0.0466(6) -0.0063(5) -0.0090(5) -0.0155(5)
    C14 0.0482(7) 0.0648(8) 0.0862(10) -0.0149(6) -0.0186(7) 0.0009(7)
    C15 0.0620(8) 0.0554(7) 0.0608(7) -0.0179(6) -0.0205(6) -0.0118(6)
    C16 0.0840(10) 0.0547(8) 0.0908(11) -0.0109(7) -0.0250(8) -0.0068(7)
    C17 0.0576(7) 0.0601(7) 0.0518(7) -0.0212(6) -0.0100(5) -0.0065(6)
    C18 0.0587(8) 0.0865(10) 0.0785(10) -0.0084(7) -0.0123(7) -0.0176(8)
_geom_special_details
;
 All esds (except the esd in the dihedral angle between two l.s. planes)
 are estimated using the full covariance matrix.  The cell esds are taken
 into account individually in the estimation of esds in distances, angles
 and torsion angles; correlations between esds in cell parameters are only
 used when they are defined by crystal symmetry.  An approximate (isotropic)
 treatment of cell esds is used for estimating esds involving l.s. planes.
;
loop_
    _geom_bond_atom_site_label_1
    _geom_bond_atom_site_label_2
    _geom_bond_site_symmetry_2
    _geom_bond_distance
    _geom_bond_publ_flag
    O1 C1 . 1.3669(13) ?
    O1 C14 . 1.4220(14) ?
    N1 C7 . 1.2754(15) ?
    N1 C4 . 1.4140(14) ?
    N2 C11 . 1.3716(14) ?
    N2 C15 . 1.4592(14) ?
    N2 C17 . 1.4639(15) ?
    C1 C6 . 1.3882(16) ?
    C1 C2 . 1.3891(15) ?
    C2 C3 . 1.3739(16) ?
    C2 H2 . 0.9400 ?
    C3 C4 . 1.3958(16) ?
    C3 H3 . 0.9400 ?
    C4 C5 . 1.3868(15) ?
    C5 C6 . 1.3859(15) ?
    C5 H5 . 0.9400 ?
    C6 H6 . 0.9400 ?
    C7 C8 . 1.4505(16) ?
    C7 H7 . 0.9400 ?
    C8 C13 . 1.3907(15) ?
    C8 C9 . 1.3997(15) ?
    C9 C10 . 1.3678(15) ?
    C9 H9 . 0.9400 ?
    C10 C11 . 1.4153(15) ?
    C10 H10 . 0.9400 ?
    C11 C12 . 1.4081(16) ?
    C12 C13 . 1.3756(16) ?
    C12 H12 . 0.9400 ?
    C13 H13 . 0.9400 ?
    C14 H14A . 0.9700 ?
    C14 H14B . 0.9700 ?
    C14 H14C . 0.9700 ?
    C15 C16 . 1.5158(19) ?
    C15 H15A . 0.9800 ?
    C15 H15B . 0.9800 ?
    C16 H16A . 0.9700 ?
    C16 H16B . 0.9700 ?
    C16 H16C . 0.9700 ?
    C17 C18 . 1.5025(19) ?
    C17 H17A . 0.9800 ?
    C17 H17B . 0.9800 ?
    C18 H18A . 0.9700 ?
    C18 H18B . 0.9700 ?
    C18 H18C . 0.9700 ?
loop_
    _geom_angle_atom_site_label_1
    _geom_angle_atom_site_label_2
    _geom_angle_atom_site_label_3
    _geom_angle_site_symmetry_1
    _geom_angle_site_symmetry_3
    _geom_angle
    _geom_angle_publ_flag
    C1 O1 C14 . . 117.48(9) ?
    C7 N1 C4 . . 119.31(10) ?
    C11 N2 C15 . . 121.61(9) ?
    C11 N2 C17 . . 122.15(9) ?
    C15 N2 C17 . . 115.20(9) ?
    O1 C1 C6 . . 124.99(10) ?
    O1 C1 C2 . . 115.67(9) ?
    C6 C1 C2 . . 119.35(10) ?
    C3 C2 C1 . . 120.45(10) ?
    C3 C2 H2 . . 119.8 ?
    C1 C2 H2 . . 119.8 ?
    C2 C3 C4 . . 121.04(10) ?
    C2 C3 H3 . . 119.5 ?
    C4 C3 H3 . . 119.5 ?
    C5 C4 C3 . . 117.97(10) ?
    C5 C4 N1 . . 123.58(10) ?
    C3 C4 N1 . . 118.30(10) ?
    C6 C5 C4 . . 121.49(10) ?
    C6 C5 H5 . . 119.3 ?
    C4 C5 H5 . . 119.3 ?
    C5 C6 C1 . . 119.68(10) ?
    C5 C6 H6 . . 120.2 ?
    C1 C6 H6 . . 120.2 ?
    N1 C7 C8 . . 123.56(11) ?
    N1 C7 H7 . . 118.2 ?
    C8 C7 H7 . . 118.2 ?
    C13 C8 C9 . . 116.81(10) ?
    C13 C8 C7 . . 120.93(10) ?
    C9 C8 C7 . . 122.25(10) ?
    C10 C9 C8 . . 121.97(10) ?
    C10 C9 H9 . . 119.0 ?
    C8 C9 H9 . . 119.0 ?
    C9 C10 C11 . . 121.32(10) ?
    C9 C10 H10 . . 119.3 ?
    C11 C10 H10 . . 119.3 ?
    N2 C11 C12 . . 121.94(10) ?
    N2 C11 C10 . . 121.51(10) ?
    C12 C11 C10 . . 116.55(10) ?
    C13 C12 C11 . . 121.08(10) ?
    C13 C12 H12 . . 119.5 ?
    C11 C12 H12 . . 119.5 ?
    C12 C13 C8 . . 122.25(10) ?
    C12 C13 H13 . . 118.9 ?
    C8 C13 H13 . . 118.9 ?
    O1 C14 H14A . . 109.5 ?
    O1 C14 H14B . . 109.5 ?
    H14A C14 H14B . . 109.5 ?
    O1 C14 H14C . . 109.5 ?
    H14A C14 H14C . . 109.5 ?
    H14B C14 H14C . . 109.5 ?
    N2 C15 C16 . . 113.41(11) ?
    N2 C15 H15A . . 108.9 ?
    C16 C15 H15A . . 108.9 ?
    N2 C15 H15B . . 108.9 ?
    C16 C15 H15B . . 108.9 ?
    H15A C15 H15B . . 107.7 ?
    C15 C16 H16A . . 109.5 ?
    C15 C16 H16B . . 109.5 ?
    H16A C16 H16B . . 109.5 ?
    C15 C16 H16C . . 109.5 ?
    H16A C16 H16C . . 109.5 ?
    H16B C16 H16C . . 109.5 ?
    N2 C17 C18 . . 113.31(11) ?
    N2 C17 H17A . . 108.9 ?
    C18 C17 H17A . . 108.9 ?
    N2 C17 H17B . . 108.9 ?
    C18 C17 H17B . . 108.9 ?
    H17A C17 H17B . . 107.7 ?
    C17 C18 H18A . . 109.5 ?
    C17 C18 H18B . . 109.5 ?
    H18A C18 H18B . . 109.5 ?
    C17 C18 H18C . . 109.5 ?
    H18A C18 H18C . . 109.5 ?
    H18B C18 H18C . . 109.5 ?
loop_
    _geom_torsion_atom_site_label_1
    _geom_torsion_atom_site_label_2
    _geom_torsion_atom_site_label_3
    _geom_torsion_atom_site_label_4
    _geom_torsion_site_symmetry_1
    _geom_torsion_site_symmetry_2
    _geom_torsion_site_symmetry_3
    _geom_torsion_site_symmetry_4
    _geom_torsion
    _geom_torsion_publ_flag
    C14 O1 C1 C6 . . . . -0.78(16) ?
    C14 O1 C1 C2 . . . . 179.17(10) ?
    O1 C1 C2 C3 . . . . 179.63(10) ?
    C6 C1 C2 C3 . . . . -0.42(16) ?
    C1 C2 C3 C4 . . . . -1.05(17) ?
    C2 C3 C4 C5 . . . . 2.01(17) ?
    C2 C3 C4 N1 . . . . 177.64(10) ?
    C7 N1 C4 C5 . . . . -41.89(16) ?
    C7 N1 C4 C3 . . . . 142.74(11) ?
    C3 C4 C5 C6 . . . . -1.56(17) ?
    N1 C4 C5 C6 . . . . -176.95(10) ?
    C4 C5 C6 C1 . . . . 0.15(17) ?
    O1 C1 C6 C5 . . . . -179.19(10) ?
    C2 C1 C6 C5 . . . . 0.86(16) ?
    C4 N1 C7 C8 . . . . 176.85(10) ?
    N1 C7 C8 C13 . . . . 174.93(11) ?
    N1 C7 C8 C9 . . . . -4.12(17) ?
    C13 C8 C9 C10 . . . . 0.70(16) ?
    C7 C8 C9 C10 . . . . 179.79(10) ?
    C8 C9 C10 C11 . . . . 0.15(17) ?
    C15 N2 C11 C12 . . . . -1.67(16) ?
    C17 N2 C11 C12 . . . . 166.16(11) ?
    C15 N2 C11 C10 . . . . 177.40(10) ?
    C17 N2 C11 C10 . . . . -14.76(16) ?
    C9 C10 C11 N2 . . . . 179.70(10) ?
    C9 C10 C11 C12 . . . . -1.18(16) ?
    N2 C11 C12 C13 . . . . -179.49(10) ?
    C10 C11 C12 C13 . . . . 1.38(17) ?
    C11 C12 C13 C8 . . . . -0.58(18) ?
    C9 C8 C13 C12 . . . . -0.49(17) ?
    C7 C8 C13 C12 . . . . -179.59(11) ?
    C11 N2 C15 C16 . . . . 83.50(15) ?
    C17 N2 C15 C16 . . . . -85.13(14) ?
    C11 N2 C17 C18 . . . . 102.52(13) ?
    C15 N2 C17 C18 . . . . -88.92(13) ?
loop_
    _geom_hbond_atom_site_label_D
    _geom_hbond_atom_site_label_H
    _geom_hbond_atom_site_label_A
    _geom_hbond_site_symmetry_A
    _geom_hbond_distance_DH
    _geom_hbond_distance_HA
    _geom_hbond_distance_DA
    _geom_hbond_angle_DHA
    C13 H13 Cg1 2_665 0.94 2.98 3.6590(10)
                                         130
_shelx_space_group_comment
;
The symmetry employed for this shelxl refinement is uniquely defined
by the following loop, which should always be used as a source of
symmetry information in preference to the above space-group names.
They are only intended as comments.
;
_shelx_estimated_absorpt_T_min     0.952
_shelx_estimated_absorpt_T_max     0.980
_shelx_hkl_file
;
 -10  -1  -5   -8.19    6.23
  -9  -2  -7   -4.98    5.69
  -9  -1  -4    3.62    6.86
  -9   0  -2    9.61    7.21
  -8  -2  -5   22.07    4.42
  -8   0  -1   57.66    5.88
  -8   2   2    2.26    5.82
  -7  -2  -4  583.61    5.43
  -7   0   0 3322.93   12.81
  -6  -1  -1   58.06    3.31
  -6   1   2   12.27    5.01
  -6   3   4    6.19    5.72
  -6   4   5    0.75    4.86
  -5  -2  -3 1468.32    5.56
  -5   0   1   12.55    3.95
  -5   5   6   -1.54    5.69
  -4   1   3    9.19    2.79
  -4   2   4    9.90    4.27
  -4   3   5   35.95    4.40
  -4   4   6    4.51    3.56
  -3  -2  -4    5.09    1.75
  -3   1   3  709.98    4.59
  -3   5   7    6.57    2.97
  -3   7   8    1.41    4.98
  -2  -1  -1 6045.73    6.37
  -2   1   3 7160.53    9.00
   0  -1  -9   38.34    2.41
   0  -1  -4   64.40    1.11
   1   0 -10   26.56    3.88
   2   1 -10  -12.49    4.24
   2   3   4  117.26    1.20
   3   1  -6    7.54    3.92
   3   1  -5  716.68    5.40
   3   1  -4   -1.94    3.19
   3   2 -10  -10.03    4.70
   3   3   3   40.82    2.26
   4   2  -6  676.67    6.98
   4   2  -5 1227.36    7.52
   4   2  -4   86.71    3.51
   4   2  -3  846.29    5.69
   4   3  -9   -1.52    4.90
   4   3   1    0.50    2.11
   4   6   6   36.81    2.28
   5   3  -4  131.85    4.98
   5   4  -8   -7.48    5.74
   5   4   1   83.62    2.93
   5   5   3  108.60    3.00
   5   7   6  150.88    3.59
   5  10   8    3.15    3.62
   6   5  -7   -7.06    9.08
   6   5  -6    0.28    6.00
   6   5   0    1.33    3.88
   6   6   3   50.56    5.48
   6  10   7   -6.60    5.03
   7   6  -4   -5.55    7.62
   7   6  -3   -4.30    7.59
   7   6  -2    0.93    7.21
   7   7   1   -5.24    4.71
   7   7   2   -0.08    5.81
   7   8   3   -0.73    4.61
 -10  -1  -6    4.33    6.06
  -9  -2 -10   50.06    6.22
  -9  -2  -9   48.14    4.98
  -9  -2  -8   26.27    4.82
  -9  -1  -5   -2.10    6.79
  -9   1  -1   78.24    6.04
  -9   2   0    3.06    8.47
  -8  -2  -7  452.89    6.45
  -8  -2  -6  530.03    6.12
  -8  -1  -3    1.28    4.16
  -8   1   0    5.74    6.62
  -8   2   1   12.71    6.43
  -8   3   2   10.65    8.23
  -7  -2  -5  387.19    4.83
  -7  -1  -2 2083.00    8.86
  -7   1   1   18.42    4.37
  -7   2   2    5.46    6.31
  -7   3   3    6.12    7.27
  -7   4   4    5.35    5.62
  -6  -2  -4   68.45    3.22
  -6   2   3   17.64    4.21
  -5  -2 -13    5.49    2.13
  -5  -2  -4  392.23    4.09
  -5  -1  -1  655.33    4.35
  -4  -2  -4    2.41    2.41
  -4  -1  -1  358.93    3.65
  -4   0   1   -0.29    3.06
  -4   6   7    2.08    4.07
  -3  -1  -1  731.87    3.63
  -3   2   4   83.89    3.54
  -3   3   5   -2.15    3.20
  -3   4   6    1.84    3.32
  -2  -2  -6   54.31    0.58
  -2   0   1 2652.27    5.12
  -2   5   7   75.70    3.07
  -1  -1 -12    0.19    2.39
  -1  -1  -2   21.29    0.65
  -1   2   4  513.66    2.73
  -1   5   7  442.09    3.50
   0   5   7  802.58    3.18
   2   0  -6    6.76    2.80
   2   0  -5   36.69    2.74
   2   1 -11   42.82    5.26
   2   1   0 1098.76    3.17
   3   1  -8  107.44    4.39
   3   1  -7   66.92    3.32
   3   1  -3  585.27    3.61
   3   2 -11    5.30    6.41
   3   2   1   31.45    1.74
   4   2  -7  175.99    4.67
   4   2  -2  127.35    2.85
   4   5   5   27.99    2.39
   4   7   7   14.09    1.71
   5   3  -7   -2.28    6.11
   5   3  -6   -3.09    4.70
   5   3  -5    4.47    4.18
   5   3  -3  205.61    4.15
   5   3  -2   15.07    3.21
   5   4   2   12.70    3.57
   5   6   5    4.75    2.35
   5   8   7  383.02    4.21
   6   4  -5   78.31    6.54
   6   4  -4  219.79    7.17
   6   4  -3   32.03    5.88
   6   4  -2   10.33    5.05
   6   5   1   69.14    3.74
   6   7   5   71.75    4.10
   6   8   6   94.74    4.84
   7   6  -1    6.91    4.67
   7   6   0    2.53    4.52
   7   7   3   21.36    5.61
   7   8   4    2.59    4.50
   7   9   5   -2.95    4.61
   7  10   6   -1.54    5.79
   8   8   0    7.19    6.41
   8   8   1   -7.12    8.29
   8   9   2   -5.42    6.63
   8   9   3    4.60    7.88
  -9  -1  -6    5.64    6.66
  -9   0  -3  123.49    6.00
  -9   1  -2  199.04    8.54
  -8  -2 -11   11.86    5.19
  -8  -2 -10   18.03    4.65
  -8  -2  -9   23.98    5.36
  -8  -2  -8   58.64    4.94
  -8  -1  -4   72.66    4.66
  -8   0  -2  235.71    5.71
  -7  -2  -6   19.22    3.44
  -7  -1  -3 1022.45    7.22
  -7   0  -1  136.65    4.60
  -6  -2 -13    2.44    3.07
  -6  -2  -5  655.96    4.69
  -6  -1  -2   76.90    3.23
  -6   0   0   -3.01    3.24
  -6   5   5   75.03    5.64
  -5   1   2   -0.40    3.17
  -5   2   3  190.44    5.31
  -5   3   4    2.80    5.04
  -5   4   5  377.11    5.37
  -5   6   6    0.02    6.64
  -4   5   6    6.97    4.91
  -3  -2 -11  959.77    1.81
  -3   0   1   14.31    1.86
  -3   6   7    6.17    4.00
  -2   2   4   22.09    1.92
  -2   3   5  491.16    3.86
  -2   4   6  356.61    3.63
  -2   7   8  100.30    3.87
   0  -1 -10    3.49    2.27
   0   0 -13   30.27    3.74
   0   3   5   42.47    1.14
   0   4   6 1699.61    3.72
   1   0 -11   55.49    3.62
   2   0  -8   13.89    3.25
   2   0  -7    3.17    2.21
   2   0  -4   10.11    1.78
   3   1  -9    4.75    4.97
   3   1  -2  726.87    3.67
   3   5   6   97.74    1.52
   3   6   7    3.34    1.32
   3   9   9    0.78    1.14
   4   2  -9    3.75    5.82
   4   2  -8  124.24    4.54
   4   2  -1  207.22    2.96
   4   3   2 2041.79    5.84
   4   8   8   27.87    2.06
   4  10   9    3.51    2.19
   5   3  -8   86.98    7.26
   5   3  -1  279.53    3.91
   5   5   4  216.82    3.08
   5   9   8   80.15    3.28
   6   4  -7    5.24    7.86
   6   4  -6    9.03    5.21
   6   4  -1   38.92    3.64
   6   5   2   33.73    3.42
   6   6   4  400.65    5.61
   6   9   7    0.58    4.25
   7   5  -4   -1.59    7.43
   7   5  -3    1.21    6.91
   7   5  -2   -6.56    6.46
   7   6   1   -0.74    4.35
   7   8   5   38.59    5.13
   8   7  -2   -8.14    6.91
   8   7  -1   12.25    5.95
   8   7   0    5.80    7.65
   8   8   2    9.82    5.78
   8   9   4   30.53    7.76
  -9  -1  -7   31.33    4.90
  -9   0  -4   12.48    5.11
  -9   2  -1   -3.03    6.29
  -8  -1  -5  295.91    5.45
  -8   0  -3  863.57    8.59
  -8   1  -1  331.80    6.22
  -8   2   0    9.52    6.99
  -8   3   1    0.02    8.03
  -7  -2 -12   -0.97    3.99
  -7  -2  -8  157.69    4.80
  -7  -2  -7    3.99    3.14
  -7   1   0    4.89    4.13
  -7   2   1   -2.83    5.76
  -7   3   2   94.24    7.03
  -7   4   3   11.54    5.50
  -6  -2  -6  291.30    4.52
  -6   1   1    4.95    3.47
  -6   2   2  106.87    4.12
  -6   3   3   21.20    4.48
  -6   4   4   10.75    4.79
  -5  -2  -5  100.29    2.46
  -5  -1  -2  205.83    2.98
  -5   0   0  289.61    3.53
  -4  -2 -12    0.63    1.39
  -4  -2  -5    1.02    2.28
  -4   1   2  321.48    3.52
  -4   4   5   10.59    4.29
  -3  -2  -5   84.06    1.69
  -1   3   5   47.57    2.06
  -1   4   6  217.17    2.49
  -1   7   8  517.85    4.35
   1   0  -1  539.95    1.82
   2   0  -9   28.76    3.96
   2   0  -3  442.32    2.71
   3   1 -10    7.88    4.88
   3   1  -1  140.69    2.92
   3   4   5    5.75    1.45
   4   2 -10    2.19    6.18
   4   2   0 4998.08    9.62
   4   4   4 1930.59    5.27
   5   3   0   56.04    2.89
   6   4   0   54.35    3.52
   6   5   3   78.12    4.69
   6  10   8   17.32    4.63
   7   5  -5   16.87    6.42
   7   5  -1   71.63    4.70
   7   5   0  688.84    8.21
   7   6   2  648.99    6.54
   7   7   4   24.77    4.09
   7   9   6   16.10    4.00
   8   6  -3   30.93    8.27
   8   7   1    5.12    5.53
   8   8   3    8.80    5.03
  -9  -1  -9   -2.76    5.03
  -9  -1  -8   25.88    4.84
  -9   0  -5  152.89    5.90
  -9   1  -3   93.22    6.13
  -9   2  -2   83.23    8.40
  -8  -1  -6  107.83    4.84
  -8   1  -2   99.14    6.54
  -7  -2 -11   18.64    3.11
  -7  -2 -10    2.30    3.07
  -7  -2  -9   86.70    3.74
  -7  -1  -4   20.67    3.41
  -7   0  -2   86.93    3.73
  -6  -2 -12   -0.57    2.91
  -6  -2  -7    0.23    3.42
  -6  -1  -3  135.31    3.30
  -6   0  -1   42.98    3.22
  -6   5   4   23.36    6.64
  -5  -2 -12  164.44    2.90
  -5  -2  -6   21.95    2.87
  -5   1   1  266.83    4.54
  -5   5   5   11.70    4.53
  -4  -1  -2    8.29    1.85
  -4   0   0  398.70    3.87
  -4   2   3    0.68    2.74
  -4   3   4   15.42    3.26
  -4   6   6   10.98    5.11
  -3   1   2   54.70    2.96
  -3   5   6   66.55    4.33
  -2  -2  -7   72.58    0.58
  -2   6   7  122.09    3.79
  -2   8   8   31.85    4.63
   0  -1 -11    3.99    2.48
   1  -1  -7   13.57    2.18
   1  -1  -6 1687.00    4.74
   1   0 -12    2.35    3.61
   2   0 -10   13.20    4.18
   3   2   2  209.79    2.51
   4   1  -6   20.91    4.77
   4   1  -5   92.94    4.57
   4   1  -4   26.92    4.09
   5   2  -7   -8.20    5.85
   5   2  -6   31.26    4.35
   5   2  -5  439.17    5.50
   5   2  -4  584.74    5.45
   5   2  -3 2164.19    8.39
   5   3   1  167.41    3.00
   5   4   3  646.57    4.24
   5   6   6  295.34    3.47
   5   7   7    0.21    2.56
   6   3  -6   40.19    7.13
   6   3  -5   12.41    4.80
   6   3  -4   -2.63    4.04
   6   3  -3    8.42    4.01
   6   3  -2   12.75    4.78
   6   4   1   86.76    3.52
   6   6   5    6.59    3.84
   6   7   6   70.67    4.26
   6   8   7   24.74    3.75
   7   5   1   -1.58    3.99
   7   6   3   60.18    4.00
   8   6  -2   11.99    5.97
   8   6  -1    5.11    5.34
   8   6   0   39.52    7.52
   8   7   2   -0.44    5.06
   8   8   4    8.75    6.11
   8   9   5   -1.23    5.04
  -9   0  -7   15.74    6.33
  -9   0  -6    9.33    5.37
  -9   1  -4  154.21    6.45
  -8  -1  -8   20.95    5.11
  -8  -1  -7    2.61    4.10
  -8   0  -4   64.57    4.46
  -8   2  -1   -0.72    4.71
  -8   3   0   -0.43    5.14
  -7  -1  -5   77.02    3.65
  -7   0  -3   12.07    4.88
  -7   1  -1   33.58    4.08
  -7   2   0   65.88    6.03
  -7   3   1   19.04    6.26
  -7   4   2   29.17    6.78
  -6  -2 -11    2.93    2.87
  -6  -2 -10   13.84    3.15
  -6  -2  -9    2.69    3.32
  -6  -2  -8   56.55    2.64
  -6  -1  -4  405.59    5.22
  -6   1   0   82.03    3.49
  -6   2   1   52.56    4.81
  -6   3   2   37.00    5.29
  -6   4   3   60.04    5.92
  -5  -2  -7   19.31    2.71
  -5  -1  -3  714.19    4.66
  -5   0  -1    0.11    3.58
  -5   2   2  159.82    3.82
  -5   3   3  291.41    4.63
  -5   4   4   74.79    4.11
  -5   6   5   -0.86    6.36
  -4  -2  -6   53.14    2.29
  -3  -2  -6 1034.35    2.89
  -3  -1  -2  262.86    2.13
  -3   2   3  124.01    3.37
  -3   4   5   32.55    3.53
  -3   7   7    1.79    3.65
  -2  -1  -2  315.30    1.96
  -2   1   2  158.67    2.50
  -1  -1 -13    1.40    2.38
   0   7   8    1.17    1.97
   1  -1  -8    9.43    2.22
   1  -1  -5  683.90    3.06
   1   9   9   33.16    2.16
   2   0  -2 3880.39    6.11
   2   1   1 5652.00    6.11
   3   0  -6   25.06    3.42
   3   1 -11   -5.81    4.26
   3   7   8    0.48    0.90
   4   1  -8   38.43    5.24
   4   1  -7   43.81    3.51
   4   1  -3    7.84    2.46
   4   2   1 1455.82    5.44
   4   3   3 2439.99    6.21
   5   2  -8   11.00    5.91
   5   2  -2  699.13    5.13
   5   5   5   11.56    2.99
   6   3  -7   -2.95    5.79
   6   3  -1   73.59    3.59
   6   4   2   -1.23    3.24
   6   5   4  154.21    4.51
   7   4  -6   -1.44    6.46
   7   4  -5    2.13    5.66
   7   4  -4   58.58    5.68
   7   4  -3    3.12    4.71
   7   4  -2  140.29    4.95
   7   4  -1    7.14    5.73
   7   5   2   50.07    5.06
   7   6   4  181.23    5.65
   7   7   5   32.55    3.60
   7   8   6    4.15    3.89
   7   9   7   19.71    5.30
   8   5  -3    3.60    7.91
   8   5  -2   -0.21    7.10
   8   6   1   20.71    5.02
   8   7   3    6.05    4.92
  -9   0  -8   -0.72    6.36
  -9   1  -5    2.01    5.51
  -9   2  -3   15.86    5.66
  -8  -1 -11    4.86    5.69
  -8  -1 -10    2.85    5.61
  -8  -1  -9   24.84    4.39
  -8   0  -5   87.19    4.59
  -8   1  -3  108.71    4.84
  -8   2  -2   57.06    6.47
  -8   4   0    2.94    7.23
  -7  -1  -6  156.45    4.01
  -7   5   2   32.96    7.37
  -6   0  -2   48.93    3.22
  -5  -2 -11   78.83    2.43
  -5  -2 -10  142.64    2.83
  -5  -2  -9   16.03    2.31
  -5  -2  -8    2.29    2.44
  -4  -2 -11    5.48    1.73
  -4  -2  -7  417.22    2.84
  -4   1   1   -0.26    2.85
  -4   5   5   29.12    3.28
  -4   7   6   48.11    5.56
  -3   0   0  831.25    3.54
  -3   3   4  220.47    3.08
  -2   5   6   18.01    3.06
  -1   1   2  171.57    1.77
  -1   6   7  296.62    3.44
  -1   8   8    2.27    3.20
   1  -1  -9   18.05    1.97
   1   7   8    4.49    1.47
   2   0 -11    6.30    3.29
   2   2   3 1134.77    2.51
   3   0  -8    8.31    4.03
   3   0  -7   11.57    2.71
   3   0  -5   10.59    2.30
   3   0  -4  123.99    3.36
   3   1   0  338.53    2.57
   3   3   4  101.24    1.88
   4   1  -9   67.99    4.61
   4   1  -2  437.37    3.54
   4   5   6  581.52    3.07
   4   6   7   61.54    1.97
   4   9   9    5.51    1.52
   5   2  -9   22.51    5.45
   5   2  -1   48.51    2.91
   5   3   2   74.68    2.71
   5   4   4   78.19    3.19
   5   8   8  220.46    3.18
   6   3   0  208.12    3.98
   6   9   8   49.81    2.95
   7   4   0    3.90    3.94
   8   5  -1    8.79    5.27
   8   5   0   92.03    6.98
   8   6   2   33.89    5.22
   8   7   4   12.54    4.78
   8   8   5    0.42    4.74
   8   9   6    0.94    4.93
   9   7   1    1.45    6.34
   9   8   3    8.38    6.12
  -9   0  -9    5.20    5.44
  -9   1  -6   45.35    5.81
  -9   2  -4   11.72    5.71
  -8   0  -6    0.98    4.38
  -8   1  -4   88.02    5.76
  -8   3  -1   31.09    5.36
  -7  -1  -8   68.81    4.25
  -7  -1  -7   78.85    3.62
  -7   0  -4   12.02    3.40
  -7   1  -2   11.18    3.81
  -7   2  -1    3.36    5.45
  -7   3   0   15.80    6.08
  -7   4   1   21.50    6.41
  -6  -1  -5  459.44    4.44
  -6   0  -3  229.99    4.44
  -6   1  -1    7.99    3.20
  -6   4   2  279.38    6.59
  -6   5   3   57.78    5.17
  -5  -1  -4  442.67    3.58
  -5   1   0   38.86    2.92
  -5   4   3   10.55    5.14
  -5   5   4   19.13    4.08
  -4  -2 -10   11.13    1.92
  -4  -2  -8    9.94    1.77
  -4  -1  -3  455.47    3.06
  -4   0  -1  742.30    4.40
  -4   2   2  183.69    3.24
  -4   3   3    8.15    4.01
  -4   4   4   92.09    3.61
  -3  -2  -7  334.81    1.80
  -3   6   6   53.57    3.50
  -2  -2  -8 1153.47    1.45
  -2   0   0   27.89    1.44
  -2   2   3 3956.43    7.27
  -2   4   5  123.89    3.00
  -2   7   7   19.45    3.56
   0  -1 -12    0.53    2.43
   1  -1 -10    2.85    2.69
   1  -1  -4  958.25    3.23
   2   0 -12   44.43    4.84
   2   7   8   43.63    0.93
   2   9   9    2.48    1.41
   3   0  -9   34.14    3.55
   3   0  -3  168.10    3.11
   4   1 -10    0.30    4.55
   4   1  -1   54.46    2.30
   4   4   5   20.93    2.20
   5   1  -5  594.82    6.62
   5   2   0  200.79    3.32
   6   2  -6    5.99    6.69
   6   2  -5    8.68    4.38
   6   2  -4    3.24    4.28
   6   2  -3  754.82    7.16
   6   3   1  311.01    4.94
   6   4   3   33.17    3.15
   6   6   6 1614.39    6.82
   7   3  -6    7.98    7.84
   7   3  -5    3.01    7.06
   7   3  -4   36.51    4.94
   7   3  -3   25.48    6.12
   7   3  -2    0.60    5.54
   7   4   1    5.87    3.45
   7   5   3   -0.91    3.56
   7   6   5   -0.37    3.99
   7   7   6   12.16    4.81
   7   8   7   -4.52    4.49
   8   4  -4   24.67    7.37
   8   5   1    0.13    4.47
   8   6   3   28.10    4.70
   8   8   6   -3.39    5.50
   9   6   0   -5.36    7.60
   9   7   2    3.13    5.93
   9   7   3    1.79    6.93
   9   8   4    7.13    5.82
  -9   1  -8    0.89    7.52
  -9   1  -7   25.37    5.86
  -9   2  -5   42.03    5.83
  -8   0  -8   35.82    5.85
  -8   0  -7   25.81    4.44
  -8   1  -5    2.04    6.21
  -8   2  -3   65.64    5.07
  -8   3  -2   -1.21    6.77
  -8   4  -1   15.21    7.06
  -7  -1 -12   -4.05    4.23
  -7  -1 -11   -3.09    4.67
  -7  -1 -10   10.41    4.73
  -7  -1  -9   -0.55    4.31
  -7   0  -5  107.73    5.11
  -7   1  -3   66.49    4.93
  -7   5   1   24.95    7.04
  -6  -1  -6  118.35    3.20
  -6   2   0    5.30    3.20
  -6   3   1   69.27    4.20
  -6   6   3    4.07    6.39
  -5   0  -2  690.42    4.32
  -5   2   1   28.06    3.10
  -5   3   2    4.16    3.19
  -5   6   4   -2.54    6.14
  -4  -2  -9  499.74    2.83
  -4   6   5   15.30    3.92
  -3  -2 -10   34.91    1.19
  -3  -2  -8  128.14    1.48
  -3  -1  -3  237.41    2.34
  -3   1   1  242.82    3.10
  -3   5   5    4.15    3.83
  -2   3   4  290.01    2.72
  -1   0   0 2395.40    3.23
  -1   5   6   15.98    2.25
   0   6   7  260.55    2.93
   1  -1 -11   85.61    3.28
   2  -1  -8  177.72    3.23
   2  -1  -7   31.61    2.75
   2  -1  -6   14.67    2.61
   2   0  -1 2576.47    4.70
   3   0 -10    4.60    3.41
   4   2   2 3167.01    6.72
   4   7   8   11.95    1.52
   5   1  -8    0.83    6.17
   5   1  -7   55.70    4.49
   5   1  -6  963.03    6.96
   5   1  -4 1096.93    6.52
   5   1  -3   11.89    4.12
   5   2   1    4.55    3.15
   5   3   3  112.36    3.53
   6   2  -8    0.74    7.09
   6   2  -7   84.11    5.56
   6   2  -2   46.32    3.56
   6   5   5  975.78    5.99
   6   7   7    4.11    2.46
   7   3  -1    3.63    4.07
   7   4   2    6.66    3.42
   7   5   4   66.90    5.04
   7   9   8   -3.18    4.40
   8   4  -3   40.74    5.87
   8   4  -2    0.54    4.98
   8   4  -1   33.05    6.55
   8   5   2   40.39    4.56
   8   6   4   33.18    6.03
   8   7   5   22.25    4.39
   8   9   7   11.02    4.34
   9   6   1   23.09    5.72
   9   6   2   11.62    7.02
   9   8   5   42.36    7.78
  -9   2  -6   15.08    6.10
  -8   0 -11    4.97    6.52
  -8   0 -10  104.65    6.49
  -8   0  -9    3.48    4.39
  -8   1  -6   35.97    6.51
  -8   2  -4   -7.06    6.05
  -7   0  -6   69.41    5.29
  -7   2  -2   48.04    4.08
  -7   3  -1   89.97    6.08
  -7   4   0   16.36    5.14
  -6  -1 -13  138.53    4.28
  -6  -1  -7    7.85    3.60
  -6   0  -4  536.42    5.45
  -6   1  -2   -1.24    2.99
  -6   5   2   21.81    4.85
  -5  -1  -5  107.94    2.59
  -5   1  -1   77.56    3.88
  -5   5   3   13.08    5.67
  -5   7   4    8.57    6.98
  -4  -1  -4   38.08    2.59
  -4   1   0  908.79    4.92
  -4   5   4   42.73    4.60
  -4   7   5    6.14    6.03
  -3  -2  -9    4.07    1.23
  -3   2   2 2549.14    6.93
  -3   4   4  173.15    3.90
  -3   7   6    0.54    3.55
  -2   6   6   41.07    3.60
  -2   8   7  107.75    4.41
  -1   2   3  262.53    2.27
   0  -1 -13    1.82    2.79
   0   8   8   -0.56    2.54
   2  -1  -9   55.33    3.44
   2  -1  -5    6.06    2.44
   3   0 -11    2.69    4.74
   3   0  -2    2.08    1.78
   3   1   1  716.80    3.09
   3   2   3  142.02    2.16
   4   0  -8  109.12    5.21
   4   0  -7   25.15    3.26
   4   0  -6    0.50    3.05
   4   0  -5   -0.19    2.86
   4   0  -4    4.35    3.80
   4   1   0  259.88    2.87
   4   3   4   30.41    2.42
   5   1  -9   48.96    5.19
   5   1  -2   -0.33    2.80
   5   5   6  155.04    2.95
   5   6   7   -1.36    2.36
   5   9   9  105.42    2.45
   6   2  -1  878.86    6.01
   6   3   2   10.02    2.98
   6   4   4   97.69    3.96
   6   8   8   17.24    2.85
   7   3   0   61.91    4.05
   8   4   0   -0.88    4.70
   8   5   3  426.80    7.28
   9   5  -1   57.46    6.11
   9   5   0    1.62    7.23
   9   7   4    9.40    5.26
  -8   1  -7   81.40    6.20
  -8   2  -5   35.31    6.44
  -8   3  -3   -5.55    5.21
  -8   4  -2   10.88    5.99
  -7   0  -7  488.27    6.70
  -7   1  -4   93.15    4.10
  -7   2  -3   76.62    5.34
  -7   5   0   12.58    7.50
  -6  -1 -12    7.04    3.92
  -6  -1 -11  150.83    4.06
  -6  -1  -9   23.51    3.91
  -6  -1  -8   34.58    2.89
  -6   2  -1  513.54    5.08
  -6   3   0   64.71    4.03
  -6   4   1   70.72    4.56
  -6   6   2   10.97    7.26
  -5  -1  -6  135.25    3.32
  -5   0  -3   13.51    2.27
  -5   2   0  144.47    4.39
  -5   3   1    0.92    4.33
  -5   4   2    1.12    4.60
  -4   0  -2   21.84    2.75
  -4   2   1   21.16    3.22
  -4   3   2  256.43    4.61
  -4   4   3   47.44    3.31
  -3   0  -1  160.78    2.11
  -3   3   3 1030.36    4.84
  -3   6   5   -1.08    4.12
  -3   8   6   -0.28    5.08
  -1  -2  -9  369.15    1.48
  -1  -2  -8  224.95    1.02
  -1   3   4  299.39    2.52
  -1   4   5  185.65    2.51
  -1   7   7   76.11    2.55
   1  -1 -12   10.06    3.03
   1  -1  -3    2.92    1.44
   2  -1 -10   39.21    3.60
   2  -1  -4  261.67    2.83
   4   0  -9   34.37    4.06
   4   0  -3   23.14    2.50
   5   1  -1   97.79    2.98
   5   4   5   32.27    2.66
   6   1  -6    9.05    6.33
   6   1  -5   35.76    6.23
   6   1  -4   23.45    5.32
   6   2   0 1024.35    6.09
   7   2  -6   15.62    5.70
   7   2  -5   -1.34    5.09
   7   2  -4    1.11    4.91
   7   2  -3    4.76    4.17
   7   3   1   54.71    3.60
   7   4   3  151.38    4.03
   7   6   6  263.93    5.35
   7   7   7    9.21    4.12
   8   3  -4   -1.09    6.04
   8   3  -3   13.90    5.56
   8   3  -2   46.89    6.80
   8   4   1  112.45    4.89
   8   6   5  126.64    5.60
   8   7   6  144.91    4.68
   8   8   7    5.50    4.91
   9   4  -2   -2.08    8.21
   9   5   1    8.29    5.47
   9   6   3   44.91    5.56
   9   7   5    1.78    6.83
   9   8   6   -5.62    6.23
  -8   1 -10    9.71    6.34
  -8   1  -9    3.68    6.29
  -8   1  -8  260.16    6.04
  -8   2  -6  123.24    7.26
  -8   3  -4   40.27    5.17
  -8   4  -3    4.69    5.43
  -7   0 -12   14.72    4.90
  -7   0  -9    4.09    4.95
  -7   0  -8   -2.24    3.50
  -7   1  -5  279.85    5.02
  -7   3  -2   65.80    4.65
  -7   4  -1   13.17    4.85
  -6  -1 -10   20.08    2.89
  -6   0  -5  299.84    4.19
  -6   1  -3   21.62    2.98
  -6   5   1    0.68    6.55
  -5  -1 -13    0.98    2.82
  -5   6   3    2.65    4.60
  -4  -1  -5  374.02    3.21
  -4   6   4    9.33    3.81
  -2  -1  -3  185.43    1.52
  -2   1   1 4508.06    6.37
  -2   5   5  786.58    4.81
  -2   7   6   38.32    3.85
   0   5   6   40.43    1.90
   0   9   8   21.61    3.11
   1   0   0 2379.09    3.00
   2  -1 -11   12.55    3.93
   3  -1  -8   81.42    4.12
   3  -1  -7   -5.33    3.38
   3  -1  -6   66.17    3.26
   3   0  -1   12.79    1.76
   3   9   9    0.81    1.20
   4   0 -10   95.26    4.84
   4   0  -2   79.26    3.13
   4   1   1  373.79    3.57
   5   0  -6  101.31    5.37
   5   0  -5  176.10    5.33
   5   1   0    5.39    3.47
   5   2   2 1348.97    5.33
   5   3   4   33.44    3.03
   5   7   8   21.47    2.07
   6   1  -8   -8.18    7.23
   6   1  -7   -0.02    4.77
   6   1  -3 1852.39    8.62
   6   1  -2 1010.48    7.48
   6   2   1  378.77    4.32
   6   3   3   -0.22    2.90
   6   5   6   32.68    3.24
   6   6   7  225.55    3.76
   6   9   9   27.64    2.95
   7   2  -2    5.40    4.12
   7   2  -1    9.37    5.37
   7   3   2  124.75    4.88
   7   5   5  209.86    3.94
   7   8   8    2.80    4.05
   8   3  -1    3.96    4.64
   8   3   0   34.77    5.82
   8   4   2  146.69    4.64
   8   5   4   10.77    4.42
   9   4  -1    4.57    6.12
   9   4   0    0.76    6.95
   9   5   2    0.84    5.42
   9   6   4    6.93    4.91
  -8   2  -7   -1.79    5.02
  -8   3  -5    6.06    5.11
  -8   4  -4   -4.46    5.65
  -7   0 -11    7.31    3.63
  -7   0 -10    6.36    3.67
  -7   1  -6    0.50    3.87
  -7   2  -4  171.92    4.77
  -7   3  -3   -6.11    5.58
  -7   4  -2   27.89    6.69
  -7   5  -1   10.34    5.02
  -6   0  -6    8.29    3.02
  -6   1  -4   68.27    4.24
  -6   2  -2    0.74    3.15
  -6   3  -1    1.38    3.69
  -6   4   0   39.89    4.05
  -6   6   1    0.45    7.09
  -5  -1 -12   -0.85    3.11
  -5  -1  -8  569.10    4.10
  -5  -1  -7    8.51    2.18
  -5   0  -4  136.12    2.93
  -5   1  -2    5.97    2.60
  -5   5   2   19.02    4.18
  -5   7   3   12.62    4.95
  -4   1  -1    6.69    2.95
  -4   5   3   65.19    4.84
  -4   7   4   23.19    5.89
  -3  -1  -4   42.26    1.52
  -3   1   0 1821.19    5.37
  -3   5   4   49.81    3.82
  -3   7   5   21.90    5.02
  -2   4   4    9.49    2.66
  -1  -2 -10   65.52    1.05
  -1   6   6 2420.33    7.08
  -1   8   7   89.40    3.76
   0  -2  -8   73.10    1.60
   1   6   7  239.05    1.93
   1   8   8    2.43    2.27
   2  -1  -3 7178.95    8.91
   2   0   0   30.91    1.99
   2   1   2  335.67    1.94
   3  -1  -9    3.51    3.68
   3  -1  -5    5.96    2.10
   4   2   3   26.03    1.89
   5   0  -9  120.30    6.26
   5   0  -8  132.16    4.97
   5   0  -7  224.86    4.90
   5   0  -4  193.85    3.98
   5   0  -3    1.39    4.15
   6   1  -1 3356.96   10.82
   6   4   5   61.51    3.52
   6   7   8  316.47    3.62
   7   2   0 1188.66    8.27
   7   4   4   40.13    3.45
   8   2  -4  -11.01    7.80
   8   3   1    6.98    5.67
   8   4   3   26.55    4.23
   8   6   6   46.67    5.28
   8   7   7   22.96    5.10
   9   4   1   -5.48    5.15
   9   5   3   49.99    5.38
   9   6   5    5.16    6.46
   9   7   6   28.13    6.00
  -8   2  -9   13.63    6.56
  -8   2  -8   15.22    5.30
  -8   3  -6    4.95    5.31
  -8   4  -5    4.57    5.65
  -7   1  -7    5.21    4.16
  -7   2  -5    2.70    3.96
  -7   5  -2   20.33    7.10
  -7   6  -1   18.58    6.27
  -6   0  -7   -0.86    3.13
  -6   2  -3   19.04    4.46
  -6   5   0    4.17    5.60
  -5  -1 -11    2.38    2.91
  -5  -1 -10  223.05    3.56
  -5  -1  -9   57.37    3.08
  -5   2  -1    0.65    2.82
  -5   3   0  113.74    3.41
  -5   4   1   28.12    3.58
  -5   6   2    2.94    6.24
  -4  -1  -6   16.84    2.38
  -4   0  -3  360.80    2.89
  -4   2   0  192.95    3.67
  -4   3   1  449.91    4.84
  -4   4   2   99.50    3.44
  -4   8   4    2.55    5.89
  -3   0  -2  639.73    3.34
  -3   2   1  614.14    3.97
  -3   4   3  265.11    4.20
  -3   8   5   22.56    5.64
  -2   0  -1 1041.73    2.94
  -2   2   2   27.93    1.78
  -2   3   3  725.50    3.50
  -2   8   6   88.67    4.87
  -1  -2  -7 1365.35    1.42
  -1   9   7    4.16    4.42
   0  -2 -10  127.15    2.06
   0  -2  -9  101.33    1.66
   0  -2  -7   65.11    1.42
   0   7   7    6.36    2.34
   1   1   2   20.06    0.55
   2  -1 -12   11.89    3.73
   3  -1 -10   18.38    3.24
   3  -1  -4   46.52    2.26
   3   1   2  300.29    2.53
   4  -1  -7   -1.75    3.82
   4   0  -1    1.65    2.02
   5   0  -2   46.25    3.93
   5   1   1  717.95    4.87
   5   2   3 1525.91    5.83
   6   2   2  571.01    4.62
   6   3   4    2.12    3.64
   7   1  -6   58.48    5.61
   7   1  -5   19.35    5.09
   7   1  -4    6.63    4.66
   7   1  -3   10.26    5.75
   7   2   1  163.44    5.25
   7   3   3  636.80    5.39
   7   5   6   52.97    4.11
   7   6   7  304.45    5.03
   7   9   9   29.08    3.26
   8   2  -3    8.73    5.24
   8   2  -2   -0.33    4.92
   8   5   5  210.90    4.69
   8   8   8    5.94    4.35
   9   3  -2   -2.70    5.63
   9   3  -1   -1.69    7.07
   9   4   2   10.22    4.75
   9   5   4   14.67    6.75
  -8   3  -8   -0.53    6.89
  -8   3  -7    9.95    5.72
  -8   4  -6   -0.60    5.53
  -7   1 -11    8.41    6.00
  -7   1 -10    5.01    5.95
  -7   1  -9   -5.46    5.02
  -7   1  -8   -0.51    3.97
  -7   2  -6   18.92    4.10
  -7   3  -4   17.90    4.59
  -7   4  -3   62.52    5.36
  -7   6  -2    0.97    7.90
  -6   0 -12    7.44    4.45
  -6   0 -11   60.82    4.17
  -6   0  -9   26.65    4.16
  -6   0  -8    3.99    2.97
  -6   1  -5   -0.90    3.08
  -6   3  -2   42.08    3.86
  -6   4  -1    2.51    3.93
  -6   6   0   13.35    6.62
  -5   0  -5   10.88    2.42
  -5   1  -3    4.31    2.56
  -5   5   1   29.94    5.56
  -5   7   2    2.41    6.02
  -4  -1 -13   68.02    2.79
  -4   6   3   13.15    3.71
  -3   3   2 1085.40    4.79
  -3   6   4  393.07    5.08
  -2   6   5    6.72    2.63
  -2   9   6   29.68    4.89
  -1  -2 -11   11.13    0.89
   0   4   5  337.10    2.13
   1  -2  -9   41.37    2.28
   1  -2  -8    7.76    1.97
   1  -2  -7  157.75    2.15
   3  -1 -11   -0.05    3.43
   3  -1  -3  736.57    3.83
   3   0   0  913.99    3.57
   3   4   6  445.87    1.71
   4  -1  -9   59.75    4.94
   4  -1  -8    1.57    3.39
   4  -1  -6    9.84    3.02
   4  -1  -5   39.38    3.09
   4   1   2   10.31    2.41
   4   4   6   35.30    1.79
   5   8   9   68.13    1.78
   6   0  -8   22.46    7.20
   6   0  -7    9.71    4.69
   6   0  -6  434.21    6.40
   6   0  -5  290.30    5.60
   6   0  -4  120.33    5.53
   6   1   0  955.49    5.83
   7   1  -2  343.26    5.50
   7   4   5  363.73    4.50
   7   7   8   22.70    3.62
   8   2  -1   12.20    4.48
   8   2   0    5.22    5.70
   8   3   2   -3.93    4.08
   8   4   4   -2.52    4.08
   9   3   0   11.03    5.24
   9   4   3   26.70    6.75
   9   6   6   17.61    6.21
   9   7   7    7.16    6.05
  10   5   3   16.25    6.23
  -7   2  -7   -0.41    4.30
  -7   3  -5   35.04    4.46
  -7   4  -4   12.35    4.90
  -7   5  -3   12.95    5.32
  -7   6  -3   13.61    7.45
  -6   0 -10  122.07    3.75
  -6   1  -6   12.03    3.25
  -6   2  -4   43.99    3.60
  -6   3  -3   12.74    5.09
  -6   4  -2    0.33    5.24
  -6   5  -1   11.89    4.49
  -6   7   0   -6.52    5.98
  -5   0  -6   61.40    3.23
  -5   2  -2   70.24    3.02
  -5   3  -1  378.84    4.30
  -5   4   0    9.00    3.17
  -5   6   1    0.34    6.02
  -4  -1  -7   47.37    2.22
  -4   0  -4  391.50    3.56
  -4   1  -2  828.50    4.17
  -4   5   2   33.19    3.49
  -4   7   3   -4.46    4.15
  -3  -1  -5   73.99    1.93
  -3   7   4   -1.44    4.43
  -1   1   1 2195.45    3.57
  -1   5   5 1320.45    4.53
  -1   7   6   -0.95    3.21
   0  -2 -11    7.11    1.83
   0  -2  -6    0.66    1.11
   0   3   4   54.85    1.29
   1  -2 -10    4.01    2.13
   1  -2  -6  694.87    3.05
   1  -1  -2  170.87    1.31
   1   9   8    3.47    2.49
   2  -1  -2  160.87    1.94
   3   3   5 1159.27    2.94
   4  -1 -10   16.92    4.73
   4  -1  -4  123.12    3.02
   4  -1  -3   13.54    3.21
   4   0   0  421.02    3.21
   4   3   5  105.09    1.81
   4   5   7   46.47    1.42
   5   0  -1    9.64    2.73
   5   3   5  457.09    3.72
   5   4   6  339.81    2.77
   5   5   7  232.90    2.64
   6   0  -3 2053.59    8.96
   6   0  -2  203.66    5.14
   6   1   1   48.92    4.05
   6   2   3   29.16    2.93
   6   8   9  202.37    2.82
   7   1  -1   17.98    3.88
   7   2   2  388.06    4.97
   7   3   4  277.27    5.09
   7   8   9    5.11    3.24
   8   1  -4    1.49    7.89
   8   1  -3    2.27    6.53
   8   2   1    3.41    5.54
   8   3   3   43.51    4.28
   8   5   6    3.46    4.64
   8   6   7  111.51    4.84
   8   7   8    1.17    4.27
   9   2  -2    4.00    7.87
   9   3   1   41.58    5.01
   9   5   5   -1.80    4.37
  10   4   2   37.95    7.91
  10   5   4    9.86    7.68
  10   6   5    6.67    5.74
  -7   2 -10   -0.91    6.54
  -7   2  -9   -6.82    5.55
  -7   2  -8    1.79    4.22
  -7   3  -7   10.40    5.75
  -7   3  -6   -0.97    4.28
  -7   4  -5   10.02    4.86
  -7   5  -4    1.06    5.11
  -6   1  -7   93.73    3.76
  -6   2  -5    2.75    4.60
  -6   6  -1   -2.15    4.79
  -6   7  -1   45.04    8.07
  -5   0  -7   20.40    3.25
  -5   1  -4  100.87    3.02
  -5   5   0    4.37    5.18
  -5   7   1   28.96    6.96
  -4  -1 -12   57.25    2.50
  -4  -1  -8    4.96    2.24
  -4   2  -1  147.87    2.77
  -4   3   0 2128.17    7.62
  -4   4   1    4.83    3.04
  -4   6   2   10.16    4.59
  -4   8   3   42.35    4.94
  -3   1  -1  223.23    2.43
  -3   5   3    2.08    2.87
  -3   8   4  224.13    6.39
  -2   1   0  592.85    2.94
  -2   5   4   62.48    2.46
  -2   7   5 2465.26    9.03
  -1   4   4  106.27    2.27
   0   8   7    7.79    2.11
   1  -2 -11    1.95    2.36
   2  -2  -9   12.23    2.77
   2  -2  -8    2.25    2.01
   2  -2  -7   57.43    1.96
   2  -2  -6  243.83    3.07
   3  -1  -2   58.47    2.02
   3   2   4    5.45    1.67
   4   2   4   -4.11    2.29
   5  -1  -9   40.64    6.33
   5  -1  -8    8.30    4.23
   5  -1  -7  360.60    5.22
   5  -1  -6  113.06    4.05
   5  -1  -5    7.94    3.40
   5  -1  -4   20.17    4.59
   5   0   0  301.26    4.22
   5   1   2  223.64    2.89
   5   6   8   63.45    2.16
   6   0  -1   67.30    4.59
   6   3   5    7.58    3.46
   6   4   6   23.33    2.35
   6   5   7  414.14    3.35
   6   6   8  107.84    2.66
   7   0  -6    6.15    5.17
   7   0  -5   19.86    5.11
   7   0  -4   -2.62    6.53
   7   1   0  419.44    5.34
   8   1  -2    1.83    4.81
   8   1  -1    2.74    5.77
   8   4   5    2.93    3.81
   9   2  -1   -4.59    5.66
   9   2   0    5.94    7.04
   9   3   2    1.04    5.06
   9   4   4   76.66    5.08
  10   4   3    5.30    8.09
  -7   3  -8    7.09    6.33
  -7   4  -6    1.46    4.63
  -7   5  -5   43.58    5.61
  -6   1 -12    4.88    5.31
  -6   1 -11   14.67    4.46
  -6   1 -10   18.62    4.47
  -6   1  -9   52.51    4.90
  -6   1  -8    5.16    3.18
  -6   2  -6   12.33    4.80
  -6   3  -4   88.40    3.94
  -6   4  -3   57.39    4.14
  -6   5  -2   22.64    4.56
  -6   6  -2   -3.16    6.80
  -5   0 -13    5.74    3.62
  -5   0 -12   39.30    3.65
  -5   0  -8   21.91    3.35
  -5   1  -5  107.97    4.08
  -5   2  -3  280.52    3.76
  -5   3  -2  459.75    4.63
  -5   4  -1   82.77    3.42
  -5   6   0    3.05    5.86
  -5   8   1   -0.52    5.44
  -4  -1 -11   28.89    2.26
  -4  -1 -10  114.83    2.73
  -4  -1  -9   39.71    2.14
  -4   0  -5   58.58    2.82
  -4   1  -3  507.92    3.94
  -4   7   2  207.06    6.54
  -3   0  -3  312.39    2.35
  -3   2   0 9016.91   11.30
  -3   3   1  363.29    3.86
  -3   4   2   97.40    2.91
  -3   6   3  236.61    5.12
  -3   9   4    7.02    4.56
  -2  -1  -4  207.77    1.52
  -2   4   3  129.79    2.36
  -2   8   5   39.58    3.55
  -2   9   5    5.05    5.37
  -1   8   6   44.29    3.00
  -1   9   6   34.20    4.29
   0   6   6   46.79    1.66
   0   9   7   33.07    3.85
   1  -2  -5   53.81    1.74
   1   5   6  209.63    1.63
   2  -2 -10   36.78    2.39
   2  -2  -5  991.63    4.20
   2   8   8    2.13    1.76
   3  -2  -9  151.59    4.08
   3  -2  -8    8.14    3.73
   3  -2  -7   23.43    3.21
   3  -2  -6   60.93    3.17
   3   0   1  153.64    2.60
   4  -1  -2  328.11    3.31
   5  -1  -3  102.94    3.47
   5   2   4  381.31    3.22
   6  -1  -6    5.86    5.22
   6   1   2   71.39    3.07
   7   0  -3   53.02    4.54
   7   0  -2  203.65    6.12
   7   1   1   86.91    4.01
   7   2   3  154.14    3.90
   7   4   6  174.66    3.56
   7   5   7  732.69    5.16
   7   6   8   50.98    3.66
   8   1   0    0.08    5.84
   8   2   2    4.63    4.05
   8   3   4  195.58    4.63
   8   8   9   18.31    4.00
   9   2   1    5.90    6.93
   9   3   3   89.84    5.11
   9   4   5   90.41    6.54
   9   5   6   10.16    4.28
   9   6   7   41.24    4.48
   9   7   8    5.88    5.13
  10   3   1    2.22    6.06
  10   5   5    8.56    5.39
  -7   3  -9    1.04    5.03
  -7   4  -8   39.97    7.65
  -7   4  -7   -2.50    5.24
  -7   5  -7   75.83    7.78
  -7   5  -6   15.73    5.57
  -6   2  -7   24.43    5.02
  -6   3  -5  128.40    4.15
  -6   4  -4   18.14    5.42
  -6   5  -3    8.24    4.46
  -6   7  -2   33.09    6.05
  -5   0 -11   38.19    3.55
  -5   0 -10   77.42    3.76
  -5   0  -9  178.11    3.12
  -5   2  -4   68.75    3.89
  -5   5  -1   52.79    5.35
  -5   7   0   -0.56    5.08
  -5   8   0   71.81    7.96
  -4   4   0   -3.31    3.85
  -4   5   1   37.50    3.30
  -4   8   2   62.57    4.82
  -3  -1 -13  116.13    2.44
  -3  -1  -6  198.29    1.81
  -3   7   3   -7.75    4.91
  -2   2   1   10.07    1.56
  -2   3   2   75.17    2.04
  -2   6   4  239.96    3.58
  -1   2   2    1.58    1.10
  -1   3   3   21.33    1.43
  -1   6   5  296.30    2.95
   0  -2 -12    3.12    1.53
   1  -2 -12    3.05    2.55
   1   7   7    2.54    1.80
   2  -2 -11    8.74    2.75
   2  -1  -1 4184.87    6.04
   2   0   1  950.78    2.72
   3  -2 -10   37.76    4.04
   3  -2  -5   22.31    2.92
   3  -1  -1  239.51    2.95
   3   5   7   33.35    0.53
   4  -2  -7  111.74    4.75
   4   0   1  722.54    3.77
   4   1   3  485.55    3.54
   4   6   8   68.81    1.11
   5  -1  -2    0.56    2.87
   5   0   1    4.39    3.42
   6  -1  -7   26.07    4.80
   6  -1  -5   84.83    4.50
   6  -1  -4  245.67    4.94
   6   0   0    1.04    2.94
   6   2   4   76.25    2.99
   7   0  -1   78.86    4.44
   7   1   2 2082.43    9.26
   7   3   5   15.44    3.22
   8   0  -4  127.60    7.51
   8   0  -3   23.97    7.35
   8   1   1  172.80    6.14
   8   2   3  303.18    5.91
   8   4   6   60.98    4.80
   8   5   7   66.58    3.70
   8   6   8   12.27    4.27
   9   1  -2    0.31    5.70
   9   1  -1   -3.90    7.57
   9   2   2  -18.52    6.77
   9   3   4    9.46    6.46
  10   3   2   -1.79    5.91
  10   4   4   -2.55    5.66
  10   5   6   -3.81    6.57
  -6   2 -11    1.30    5.21
  -6   2  -9    3.85    5.24
  -6   2  -8    3.58    3.86
  -6   3  -6    4.80    3.90
  -6   4  -5   59.88    5.74
  -6   5  -4   87.44    6.00
  -6   6  -3   25.58    5.07
  -6   7  -3    0.56    5.76
  -5   1  -6  405.90    4.10
  -5   3  -3  238.36    3.87
  -5   4  -2    3.94    3.15
  -5   6  -1   26.78    5.23
  -4   0  -6  689.76    4.18
  -4   2  -2  301.38    3.23
  -4   3  -1  839.01    4.86
  -4   6   1  171.51    4.46
  -3   1  -2 6622.31    9.03
  -3   5   2  495.04    4.47
  -3   8   3    4.10    5.04
  -3   9   3    4.66    6.44
  -2   0  -2   98.06    1.36
  -2   7   4   48.19    4.34
   0  -2  -5  677.77    1.86
   0   7   6    1.20    2.47
   2  -2 -12   35.68    3.24
   2  -2  -4   18.30    1.63
   3  -2 -11   17.79    4.32
   3  -2  -4   77.82    3.06
   3   1   3  235.84    2.03
   4  -2  -9    0.55    4.11
   4  -2  -8    4.21    3.19
   4  -2  -6  261.75    3.86
   4  -2  -5    8.08    3.60
   4  -1  -1   19.19    2.03
   5  -1  -1  277.56    4.26
   5   1   3  720.26    4.10
   6  -1  -3   74.82    4.12
   6  -1  -2    9.07    4.75
   6   0   1   38.69    4.13
   6   1   3  140.80    4.18
   6   7   9   50.45    2.24
   7  -1  -6    3.80    7.10
   7  -1  -5    7.77    6.80
   7   0   0 3141.73   11.18
   7   2   4  564.52    5.11
   7   7   9    5.17    2.98
   8   0  -2   13.73    4.82
   8   3   5  177.19    4.51
   8   7   9   25.46    4.20
   9   1   0   13.21    6.59
   9   4   6   62.92    5.58
   9   5   7    6.49    5.69
   9   6   8    3.75    5.23
  10   2   1   13.66    6.13
  10   3   3   -4.42    5.77
  10   4   5   -2.13    6.65
  -6   2 -10   -0.17    4.15
  -6   3  -8   -1.91    5.72
  -6   3  -7   21.68    4.19
  -6   4  -6   91.56    6.08
  -6   5  -5    1.43    5.71
  -6   6  -4   -1.04    5.21
  -5   1 -13    1.65    4.24
  -5   1  -8  256.79    4.59
  -5   1  -7  224.88    3.67
  -5   2  -5   -0.03    3.07
  -5   3  -4  300.91    5.14
  -5   4  -3  139.61    5.04
  -5   5  -2   11.15    3.79
  -5   7  -1   53.11    5.14
  -5   8  -1  167.36    6.55
  -4   0 -13   -2.61    3.20
  -4   0  -7  485.49    3.85
  -4   1  -4  146.09    2.61
  -4   5   0   22.79    3.10
  -4   7   1    8.66    4.25
  -4   8   1  255.69    6.35
  -3  -1 -12    1.54    2.25
  -3  -1  -7  239.98    1.89
  -3   0  -4  647.95    2.99
  -3   2  -1  171.83    3.09
  -3   4   1  174.06    3.03
  -3   6   2  378.15    5.59
  -2   5   3   23.29    2.26
  -2   8   4   45.34    4.69
  -2   9   4    8.41    5.62
  -1   0  -1  109.66    1.26
  -1   5   4  494.64    3.66
  -1   7   5   16.73    2.56
   0   5   5  223.63    2.37
   1  -2  -4  508.47    2.42
   1   8   7    0.96    2.15
   2   2   4  774.18    1.68
   2   3   5  482.47    0.86
   2   6   7  454.04    1.84
   2   9   8    1.23    2.47
   3   7   8    0.55    0.89
   4  -2 -10   11.33    3.64
   4  -2  -4   11.99    2.64
   5  -2  -9    9.96    5.27
   5  -2  -8   47.00    5.25
   5  -2  -7    7.01    3.85
   5  -2  -6   14.69    3.24
   5  -2  -5   68.25    4.79
   5   3   6    0.45    2.39
   6  -1  -1    9.97    4.44
   6   3   6   58.74    3.19
   6   4   7    5.29    2.68
   7  -1  -4   -3.46    4.68
   7  -1  -3    3.11    4.62
   7   0   1  156.72    5.48
   7   1   3 1084.95    7.28
   7   3   6  268.51    4.60
   7   4   7   72.26    3.94
   8   0  -1    2.69    4.56
   8   0   0  151.21    6.05
   8   1   2   28.59    4.44
   8   2   4   72.94    4.23
   9   1   1    9.57    5.10
   9   2   3    1.64    4.43
   9   3   5   41.88    5.89
  10   2   2    3.64    5.65
  10   3   4    5.22    5.73
  10   5   7    9.94    6.21
  -6   3 -11   15.27    5.11
  -6   3 -10   24.04    4.65
  -6   3  -9   14.30    4.24
  -6   4  -8    1.96    6.08
  -6   4  -7    5.49    4.49
  -6   5  -6   -1.10    4.68
  -6   6  -6    4.50    7.32
  -6   6  -5    7.90    5.27
  -5   1 -12   15.59    3.42
  -5   1 -11   42.52    3.95
  -5   1 -10    4.93    4.35
  -5   1  -9    2.80    2.88
  -5   2  -6  561.33    4.81
  -5   5  -3   30.30    5.23
  -5   6  -2    2.01    4.23
  -5   7  -2   13.20    4.91
  -5   8  -2  115.72    8.28
  -4   0 -12    6.72    3.13
  -4   0  -8  104.82    2.96
  -4   1  -5 1767.41    6.37
  -4   2  -3 5252.40   10.03
  -4   3  -2    7.05    2.59
  -4   4  -1   -1.61    2.81
  -4   6   0  168.23    4.61
  -4   7   0  149.14    6.10
  -3  -1 -11    6.76    2.16
  -3  -1  -8    8.40    1.69
  -3   3   0   93.10    2.28
  -3   7   2 2211.09   10.07
  -3   8   2  279.07    6.37
  -2   4   2    4.74    2.85
  -2   6   3 3894.54   10.27
  -1   8   5    0.19    3.14
  -1   9   5    1.62    4.56
  -1  10   5   79.82    6.06
   0   8   6   61.38    3.44
   1  -1  -1 2111.20    3.25
   2  -2  -3 3779.66    6.80
   2  10   8    6.10    2.92
   3  -2  -3  112.95    2.39
   3  -1   0 1789.11    4.84
   4  -2  -3    2.41    2.50
   4  -1   0  848.15    4.21
   4   0   2   22.13    1.89
   5  -2  -4   72.61    3.59
   5  -1   0   36.39    2.58
   5   0   2  693.50    4.21
   5   2   5  106.41    2.38
   5   4   7  485.62    2.76
   5   7   9    2.22    1.27
   6  -2  -7   -5.32    6.37
   6  -2  -6  103.23    6.32
   6  -2  -5    2.04    5.36
   6   0   2   62.56    3.92
   6   2   5  678.00    4.52
   6   5   8   21.87    2.55
   6   9  10    1.76    1.41
   7  -1  -2  301.15    5.29
   7   2   5  405.75    5.69
   7   5   8  318.78    3.66
   8  -1  -4   47.69    7.78
   8  -1  -3    0.48    6.87
   8   1   3    8.23    5.26
   8   3   6  251.59    5.79
   8   4   7  191.38    4.06
   8   5   8  122.55    4.65
   9   0  -2   14.68    5.65
   9   0  -1   90.77    7.88
   9   1   2   -4.79    6.03
   9   2   4   13.86    5.66
  10   2   3   -5.21    6.70
  10   3   5   29.74    6.65
  10   4   6   15.21    5.16
  -6   4 -10    4.83    5.41
  -6   4  -9    4.39    5.06
  -6   5  -8   12.38    6.85
  -6   5  -7    7.59    4.78
  -5   2  -7    1.00    3.09
  -5   3  -5   27.19    3.14
  -5   4  -4    3.26    3.47
  -5   6  -3   21.48    4.44
  -5   7  -3   77.97    6.90
  -5   8  -3   44.24    8.05
  -4   0 -11    1.65    3.09
  -4   0 -10  130.44    3.33
  -4   0  -9   72.99    2.80
  -4   5  -1    2.73    3.06
  -4   8   0   -6.15    4.83
  -4   9   0   50.73    6.09
  -3  -1 -10   40.29    2.03
  -3  -1  -9  126.67    2.07
  -3   1  -3  612.00    3.55
  -3   5   1    4.85    2.94
  -3   9   2    0.97    4.72
  -2  -1  -5   -0.02    1.12
  -2   1  -1  735.10    2.76
  -2   3   1  530.39    3.57
  -2   7   3  256.76    4.74
  -1   4   3  269.04    2.80
  -1   6   4  338.91    3.72
   0   9   6    7.94    2.91
   0  10   6   -3.13    4.26
   1   4   5  289.77    1.52
   1   9   7   16.56    2.90
   1  10   7    5.96    4.00
   2   1   3  191.51    1.46
   3  -2  -2 2526.34    6.48
   3   0   2  601.17    2.79
   4  -2  -2  209.09    3.94
   4   2   5    0.47    1.55
   4   3   6   14.74    1.22
   5  -2  -3  184.16    3.75
   5   1   4  487.70    3.64
   5   5   8  134.87    2.27
   6  -2  -4   -1.40    4.18
   6  -2  -3   22.07    5.23
   6  -1   0   89.54    3.31
   6   1   4  433.10    4.25
   7  -1  -1    9.04    4.07
   7   0   2   94.90    3.58
   7   1   4   19.24    4.55
   7   6   9  234.73    3.68
   7   8  10    7.70    2.60
   8  -1  -2    3.09    5.20
   8   0   1   48.27    4.24
   8   2   5   29.28    4.04
   8   6   9   95.41    4.20
   9   0   0   15.25    5.59
   9   1   3    8.55    6.74
   9   3   6   16.47    6.24
   9   4   7   11.96    4.27
   9   5   8   64.25    4.25
  10   2   4    7.68    7.02
  -5   2 -12   39.60    4.19
  -5   2 -11    2.82    4.69
  -5   2 -10   23.12    4.83
  -5   2  -9   47.50    3.43
  -5   2  -8   66.49    3.53
  -5   3  -7   49.28    4.56
  -5   3  -6    3.84    3.46
  -5   4  -5   62.71    3.97
  -5   5  -4   38.41    3.88
  -5   6  -4   13.79    5.55
  -5   7  -4    7.67    6.78
  -4   1  -6   73.84    2.49
  -4   2  -4   35.17    2.40
  -4   3  -3   -2.26    2.63
  -4   4  -2  340.29    4.00
  -4   6  -1  380.04    5.12
  -4   7  -1  327.68    6.68
  -4   8  -1  193.24    7.65
  -4   9  -1    2.09    7.17
  -3   0  -5   76.56    1.75
  -3   2  -2   74.36    2.86
  -3   3  -1  281.23    3.56
  -3   4   0   19.97    2.43
  -3   6   1   22.14    3.21
  -3   7   1    7.19    5.35
  -3   9   1   10.75    6.09
  -2   2   0   72.21    1.76
  -2   5   2   41.97    3.39
  -2   8   3   23.84    3.56
  -2   9   3   35.25    4.29
  -2  10   3    8.80    4.87
   0   4   4  131.92    1.85
   0   6   5   34.14    2.29
   1  -2  -3  250.92    1.93
   1   0   1  102.20    1.19
   1   6   6   13.35    1.64
   2  -3  -9   51.16    2.72
   2  -3  -8   16.53    2.67
   2  -3  -7  115.83    2.63
   2  -1   0  562.53    2.44
   3  -3  -9   18.69    3.58
   3  -3  -8   34.08    3.50
   3  -3  -7    1.90    3.17
   3  -3  -6  193.21    3.57
   4  -3  -8   96.40    4.30
   4  -3  -7   -2.40    4.46
   4  -1   1   11.35    2.83
   4   1   4   39.91    1.89
   4   4   7    1.68    1.39
   5  -2  -2  166.51    3.59
   5  -1   1   65.48    2.79
   5   0   3   12.93    3.01
   6  -2  -2  129.84    5.31
   6  -1   1   15.31    4.32
   6   0   3  246.62    4.44
   6   6   9   79.67    2.43
   7  -2  -5   -2.87    4.83
   7  -2  -4   28.66    4.95
   7  -2  -3   27.46    5.84
   7  -1   0   18.46    3.80
   8  -1  -1   71.20    5.06
   8   0   2  230.53    5.39
   8   1   4   85.44    4.41
   9   0   1   26.66    5.10
   9   2   5   13.42    4.67
   9   6   9    3.61    3.69
  10   1   2    5.11    5.98
  10   3   6   56.87    7.21
  10   4   7   27.23    5.36
  -5   3 -11  267.11    7.04
  -5   3 -10  529.01    7.08
  -5   3  -9  134.89    5.65
  -5   3  -8    7.72    3.94
  -5   4  -7    6.49    4.99
  -5   4  -6    5.03    3.73
  -5   5  -6  305.30    6.33
  -5   5  -5   55.04    4.26
  -5   6  -5   15.54    4.48
  -5   7  -5   -3.26    6.29
  -4   1 -13   -0.04    3.08
  -4   1 -12    1.87    3.80
  -4   1  -7   32.79    3.00
  -4   2  -5  130.63    3.93
  -4   4  -3   -2.48    3.94
  -4   5  -2   87.42    3.45
  -4   6  -2  175.25    5.73
  -3   5   0  190.71    4.43
  -3   8   1   -3.76    4.22
  -2  -1 -13    0.42    1.87
  -2   0  -3 3605.19    4.91
  -1   3   2   12.90    1.92
  -1   7   4   38.83    2.59
  -1   8   4    3.45    4.06
  -1   9   4    9.66    4.95
  -1  10   4   18.26    5.88
   1  -3  -9  144.45    2.17
   1  -3  -8  111.00    2.08
   2  -3 -10   10.11    2.69
   2  -3  -6   27.50    2.35
   2  -2  -2   30.08    1.64
   3  -3 -10    2.28    3.72
   3  -3  -5   -4.10    2.94
   3  -1   1  242.81    2.86
   4  -3  -9   20.72    4.24
   4  -3  -6  180.26    3.61
   4  -3  -5   45.41    3.92
   4  -2  -1   15.48    2.31
   4   0   3  362.43    3.29
   4   9   9    5.64    1.46
   5  -3  -8    1.50    5.43
   5  -3  -7    0.73    5.28
   5  -3  -6   -1.62    4.94
   5  -2  -1   25.97    2.93
   6  -2  -1   55.30    4.55
   6   2   6  327.90    4.15
   6   3   7    3.91    2.73
   7  -2  -2   16.48    5.45
   7  -1   1   38.66    3.95
   7   0   3    2.65    3.26
   7   2   6   12.84    3.13
   7   3   7  165.09    3.37
   7   4   8   26.65    3.71
   8  -1   0   22.12    4.57
   8   0   3  956.87    8.29
   8   2   6  583.60    6.98
   8   3   7  101.79    3.95
   8   4   8  696.05    6.67
   8   7  10   20.87    3.40
   9  -1  -1   82.36    6.18
   9   0   2    0.46    4.70
   9   1   4    1.68    4.61
   9   3   7   64.17    5.23
   9   4   8   14.09    5.07
  10   1   3   39.79    5.94
  10   2   5   -0.44    5.48
  -5   4 -10  167.36    6.86
  -5   4  -9  268.43    7.10
  -5   4  -8 1118.80    8.10
  -5   5  -8   47.23    6.15
  -5   5  -7   54.09    4.91
  -5   6  -7   55.16    7.14
  -5   6  -6   18.09    4.81
  -5   7  -6   -0.31    5.29
  -4   1 -11   20.22    3.95
  -4   1 -10   -3.08    3.80
  -4   1  -9    1.29    3.36
  -4   1  -8  361.12    3.59
  -4   2  -6  539.58    5.09
  -4   3  -4   -5.58    2.68
  -4   5  -3  359.82    5.68
  -4   7  -2    1.87    4.17
  -4   8  -2    7.66    4.88
  -3   0 -13    3.92    2.62
  -3   0  -6   83.02    1.82
  -3   1  -4  871.87    3.73
  -3   4  -1   10.87    3.40
  -3   6   0 1559.11    7.35
  -3   7   0  600.70    7.03
  -3   8   0    4.81    6.13
  -3   9   0   41.43    6.33
  -2   4   1  396.21    3.14
  -2   6   2  868.16    5.27
  -2   7   2  195.11    5.19
  -2   8   2    8.19    4.87
  -2   9   2   28.48    5.90
  -2  10   2    0.92    5.01
  -1  -2 -11   12.71    0.88
  -1   1   0 5344.01    5.07
  -1   2   1  107.72    1.39
  -1   5   3  585.28    3.91
   0  -2  -4  442.57    1.48
   0   7   5   -1.27    1.94
   0   8   5   30.03    3.41
   0  10   5   11.35    4.90
   1  -3 -10   72.56    1.97
   1  -3  -7  119.23    1.95
   1   7   6  124.90    2.47
   2  -3 -11    3.89    2.46
   2  -3  -5  479.18    3.52
   2   0   2   97.54    1.34
   2   7   7   -1.49    1.80
   3  -3  -4  237.62    3.57
   3  -2  -1  581.01    3.27
   3   1   4   46.25    1.95
   3   2   5   88.45    1.54
   4  -3  -4   21.23    2.83
   4  10   9    4.13    2.11
   5  -3  -5   41.83    3.54
   5  -3  -4    0.50    4.39
   5  -1   2    6.71    3.34
   5   2   6   23.13    2.61
   6  -3  -7   20.67    5.77
   6  -3  -6    4.22    5.56
   6  -3  -5   66.60    5.72
   6  -1   2   -1.69    3.77
   6   1   5  513.68    4.44
   6   4   8   15.31    2.54
   7  -2  -1   -1.54    4.06
   7  -1   2    5.11    4.89
   7   1   5   74.34    3.52
   7   7  10    3.57    2.57
   8  -2  -3   -0.99    5.56
   8  -2  -2    9.32    6.62
   8  -1   1  368.75    5.98
   8   1   5  309.71    5.22
   8   5   9   21.11    4.20
   9  -1   0    6.59    5.58
   9   0   3  149.41    7.21
   9   2   6    5.72    4.26
   9   5   9    3.29    4.97
  10   1   4   16.34    5.73
  10   3   7    7.21    7.08
  -5   5  -9   16.45    5.14
  -5   6  -8   29.89    5.50
  -4   2 -12    1.39    4.74
  -4   2  -7  130.25    4.06
  -4   3  -5   16.74    2.89
  -4   4  -4   52.28    3.16
  -4   6  -3  135.96    4.33
  -4   7  -3  183.93    5.14
  -4   8  -3    2.09    5.14
  -3   0 -12   -1.29    2.81
  -3   0  -7  136.56    2.57
  -3   2  -3  924.03    4.08
  -3   3  -2    6.87    2.11
  -3   5  -1 2302.19    8.35
  -2  -1 -12    6.92    1.98
  -2  -1  -6 1387.41    3.01
  -2   1  -2 8943.77    8.65
  -2   3   0  270.41    2.99
   0   3   3   23.33    1.37
   0   9   5   12.52    2.98
   1  -3 -11    5.70    1.88
   1  -3  -6  457.32    2.65
   1   8   6    0.63    2.46
   1  10   6    5.89    4.22
   3   8   8   79.64    1.93
   4  -3  -3   11.62    2.74
   4  -2   0  182.97    2.77
   4  -1   2  816.70    4.50
   5  -3  -3  315.92    4.40
   5  -2   0  162.04    3.30
   5   0   4  139.52    3.41
   5   1   5  108.76    2.65
   5   3   7    3.79    2.14
   6  -3  -4   27.42    4.16
   6  -3  -3   19.46    5.76
   6  -2   0    2.64    3.02
   6   0   4  556.73    4.71
   6   8  10   65.34    1.36
   7  -3  -5   19.79    7.30
   7  -3  -4   10.02    6.54
   7  -2   0   67.87    4.44
   7   0   4    9.09    3.18
   7   5   9   31.62    2.75
   8  -2  -1   13.16    4.93
   8  -1   2   79.45    4.46
   8   0   4   51.44    5.33
   9  -1   1   93.00    5.67
   9   1   5   -4.44    4.60
  10   1   5    4.72    6.92
  10   2   6    3.67    5.28
  -4   2 -11    0.05    3.29
  -4   2 -10  310.92    5.34
  -4   2  -9   30.85    4.08
  -4   2  -8  873.05    5.54
  -4   3  -6 1050.58    5.96
  -4   4  -5 1296.03    6.76
  -4   5  -4 1159.80    7.00
  -4   6  -4   93.68    4.29
  -4   7  -4   58.56    4.89
  -4   8  -5   -0.49    7.36
  -4   8  -4    5.49    5.24
  -3   0 -11   -0.66    2.63
  -3   0 -10   60.94    2.76
  -3   0  -9   -0.12    2.27
  -3   0  -8   16.63    2.32
  -3   1  -5 2786.77    6.28
  -3   4  -2    7.59    3.46
  -3   6  -1  170.08    3.74
  -3   7  -1  302.05    4.87
  -3   8  -1    8.71    4.16
  -3   9  -1   60.03    5.43
  -2   2  -1  757.33    3.16
  -2   5   1  357.50    3.47
  -2   6   1  444.24    5.13
  -2   9   1   63.45    6.11
  -2  10   1   39.52    5.11
  -1   4   2    4.51    2.17
  -1   6   3   -1.36    2.09
  -1   7   3   24.75    3.68
  -1   8   3   96.77    4.34
  -1   9   3   -0.08    4.47
  -1  10   3   11.44    4.39
   0   5   4   53.21    1.62
   1   9   6   14.06    2.69
   2  -3  -4  275.73    2.48
   2  -2  -1    9.32    1.48
   2   8   7    6.96    2.19
   2   9   7   40.16    2.89
   2  10   7   64.74    3.84
   3  -3  -3 1038.52    4.60
   3  -2   0 9999.00   11.63
   3   0   3  303.51    2.29
   3   9   8   82.51    2.34
   3  10   8   -1.18    2.64
   4  -3  -2  263.58    4.37
   5  -3  -2    4.42    3.03
   5  -2   1    0.34    3.72
   6  -3  -2   29.07    3.98
   6  -2   1  517.45    5.64
   6  -1   3   21.84    3.91
   7  -3  -3    7.67    4.72
   7  -2   1    4.80    5.27
   7  -1   3   71.51    4.70
   7   1   6  183.63    5.33
   7   2   7    2.31    3.96
   8  -2   0    4.67    4.81
   8  -1   3  115.74    5.70
   8   1   6  125.62    6.07
   8   2   7  454.27    5.21
   8   3   8   46.76    4.71
   8   6  10   45.58    3.69
   9  -1   2  211.76    6.30
   9   0   4    9.90    4.95
   9   2   7   -2.75    6.00
   9   3   8  109.02    6.25
  -4   3 -12   -3.36    4.28
  -4   3 -11   10.27    4.97
  -4   3 -10   21.14    4.91
  -4   3  -9   55.52    4.80
  -4   3  -8  595.92    6.31
  -4   3  -7 2004.74    8.05
  -4   4  -7   12.98    4.68
  -4   4  -6  612.56    5.53
  -4   5  -6   32.34    5.04
  -4   5  -5  112.85    3.99
  -4   6  -6   29.72    6.15
  -4   6  -5  234.88    5.13
  -4   7  -6    6.57    6.69
  -4   7  -5   38.45    4.63
  -3   1 -13   20.85    3.61
  -3   1  -6  529.86    3.67
  -3   2  -4  447.29    3.19
  -3   3  -3 1499.11    5.51
  -3   5  -2  509.61    5.32
  -3   7  -2   46.82    5.10
  -3   8  -2   -0.64    5.97
  -3   9  -2    6.17    5.05
  -2  -1 -11   77.66    2.18
  -2  -1  -7 3497.65    4.91
  -2   0  -4   -1.31    1.16
  -2   4   0  435.93    3.73
  -2   7   1   56.33    3.43
  -2   8   1    0.30    3.89
  -2  10   0    0.97    6.45
   0   6   4  313.21    3.23
   0  10   4    1.94    5.27
   1  -3  -5   44.39    1.76
   1  -2  -2    1.83    1.00
   1   5   5 3012.15    4.96
   2  -1   1  774.37    2.78
   3  -3  -2 1127.20    5.17
   3  -1   2 6787.38    8.95
   3   3   6 1737.53    2.72
   4  -4  -8   88.21    4.60
   4  -4  -7   19.30    4.30
   4  -4  -6    8.32    3.94
   4  -2   1  156.35    3.45
   4   0   4  395.09    3.48
   4   1   5  363.57    2.58
   4   2   6   57.61    2.06
   5  -4  -8   38.05    5.28
   5  -4  -7    0.88    5.41
   5  -4  -6   86.21    5.58
   5  -3  -1    9.47    4.17
   5  -1   3    1.42    2.47
   5   4   8   -0.85    1.72
   6  -3  -1   76.59    3.94
   6   1   6  124.99    3.87
   6   2   7    3.50    3.10
   6   5   9   -0.59    1.96
   7  -3  -2  101.58    4.96
   7  -3  -1   36.81    5.73
   7   0   5  118.39    4.00
   7   3   8   -0.14    2.69
   8  -3  -2   19.06    7.49
   8  -2   1    5.36    4.49
   8   0   5   90.31    4.32
   8   4   9  424.48    4.70
   9  -2   0    3.34    5.86
   9  -2   1    2.94    7.07
   9  -1   3  105.17    5.71
   9   0   5  171.25    7.16
   9   1   6   -3.98    4.66
   9   4   9   -0.30    3.77
  10   1   6   10.21    6.77
  10   2   7   -0.09    5.19
  -4   4 -11   16.31    4.48
  -4   4 -10   53.51    4.35
  -4   4  -9   38.77    4.15
  -4   4  -8    0.39    3.97
  -4   5 -10   11.23    6.59
  -4   5  -9    6.52    6.36
  -4   5  -8   81.07    5.87
  -4   5  -7  357.38    5.43
  -4   6  -9    1.46    7.00
  -4   6  -8   13.46    6.30
  -4   6  -7   54.23    4.85
  -4   7  -7    3.92    4.86
  -3   1 -12    5.36    3.47
  -3   1  -7  376.83    3.46
  -3   2 -13   68.24    4.54
  -3   2  -5 5446.48    9.82
  -3   4  -3  756.85    5.24
  -3   6  -2  413.89    4.61
  -3   8  -3  212.28    6.72
  -3   9  -4   35.40    6.62
  -3   9  -3   12.71    5.29
  -2  -1 -10  535.94    3.06
  -2  -1  -8  374.49    2.13
  -2   3  -1  525.19    3.65
  -2   5   0  906.74    5.37
  -2   8   0   19.26    5.22
  -2   9   0    3.11    4.46
  -2  10  -1    0.14    7.39
  -1  -2  -7 1566.96    1.61
  -1   5   2   40.91    2.83
  -1   9   2   27.68    5.06
  -1  10   2   -0.25    4.26
   0  -3  -9   47.95    1.03
   0   2   2 4753.16    4.20
   0   7   4   10.72    2.93
   0   8   4   77.97    3.81
   0   9   4   17.93    3.21
   1  -3 -12    2.14    1.62
   1  -1   0 5045.68    4.82
   1   3   4   75.09    0.74
   1  11   5    6.28    4.17
   2  -3  -3  705.51    3.27
   3  -4  -9    0.58    3.70
   3  -4  -8    5.10    2.52
   3  -4  -7    8.54    2.59
   3  -4  -6    2.51    3.21
   4  -4  -9    9.53    3.44
   4  -4  -5    7.31    2.87
   4  -3  -1  423.71    3.93
   4  -1   3  550.83    3.92
   5  -4  -5  379.27    5.21
   5  -4  -4   74.73    5.17
   5  -2   2   67.19    3.69
   5   6   9   50.35    1.13
   6  -4  -6    7.95    4.60
   6  -4  -5   -2.44    4.35
   6  -4  -4   12.12    5.94
   6  -3   0   80.37    5.11
   6  -2   2    1.95    3.00
   6  -1   4   57.11    3.92
   6   0   5  305.00    4.10
   6   3   8   85.74    2.93
   7  -3   0   13.02    5.88
   7  -2   2   41.61    3.92
   7  -1   4   93.07    3.88
   7   4   9   24.47    3.22
   7   6  10   -1.22    2.28
   8  -3  -1    3.77    5.53
   8  -2   2   63.91    5.32
   8  -1   4   75.61    5.63
   9  -1   4  215.83    7.10
   9   5  10   38.70    3.56
  -3   1 -11   30.13    2.75
  -3   1 -10    2.21    3.37
  -3   1  -9   63.25    3.06
  -3   1  -8   93.18    2.98
  -3   2 -12  101.88    4.44
  -3   3  -4 2751.67    7.43
  -3   5  -3   71.83    3.23
  -3   6  -3  163.28    4.08
  -3   7  -3   31.56    3.92
  -3   8  -4   -3.21    5.71
  -2  -1  -9   86.53    1.70
  -2   0 -13    3.52    2.66
  -2   1  -3 1036.98    3.24
  -2   2  -2 6123.23    8.14
  -2   6   0  103.02    3.34
  -2   7   0   54.75    3.55
  -2   9  -1   10.27    6.33
  -2  10  -2   15.13    6.85
  -1  -2 -10   71.56    1.12
  -1   3   1   28.38    1.56
  -1   6   2   72.78    2.57
  -1   7   2   15.94    3.63
  -1   8   2   87.37    3.61
  -1  10   1   26.63    6.25
   0  -3  -8   27.00    0.98
   1  -3  -4  272.69    2.23
   1  10   5   78.18    3.64
   2  -4  -9   32.64    2.40
   2  -4  -8    2.81    2.35
   2  -4  -7   87.99    2.81
   2   5   6    3.18    0.96
   2  11   6   15.97    4.62
   3  -4 -10    0.95    3.18
   3  -4  -5    8.42    2.37
   3  -3  -1  352.88    3.61
   3  -2   1  167.61    2.98
   4  -4  -4   91.18    3.19
   4   3   7   -0.07    1.53
   5  -4  -3    3.99    3.23
   5  -3   0   98.72    3.22
   5   0   5   14.58    2.34
   5   1   6  113.81    2.35
   5   2   7   19.83    2.27
   6  -4  -3   68.17    4.51
   6   7  10   -2.08    1.24
   7  -4  -4    3.39    5.08
   7  -4  -3    7.13    6.75
   7  -2   3   78.61    5.28
   7   1   7   80.76    4.56
   8  -3   0   -1.92    4.74
   8  -2   3   70.89    6.63
   8   0   6    5.18    5.68
   8   1   7    3.17    3.79
   8   2   8   67.08    3.77
   8   5  10  356.94    4.16
   9  -2   2   94.86    6.17
   9   0   6   36.82    6.70
   9   1   7   31.46    4.54
   9   2   8   29.42    4.34
   9   3   9   60.39    5.14
  -3   2 -11   15.89    4.39
  -3   2  -7  855.06    5.44
  -3   2  -6  585.93    3.88
  -3   3 -12   -7.90    5.45
  -3   3  -5   13.61    2.58
  -3   4  -4  437.92    4.11
  -3   5  -4  307.29    4.11
  -3   6  -4  275.49    4.76
  -3   7  -5  216.69    6.71
  -3   7  -4   48.78    4.23
  -3   8  -6    6.48    7.02
  -3   8  -5   30.13    5.45
  -2   0 -12   11.23    2.83
  -2   0  -5   23.04    1.30
  -2   4  -1  428.83    3.26
  -2   5  -1   23.27    3.46
  -2   7  -1  108.19    4.69
  -2   8  -1   16.77    3.90
  -2   9  -2    7.33    5.88
  -1  -1 -13   -1.32    2.04
  -1   0  -2  235.03    1.16
  -1   2   0 1676.23    3.78
  -1   9   1   -1.52    5.50
   0  -3 -10    9.07    0.65
   0  -3  -7  208.82    1.29
   0   4   3   24.44    1.36
   0   9   3   24.95    4.23
   0  10   3    3.41    4.05
   0  11   2   30.02    6.77
   1   6   5   94.27    1.73
   1   7   5   11.72    2.42
   1   8   5    3.16    3.05
   1   9   5   33.16    2.94
   1  11   4    9.43    5.70
   2  -4 -10   20.18    2.44
   2  -4  -6  339.64    2.80
   2  -3  -2   76.23    1.90
   2  -2   0   68.03    1.68
   2  10   6    8.48    3.88
   3  -4  -4  164.40    2.94
   3   5   7   37.27    0.56
   4  -4  -3   51.37    3.09
   4  -3   0 2035.61    6.68
   4  -2   2  290.08    3.11
   4   5   8    3.29    0.68
   5  -4  -2    7.49    3.38
   5  -3   1  368.17    4.90
   5  -1   4  101.22    2.92
   6  -4  -2  262.01    5.33
   6  -3   1    0.98    3.44
   6  -2   3   13.00    3.03
   6   4   9   99.76    2.39
   7  -4  -2   29.09    5.05
   7  -3   1   98.70    4.41
   7  -1   5  277.02    6.03
   7   0   6   90.30    3.98
   7   2   8  150.07    3.33
   8  -3   1   35.15    4.97
   8  -1   5    6.42    4.15
   8   3   9  128.53    3.70
   9  -2   3   11.52    5.47
   9  -1   5    4.15    5.19
   9   4  10   58.64    5.05
  -3   2 -10    2.51    2.97
  -3   2  -9   -3.65    2.68
  -3   2  -8  330.06    3.82
  -3   3 -11  161.08    5.25
  -3   3 -10   72.86    4.47
  -3   3  -7   23.78    4.01
  -3   3  -6  263.38    3.63
  -3   4 -11    4.22    5.94
  -3   4  -6    7.82    4.26
  -3   4  -5   45.15    3.01
  -3   5  -6   48.80    4.73
  -3   5  -5   14.22    3.03
  -3   6  -6   84.25    5.44
  -3   6  -5   64.42    3.90
  -3   7  -8    0.61    7.13
  -3   7  -7    3.68    5.90
  -3   7  -6    6.53    4.59
  -2   1 -13   48.51    4.09
  -2   3  -2 1309.84    4.61
  -2   6  -1  350.05    4.05
  -2   8  -2   -2.01    3.86
  -2   9  -3   21.45    6.64
  -1   4   1  555.22    3.12
  -1   7   1   30.48    4.09
  -1   8   1    3.44    3.46
  -1  10   0   11.00    4.80
   0   1   1   24.32    0.51
   0   5   3   12.85    2.27
   0   8   3    2.46    3.71
   2  -4 -11   -3.47    2.59
   2  -4  -5  121.08    2.11
   2   9   6   82.51    3.36
   3  -4  -3  248.28    3.24
   3  -1   3  587.19    3.42
   3   0   4  624.13    2.88
   3  10   7    5.97    3.05
   4  -4  -2   98.46    3.24
   5  -5  -7   12.34    5.22
   5  -5  -6   -3.87    4.93
   5  -4  -1   10.49    3.21
   5  -2   3  276.00    3.63
   6  -4  -1   78.68    4.15
   6  -3   2   46.67    4.87
   6  -1   5   -2.69    2.98
   6   0   6   -1.05    2.90
   6   1   7    4.93    2.57
   7  -4  -1   17.87    4.77
   7  -3   2   63.60    4.08
   7  -2   4  150.15    5.66
   7   3   9    4.00    3.17
   7   5  10  108.42    2.90
   8  -3   2    2.78    4.83
   8  -2   4    6.26    4.50
   8   4  10   80.36    4.16
   9  -2   4   18.01    6.77
   9   0   7   16.43    6.75
   9   1   8   18.02    6.17
   9   2   9   69.91    5.84
  -3   3  -9    8.44    3.01
  -3   3  -8   45.23    3.26
  -3   4 -10    0.36    3.84
  -3   4  -9    6.39    3.76
  -3   4  -8   -2.66    3.46
  -3   4  -7   29.66    3.29
  -3   5 -10    0.64    4.56
  -3   5  -9    5.15    4.30
  -3   5  -8   -1.88    4.02
  -3   5  -7   79.69    4.11
  -3   6  -9    2.70    4.99
  -3   6  -8    6.41    4.68
  -3   6  -7   20.52    4.17
  -2   0 -11   31.87    2.45
  -2   0  -6 1512.46    3.86
  -2   1  -4 8979.87    9.36
  -2   2  -3 5600.27    8.03
  -2   4  -2   89.97    2.41
  -2   5  -2   49.53    3.64
  -2   6  -2  117.23    3.53
  -2   7  -2  318.16    4.70
  -2   8  -3   20.14    4.30
  -2   9  -5    3.03    7.36
  -2   9  -4    3.30    5.16
  -1  -2  -9  394.64    1.51
  -1  -2  -8  254.45    1.10
  -1   5   1  117.51    2.37
  -1   6   1  263.60    3.35
  -1   9   0   43.90    4.30
  -1  10  -1    0.28    5.06
   0  -3  -6   79.82    1.06
   0   6   3   45.84    2.01
   0   7   3    5.73    2.43
   0  10   2   57.56    4.26
   0  11   1    7.92    5.09
   1  -3  -3   31.74    1.83
   1  -2  -1  102.48    1.32
   1  10   4   63.81    3.80
   1  11   3    6.14    5.36
   2  -4  -4    5.42    2.37
   2  -3  -1  545.51    3.34
   2  -1   2 8464.90    8.16
   2   0   3 3438.39    4.67
   2   6   6    1.98    1.44
   2   7   6    3.96    2.05
   2   8   6   75.32    2.82
   2  11   5   19.69    5.26
   3  -4  -2  117.18    3.49
   3  -3   0   87.34    2.19
   3   1   5   69.58    1.41
   4  -5  -8   22.43    4.21
   4  -5  -7    1.69    3.18
   4  -5  -6    3.27    3.40
   4  -5  -5   25.66    4.31
   4  -4  -1    4.40    3.79
   4  -3   1  842.76    4.77
   4  -1   4  144.98    2.51
   4   0   5   50.13    1.98
   4   1   6   16.29    2.20
   4  10   8   -0.52    2.48
   5  -5  -5   23.60    4.04
   5  -5  -4   15.94    5.25
   5  -4   0    5.02    4.17
   5  -3   2  453.37    5.35
   5   3   8   39.07    1.85
   6  -5  -5   75.93    5.13
   6  -5  -4   28.70    4.52
   6  -5  -3   45.24    6.23
   6  -4   0   38.84    3.86
   6  -2   4   37.37    3.27
   6   2   8   55.74    2.30
   7  -4   0   22.00    4.39
   7  -3   3   10.06    5.40
   7   0   7  556.67    6.28
   8  -4   0    6.67    5.58
   8  -3   3   -2.01    6.45
   8  -1   6   48.43    4.85
   8   0   7   24.53    4.27
   8   1   8   18.31    3.76
   8   2   9   11.30    4.68
   8   6  11   -2.85    2.71
   9  -1   6   45.84    5.56
   9   3  10  360.06    6.65
  -2   0 -10  161.67    2.82
  -2   0  -9  210.86    2.59
  -2   0  -8  278.87    2.69
  -2   0  -7   96.75    2.14
  -2   1 -12   19.27    3.37
  -2   1  -5  211.57    2.71
  -2   2 -13    1.08    3.26
  -2   3  -3   73.14    2.14
  -2   6  -3  676.97    6.04
  -2   7  -3   33.38    3.63
  -2   8  -5   15.43    6.27
  -2   8  -4   -1.64    4.44
  -1   3   0   29.91    1.58
  -1   7   0  236.74    4.72
  -1   8   0   12.90    3.62
  -1   9  -1   16.32    4.37
  -1  10  -2   15.45    5.43
   0   9   2  102.24    3.98
   0  10   1   47.20    6.10
   0  11   0    3.19    7.05
   1  -4  -9  151.05    2.02
   1  -4  -8   43.11    1.88
   1  -4  -7    1.91    1.75
   1   9   4   49.64    3.31
   2  -2   1  793.85    3.46
   2   1   4  194.87    1.42
   3  -5  -9   13.88    3.31
   3  -5  -8   18.40    3.80
   3  -5  -7   -1.07    3.34
   3  -5  -6   67.17    4.02
   3  -2   2   79.38    2.07
   3   9   7   16.04    2.55
   4  -5  -4   44.31    3.15
   4  -2   3 5123.92    9.67
   5  -5  -3   13.41    3.87
   5  -2   4   80.63    3.84
   5  -1   5  117.39    3.00
   5   0   6   59.97    2.36
   5   1   7   11.91    2.73
   5   5   9   28.14    1.23
   6  -5  -2   17.91    5.59
   6  -4   1   -1.25    3.99
   6  -3   3   15.89    3.52
   6   6  10    6.14    1.41
   6   9  10    1.89    1.51
   7  -5  -2   30.38    5.43
   7  -4   1   27.35    4.56
   7  -2   5   10.43    4.96
   7  -1   6    3.88    3.74
   7   1   8   74.46    3.14
   7   4  10   17.76    2.82
   8  -4   1   24.74    5.37
   8  -2   5   41.49    4.73
   8   3  10  105.81    4.21
   9  -2   5   41.85    5.68
   9   0   8    6.77    5.78
  -2   1 -11  186.51    3.95
  -2   2 -12    2.04    3.86
  -2   2  -4 1399.92    4.48
  -2   3 -12    9.03    5.05
  -2   4  -3   42.57    2.37
  -2   5  -3  189.49    3.35
  -2   6  -4  214.50    4.99
  -2   7  -9   42.44    7.62
  -2   7  -5    4.38    5.14
  -2   7  -4    3.80    3.75
  -2   8  -7   -0.78    5.01
  -2   8  -6   15.62    4.93
  -1  -1 -12    0.17    1.86
  -1   0 -13    1.87    2.90
  -1   4   0  247.65    2.42
  -1   5   0   33.67    2.88
  -1   6   0  732.85    4.76
  -1   8  -1   16.20    3.67
  -1   9  -2   17.02    4.17
  -1  10  -3   10.69    5.42
   0   3   2  129.28    1.43
   0   7   2   32.79    3.33
   0   8   2   43.02    3.20
   0   9   1   -6.40    4.92
   1  -4 -10   13.07    1.71
   1  -4  -6  224.56    1.96
   1   4   4    2.98    1.23
   1   8   4   18.68    2.50
   1  10   3   -0.75    3.81
   1  11   2   27.07    6.46
   2  -4  -3  135.91    2.25
   2  10   5   33.55    3.24
   2  11   4    3.59    4.94
   3  -5  -5    5.74    2.49
   3  -5  -4   58.45    3.75
   3  -4  -1  171.90    2.95
   3  -3   1  272.58    2.81
   3   8   7    6.92    2.08
   3  11   6   -1.10    3.46
   4  -5  -3   60.37    3.34
   4  -4   0    4.00    2.66
   4  -3   2   -0.59    2.52
   4   2   7  429.41    2.61
   4   9   8   20.57    2.21
   5  -5  -2   16.79    3.81
   5  -4   1   71.33    3.28
   5  -3   3  282.82    4.81
   6  -5  -1    9.79    4.44
   6  -4   2    4.45    4.61
   6  -2   5   18.32    4.43
   6  -1   6   13.52    3.13
   6   0   7    2.39    2.75
   6   3   9   16.98    1.90
   7  -5  -1   31.87    5.49
   7  -4   2   24.08    4.43
   7  -3   4   24.25    5.17
   7   2   9   96.53    3.36
   8  -4   2   15.07    5.32
   8  -3   4   37.96    5.06
   8  -1   7   84.44    6.75
   8   0   8   41.30    5.56
   8   5  11   21.12    3.14
   9  -2   6    5.87    7.84
   9  -1   7   39.96    5.53
   9   1   9    1.75    4.44
   9   2  10   32.80    5.34
  -2   1 -10   81.60    2.55
  -2   1  -9   17.86    2.68
  -2   1  -7    6.97    2.45
  -2   1  -6 2430.63    5.58
  -2   2 -11  116.03    4.28
  -2   2  -5 3480.72    7.46
  -2   3 -11    6.35    4.69
  -2   3  -4   90.80    2.23
  -2   4 -11    1.60    5.73
  -2   4  -4  223.91    3.22
  -2   5 -11    0.05    4.91
  -2   5 -10   -1.20    5.82
  -2   5  -5   -0.11    4.04
  -2   5  -4   86.42    3.07
  -2   6 -10    3.68    4.92
  -2   6  -9    3.41    6.27
  -2   6  -8   30.88    6.09
  -2   6  -7    6.26    5.17
  -2   6  -6   -5.20    4.95
  -2   6  -5    3.05    3.35
  -2   7  -8   41.27    5.18
  -2   7  -7    2.31    4.36
  -2   7  -6   48.83    4.38
  -1   2  -1 1938.70    4.01
  -1   7  -1   30.77    3.09
  -1   8  -2   51.52    5.15
  -1   9  -4   -3.49    6.02
  -1   9  -3    4.65    4.39
   0  -3  -5   47.40    1.13
   0   4   2 1885.13    4.59
   0   5   2 1775.87    5.26
   0   6   2 1518.67    5.80
   0  10   0   20.85    4.56
   1  -4  -5  186.75    2.34
   1  -3  -2    5.28    1.81
   1   5   4  277.82    2.44
   1   6   4  259.49    2.89
   1   7   4   97.38    2.26
   1   9   3  141.15    4.68
   2  -5  -8    6.90    2.62
   2  -5  -7   78.20    2.93
   2  -5  -6    7.03    2.59
   2  -4  -2    7.79    2.67
   2  -3   0  252.15    2.87
   2   9   5  208.83    4.37
   3  -5  -3    5.07    3.67
   3   2   6 1026.31    2.62
   3   6   7    2.38    1.19
   3   7   7  198.33    2.14
   3  10   6   37.20    3.78
   4  -5  -2   44.28    3.23
   4  -4   1    1.30    3.50
   4  -1   5 1845.69    6.24
   5  -6  -6    3.05    5.95
   5  -6  -5    2.14    5.81
   5  -5  -1   32.09    3.85
   5   2   8    3.89    2.21
   5   9   9   92.99    2.10
   6  -5   0    5.66    4.14
   6  -3   4   87.44    3.74
   6   1   8   33.21    2.55
   7  -5   0   21.13    5.02
   7  -4   3   53.73    6.40
   7  -2   6   18.77    5.36
   7  -1   7    9.52    5.04
   7   0   8    0.48    4.39
   8  -4   3   -1.52    5.43
   8  -3   5   -7.40    6.63
   8  -2   6  133.00    5.69
   8   1   9   31.92    3.91
  -2   1  -8   25.14    1.98
  -2   2 -10  395.93    4.37
  -2   2  -9  647.38    5.26
  -2   2  -8  247.75    3.91
  -2   2  -7  180.82    3.40
  -2   2  -6   17.65    2.05
  -2   3 -10   54.96    3.19
  -2   3  -9   12.01    3.95
  -2   3  -6  226.17    3.97
  -2   3  -5  135.54    2.68
  -2   4 -10   17.03    3.84
  -2   4  -9    3.64    4.75
  -2   4  -8   27.68    4.05
  -2   4  -7  197.43    4.47
  -2   4  -6   97.10    4.28
  -2   4  -5   -0.24    2.66
  -2   5  -9    0.32    4.15
  -2   5  -8   12.47    3.90
  -2   5  -7   13.46    3.56
  -2   5  -6   35.29    3.13
  -1  -1 -11   -1.62    1.69
  -1   1 -13   10.44    3.95
  -1   3  -1  333.43    2.94
  -1   5  -1  196.48    3.44
  -1   6  -1 1372.96    6.07
  -1   7  -2    0.71    4.12
  -1   8  -3    7.64    3.74
  -1   9  -6   -0.58    5.36
  -1   9  -5   21.77    5.03
   0  -1  -1   30.13    0.61
   0   8   1    0.37    3.11
   0   9   0   28.61    3.87
   0  10  -2    9.34    6.62
   0  10  -1   89.44    5.31
   1  -4  -4  118.17    2.16
   1  -2   0 1688.72    3.70
   1   0   2  233.02    1.13
   1  10   2  129.52    4.53
   1  11   1   -1.41    4.69
   2  -5  -9    3.08    2.59
   2  -5  -5  816.04    4.58
   2   8   5  106.22    3.17
   2  10   4    2.89    4.58
   2  11   3    9.75    5.77
   3  -4   0   24.96    2.32
   3  -2   3  919.74    3.94
   3  -1   4  886.03    3.64
   3  11   5   -3.45    4.62
   4  -6  -7    0.97    4.81
   4  -6  -6   13.96    4.33
   4  -6  -5   11.10    4.84
   4  -5  -1   41.77    3.18
   4  -3   3    5.35    3.49
   4  -2   4   36.76    2.30
   4   0   6  694.24    4.04
   4   8   8   27.09    1.80
   5  -6  -4   -3.04    4.19
   5  -6  -3    7.28    5.69
   5  -5   0    5.38    3.56
   5  -4   2    1.61    3.00
   5  -3   4  310.52    4.79
   5  -2   5    9.20    2.95
   5  -1   6  452.58    4.04
   5   0   7   20.13    3.07
   6  -6  -3    2.49    4.84
   6  -6  -2   12.58    6.64
   6  -5   1    5.72    5.34
   6  -4   3   58.16    3.96
   6   2   9    3.52    2.90
   6   5  10  119.20    2.00
   7  -5   1    5.56    4.71
   7  -3   5   31.88    4.22
   7   1   9    0.20    4.23
   7   3  10    3.23    2.35
   7   7  11    1.92    1.26
   8  -4   4    0.33    6.99
   8  -1   8  298.09    6.58
   8   2  10   18.37    3.26
   8   4  11    5.86    3.59
   9  -1   8    0.84    5.09
   9   0   9   11.37    4.89
   9   1  10    1.66    5.39
  -2   3  -8  257.17    3.75
  -2   3  -7  151.55    3.15
  -1   0 -12    6.90    2.72
  -1   1  -2 8616.34    7.02
  -1   4  -1 1537.05    4.89
  -1   6  -2   99.44    3.88
  -1   7  -3   41.58    3.54
  -1   8  -7   41.63    6.21
  -1   8  -6    5.62    5.78
  -1   8  -5    8.27    4.25
  -1   8  -4   73.99    4.17
   0   7   1   97.59    3.10
   0   8   0   29.43    4.54
   0   9  -1  112.96    4.36
   0  10  -4   65.26    7.61
   0  10  -3   36.46    5.02
   1  -4 -11    0.00    1.22
   1   8   3   90.94    3.01
   1   9   2  320.12    5.45
   1  10   1    2.53    5.45
   1  11  -1   22.90    6.87
   1  11   0   22.33    5.10
   2  -5 -10   12.14    2.35
   2  -5  -4   75.21    2.94
   2  -4  -1  424.43    3.61
   2  -2   2 6717.07    8.48
   2  -1   3 1120.45    3.53
   3  -6  -7    5.63    3.54
   3  -5  -2  512.72    4.31
   3  -3   2    0.87    2.03
   3   0   5   68.06    1.67
   3   9   6   -0.54    3.21
   4  -6  -4   12.52    3.54
   4  -6  -3    5.65    4.62
   4  -5   0   17.26    4.16
   4  -4   2  376.80    4.76
   4   4   8    4.91    0.90
   4   7   8   11.21    1.38
   4  10   7    0.06    3.54
   5  -6  -2    9.99    4.05
   5  -5   1   64.36    5.09
   5  -4   3  135.98    4.97
   5   4   9   33.39    1.34
   5   8   9   67.80    1.76
   6  -6  -1    6.56    6.00
   6  -5   2   15.48    5.42
   6  -3   5  130.74    4.04
   6  -2   6   16.28    3.27
   6  -1   7   94.44    3.52
   6   0   8    9.55    3.72
   6   8  10   62.67    1.30
   7  -5   2    8.00    4.87
   7  -4   4    9.76    4.30
   7   6  11   13.16    1.82
   8  -3   6    7.40    6.47
   8  -2   7    3.74    4.94
   8   0   9    4.33    3.98
  -1  -1 -10   25.79    1.78
  -1   1 -12   -2.27    3.73
  -1   2 -12    2.95    4.37
  -1   2  -2 6046.70    7.33
  -1   3 -12    0.83    5.00
  -1   5 -11    6.95    6.46
  -1   5  -2  133.97    2.73
  -1   6 -10    8.96    6.63
  -1   6  -3   36.56    3.83
  -1   7  -9    0.01    5.33
  -1   7  -8   -6.02    4.98
  -1   7  -7    5.01    5.65
  -1   7  -6   71.25    5.74
  -1   7  -5   38.63    4.83
  -1   7  -4   15.45    3.70
   0  -2 -12    0.98    1.63
   0  -1 -13    0.22    2.53
   0   6   1   63.83    2.46
   0   8  -1  152.84    5.19
   0   9  -3   14.72    5.51
   0   9  -2   31.17    3.90
   1  -4  -3  268.01    2.63
   1  -3  -1   29.10    2.04
   1   7   3   12.41    2.19
   1  10   0    5.89    5.94
   2  -5  -3   25.23    2.95
   2  -3   1  508.01    3.53
   2   7   5    1.15    2.09
   2   9   4    3.58    3.01
   2  10   3   19.52    5.10
   2  11   2   23.89    4.70
   3  -6  -9   19.24    3.65
   3  -6  -8   76.24    3.90
   3  -6  -6   58.44    3.17
   3  -6  -5    5.11    2.98
   3  -6  -4  392.66    4.84
   3  -5  -1    9.35    2.78
   3  -4   1   14.76    2.41
   3  10   5   32.59    3.94
   4  -6  -2   16.38    4.51
   4   1   7   49.50    2.20
   4  11   6    5.07    4.54
   5  -6  -1    7.63    4.19
   5   1   8  563.61    3.94
   6  -6   0    5.57    4.99
   6  -4   4    5.11    3.84
   6   4  10   -0.09    1.85
   7  -6   1    8.52    7.63
   7  -5   3   13.68    5.03
   7  -3   6    3.22    4.31
   7  -2   7    0.91    4.08
   7  -1   8    2.21    3.66
   7   0   9    2.68    4.53
   7   2  10    0.90    3.31
   7   5  11    5.30    2.22
   8  -4   5    1.42    5.27
   8   1  10    9.22    3.71
   8   3  11    4.71    2.94
  -1   0 -11    2.28    2.22
  -1   1 -11    0.31    3.02
  -1   3 -11    4.50    4.36
  -1   3  -2   15.52    1.77
  -1   4 -11   21.41    4.21
  -1   4  -2    7.10    1.94
  -1   5 -10   76.79    5.48
  -1   5  -3  162.58    3.06
  -1   6  -9    8.21    4.70
  -1   6  -8   98.35    5.83
  -1   6  -7   58.34    5.40
  -1   6  -6   60.55    4.83
  -1   6  -5   18.90    4.31
  -1   6  -4    6.90    2.85
   0  -3  -4   52.69    1.13
   0  -2  -2 4724.84    4.00
   0   2   1    8.00    0.92
   0   4   1   95.68    2.46
   0   5   1  684.09    3.56
   0   7   0    9.90    2.88
   0   8  -2   -1.76    4.84
   0   9  -6   64.58    5.76
   0   9  -5   27.44    5.01
   0   9  -4  119.08    5.21
   1   6   3   54.82    2.56
   1   8   2    9.09    2.83
   1   9   1    5.87    3.67
   1  10  -1   80.97    6.43
   2   0   4    0.31    1.14
   2   6   5   14.72    1.82
   2  11   1   -5.32    6.36
   3  -6  -3  259.08    4.91
   3  -3   3 1584.97    5.97
   3  -2   4  470.90    3.66
   3   1   6  219.33    2.10
   3   8   6  196.71    3.14
   3  11   4    8.14    4.13
   4  -6  -1  184.47    5.51
   4  -5   1    8.64    3.14
   4  -4   3    0.08    3.79
   4  -3   4   -1.17    2.57
   4  -2   5  125.99    2.92
   4  -1   6   78.54    3.29
   4   6   8   68.15    1.05
   5  -7  -4    2.44    6.26
   5  -6   0    2.17    4.14
   5  -5   2    9.40    3.67
   5  -4   4    4.45    4.38
   5  -3   5   19.12    2.98
   5  -2   6  575.91    4.73
   5  -1   7  230.31    4.43
   5   3   9    1.33    1.90
   5  10   8   70.16    3.28
   6  -6   1   -0.71    4.63
   6  -5   3    5.95    4.23
   6  -3   6   -8.49    5.17
   6  -2   7   16.40    4.64
   6   1   9   16.70    2.59
   7  -6   2    3.34    6.76
   7  -5   4    0.63    6.24
   7  -4   5   12.06    4.64
   8  -4   6    6.40    6.57
   8  -3   7   35.01    5.47
   8  -2   8    6.41    5.08
   8  -1   9   -6.29    5.40
   8   2  11   12.78    4.07
  -1  -1  -9  255.43    2.12
  -1   0 -10  263.24    3.18
  -1   2 -11   -3.04    3.06
  -1   3 -10   14.32    4.21
  -1   3  -3 2355.69    6.07
  -1   4 -10   15.74    3.71
  -1   4  -3  557.49    3.61
  -1   5  -9   20.27    3.93
  -1   5  -8   36.61    5.17
  -1   5  -7   49.29    4.67
  -1   5  -6   13.11    3.73
  -1   5  -5   77.90    4.04
  -1   5  -4  239.23    3.48
   0  -3 -10   11.55    0.76
   0   0 -13   22.74    3.26
   0   3   1    1.98    1.29
   0   6   0   63.51    2.52
   0   7  -1   84.55    3.24
   0   8  -8    7.06    5.58
   0   8  -7    3.08    6.69
   0   8  -4   84.82    5.36
   0   8  -3  110.60    4.15
   1  -5  -8   97.92    2.14
   1  -5  -7  465.09    3.03
   1  -5  -6   15.61    2.02
   1  -4  -2    2.30    2.18
   1   5   3 2339.70    5.26
   1   7   2    7.52    2.95
   1   9   0   25.46    4.97
   1  10  -4   48.56    6.60
   1  10  -3   49.59    6.94
   1  10  -2   77.07    5.08
   2  -6  -8    1.56    2.60
   2  -6  -7  135.80    3.43
   2  -6  -6   41.00    3.35
   2  -5  -2   42.78    2.33
   2  -4   0  448.24    3.07
   2   2   5  215.19    0.92
   2   8   4    2.88    2.23
   2   9   3   21.16    4.01
   2  10   2    2.10    3.55
   2  11   0    0.37    6.08
   3  -6  -2  415.19    5.40
   3  -5   0  196.32    3.41
   3  -4   2    4.22    3.13
   3  -1   5 2830.76    6.48
   3  11   3   -2.11    5.65
   4  -7  -6   59.59    4.17
   4  -7  -5    7.66    4.07
   4  -7  -4   13.69    5.68
   4  -6   0  163.53    5.24
   4  -5   2   88.89    4.09
   4   3   8  319.14    1.92
   4   9   7   47.05    2.73
   5  -7  -3   -0.68    4.70
   5  -7  -2   -1.91    6.21
   5  -6   1   27.94    4.89
   5  -5   3   34.46    5.07
   5   0   8   20.37    3.04
   5   7   9    1.13    1.22
   6  -6   2   -1.19    6.18
   6  -5   4  101.76    6.10
   6  -4   5   58.60    4.27
   6  -1   8    1.51    2.97
   6   3  10    1.92    2.22
   7  -4   6   10.29    6.43
   7  -3   7    8.42    4.38
   7  -2   8   -2.98    4.15
   7   1  10   15.05    3.01
   7   4  11   -4.07    2.18
   8   0  10  127.62    4.56
  -1  -1  -8  529.23    2.38
  -1  -1  -7  644.51    2.28
  -1  -1  -6  626.76    1.96
  -1   0  -9   22.40    1.95
  -1   0  -4   86.87    1.14
  -1   1 -10   63.18    2.98
  -1   2 -10   82.31    3.26
  -1   2  -3 1310.16    3.79
  -1   3  -9   15.56    3.91
  -1   4  -9    1.75    3.39
  -1   4  -8    1.81    3.96
  -1   4  -7    3.57    4.04
  -1   4  -6   19.00    3.65
  -1   4  -5  341.71    4.33
  -1   4  -4  911.76    4.56
   0   5   0 2743.79    6.47
   0   6 -10   21.84    6.62
   0   6  -1   34.26    3.37
   0   7  -9    1.20    5.14
   0   7  -8   23.79    6.67
   0   7  -2   21.68    2.96
   0   8  -6   56.00    4.75
   0   8  -5    8.91    4.38
   1  -5  -9   18.41    1.68
   1  -5  -5 1294.35    4.26
   1  -3   0   28.34    2.06
   1  -2   1 1939.62    3.96
   1   8   1   13.91    2.96
   1   9  -1  242.94    4.99
   2  -6  -9   62.35    2.80
   2  -6  -5    8.58    2.41
   2  -6  -4  260.60    4.22
   2  -5  -1  355.79    4.05
   2  -3   2 1384.81    5.00
   2  -2   3 5854.78    8.27
   2   5   5    9.01    1.28
   2  10   1   -1.33    4.90
   2  11  -1    4.04    5.33
   3  -6  -1   21.46    4.34
   3  -5   1 2277.99    8.05
   3   9   5    1.22    2.73
   3  10   4   38.26    3.49
   4  -7  -3   -1.25    3.97
   4  -7  -2  212.70    5.84
   4  -3   5    9.43    3.67
   4   0   7  490.15    3.20
   4  10   6   61.45    3.15
   4  11   5    3.97    3.89
   5  -7  -1   38.11    4.84
   5  -6   2    3.45    5.58
   5  -4   5   81.39    4.94
   5  -3   6    1.47    4.36
   5   2   9   13.45    2.30
   6  -7   0    7.22    5.50
   6   0   9   25.71    2.91
   6   2  10   11.16    2.53
   7  -6   3   23.77    5.74
   7  -5   5   49.62    5.41
   7  -1   9    0.37    3.70
   7   3  11    1.50    2.99
   8  -3   8   -5.90    5.49
   8  -2   9    4.09    6.23
   8   1  11    1.73    5.00
  -1   0  -8  222.92    2.38
  -1   0  -5 3022.40    4.60
  -1   1  -9   74.14    2.67
  -1   1  -4   -1.77    1.79
  -1   2  -9    1.40    2.51
  -1   2  -8   46.02    3.03
  -1   2  -4  662.32    3.16
  -1   3  -8   34.38    2.96
  -1   3  -7  676.18    5.15
  -1   3  -6  166.84    3.60
  -1   3  -5   15.56    2.81
  -1   3  -4  821.15    3.79
   0  -4  -7  463.20    1.83
   0  -3  -3   22.38    1.26
   0  -1 -12   -0.45    2.15
   0   3 -12    1.77    5.40
   0   4   0 1478.91    4.58
   0   5 -11   18.67    4.89
   0   6  -9   13.36    6.47
   0   6  -2   60.59    3.70
   0   7  -7   62.77    4.69
   0   7  -6    8.28    3.82
   0   7  -5    1.72    3.54
   0   7  -4   36.94    3.64
   0   7  -3   61.95    3.24
   1  -5  -4  485.87    2.98
   1  -1   2 9079.78    7.17
   1   4   3 3317.12    4.92
   1   6   2   35.57    2.87
   1   7   1   54.46    3.77
   1   8   0  348.15    4.33
   1   9  -6   -1.39    6.45
   1   9  -5   46.90    6.88
   1   9  -4   13.26    6.16
   1   9  -3  486.36    6.36
   1   9  -2   72.68    4.21
   2  -6  -3 3753.56    9.95
   2  -4   1  452.94    3.23
   2  -1   4 9051.21    9.29
   2   7   4   49.70    2.00
   2   8   3  357.53    4.48
   2   9   2  149.52    3.73
   2  10   0    1.01    5.25
   3  -7  -8    6.29    4.21
   3  -7  -7   15.88    3.27
   3  -7  -6   -1.23    3.14
   3  -7  -5   18.65    3.36
   3  -7  -4    0.67    4.50
   3  -4   3  785.07    5.28
   3  -3   4 2925.23    7.84
   3   0   6   84.69    2.33
   3   7   6   58.08    1.66
   3  11   2   -0.46    4.64
   4  -7  -1   -3.76    5.61
   4  -6   1  373.29    4.96
   4  -5   3  350.64    5.53
   4  -4   4   47.41    3.02
   4  -2   6  512.94    4.12
   4   2   8   10.24    1.58
   4   8   7   24.43    2.13
   5  -7   0    3.27    4.69
   5  -5   4   40.26    3.77
   5  -2   7   -1.73    3.00
   5   9   8   74.90    2.77
   6  -7   1   58.63    5.57
   6  -6   3   36.14    4.65
   6  -5   5  -15.17    5.57
   6  -4   6   95.39    4.36
   6  -3   7   26.54    4.03
   6  -2   8    6.63    3.54
   7  -4   7    3.73    6.80
   7  -3   8   -2.23    6.50
   7   0  10    5.81    3.33
   7   2  11   24.90    3.70
   8  -1  10   13.85    4.77
  -1   0  -7  869.39    3.39
  -1   0  -6 2189.50    4.44
  -1   1  -8 1207.98    4.50
  -1   1  -7  484.25    3.43
  -1   1  -6   38.62    2.23
  -1   1  -5  119.16    2.26
  -1   2  -7  186.91    2.59
  -1   2  -6 1624.04    5.45
  -1   2  -5 1020.21    3.95
   0  -4  -8  547.10    1.61
   0  -4  -6 1748.12    3.34
   0  -2 -11    6.80    1.70
   0   0 -12   15.15    2.95
   0   1 -12   14.10    3.78
   0   2 -12   -3.72    3.28
   0   3 -11    0.31    4.34
   0   4 -11    5.38    4.03
   0   5 -10   -2.01    4.13
   0   5  -9   13.39    4.97
   0   5  -1 1110.12    4.59
   0   6  -8   13.51    4.20
   0   6  -7   52.70    5.53
   0   6  -4   54.79    3.86
   0   6  -3   -0.93    2.70
   1  -5 -10   79.47    1.70
   1  -5  -3  559.88    3.24
   1  -4  -1  554.45    3.01
   1   3   3 2283.58    3.17
   1   8  -7    8.37    6.03
   1   8  -2   -0.94    4.46
   1   8  -1   27.04    3.30
   2  -6 -10   29.87    2.51
   2  -6  -2  895.53    5.78
   2  -5   0  931.33    4.73
   2   9   1   39.17    4.87
   2  10  -4    8.09    6.55
   2  10  -3   47.43    6.94
   2  10  -2    0.59    6.14
   2  10  -1   56.13    4.64
   3  -7  -3   19.46    3.41
   3  -7  -2 2285.34    9.69
   3  -6   0 1546.38    7.07
   3  -5   2  512.78    4.33
   3  -2   5 5441.06    9.35
   3   8   5    4.68    2.82
   3   9   4    1.48    3.94
   3  10   3    2.91    3.56
   3  11   0   -3.78    6.80
   3  11   1   38.32    4.87
   4  -8  -4   -1.20    5.52
   4  -7   0  148.03    6.17
   4  -6   2  173.77    5.53
   4  -1   7   36.60    2.39
   4   9   6    7.46    3.09
   4  10   5   45.12    4.43
   4  11   4   49.50    4.46
   5  -7   1   53.37    4.62
   5  -6   3   14.46    4.19
   5  -1   8  238.99    3.54
   5   1   9   46.81    2.75
   5  10   7    7.21    3.83
   6  -7   2   33.39    5.29
   6  -6   4   10.92    4.96
   6  -1   9   47.65    3.18
   6   1  10   17.01    3.41
   7  -5   6   18.37    5.28
   7  -2   9    3.88    4.09
   7  -1  10    2.95    4.92
   8   0  11    7.98    4.13
   0  -4  -5  272.36    1.80
   0   2 -11    0.24    4.04
   0   3   0 5306.09    6.54
   0   4 -10    2.09    3.70
   0   4  -1   21.37    2.51
   0   5  -8    1.38    5.00
   0   5  -2   57.68    2.36
   0   6  -6   -1.59    3.32
   0   6  -5   24.68    2.98
   1  -5  -2   43.70    2.68
   1   2   3 1711.12    1.52
   1   5   2  462.43    3.18
   1   6 -10    9.87    6.24
   1   6   1  138.76    3.30
   1   7  -9    1.58    5.47
   1   7   0  125.35    3.19
   1   8  -6   20.31    4.51
   1   8  -5   66.37    4.43
   1   8  -4  114.87    4.41
   1   8  -3   88.06    3.97
   2  -7  -7   13.62    3.22
   2  -7  -6   40.37    3.88
   2  -7  -5 2634.37    9.63
   2  -6  -1  429.52    4.99
   2  -4   2   91.13    2.95
   2  -3   3   68.70    2.69
   2   1   5    0.97    1.07
   2   6   4    3.60    2.19
   2   8   2   11.85    3.79
   2   9   0  418.52    6.39
   3  -7  -1    1.48    5.08
   3  -6   1  156.17    4.36
   3  -1   6  553.30    3.73
   3   6   6   10.93    1.42
   3  10   2    3.00    3.53
   3  11  -1   14.47    5.50
   4  -8  -3   41.93    4.75
   4  -8  -2   63.60    5.58
   4  -7   1  337.76    6.27
   4  -5   4 1165.96    6.79
   4  -4   5 1296.37    6.61
   4  -3   6 1008.95    5.68
   4   1   8    4.43    1.96
   4   5   8    3.30    0.65
   4  11   3   -4.58    5.30
   5  -8  -1   13.19    5.12
   5  -7   2   18.04    4.72
   5  -6   4   10.21    5.89
   5  -5   5   62.66    4.04
   5  -4   6   -5.48    3.70
   5  -3   7   47.54    3.61
   6  -7   3    2.04    5.49
   6  -6   5   16.29    6.21
   6  -5   6    4.79    4.64
   6  -4   7    1.31    4.33
   6  -3   8    5.92    3.98
   6   7  10   -0.75    1.10
   6   9   9   69.33    2.53
   7  -4   8   52.05    7.46
   7  -3   9   -0.82    5.83
   7   1  11    1.92    3.00
   0  -4  -4  121.88    1.70
   0  -3  -2  154.88    1.64
   0  -2  -1    4.81    1.17
   0  -1 -11    6.26    2.20
   0   0 -11   22.31    2.75
   0   1 -11   22.92    3.62
   0   2   0 5779.23    5.50
   0   3 -10    4.48    3.14
   0   4  -9   55.40    3.60
   0   5  -7  258.21    4.25
   0   5  -6    2.37    3.72
   0   5  -5  307.19    4.43
   0   5  -4  120.82    3.75
   0   5  -3    9.93    2.25
   1  -6  -8  185.87    2.75
   1  -6  -7  284.18    3.14
   1  -6  -6 2218.38    6.00
   1  -6  -5  314.72    3.22
   1  -6  -4  354.53    3.50
   1  -4   0  244.34    2.36
   1  -3   1  312.80    2.34
   1  -2   2 5672.60    6.97
   1   6  -9   82.44    6.76
   1   7  -8   12.66    4.93
   1   7  -7   32.91    6.04
   1   7  -2    4.26    3.69
   1   7  -1   13.56    2.75
   2  -7  -8  102.42    3.67
   2  -7  -4   39.88    2.93
   2  -7  -3  270.83    4.65
   2  -5   1   16.50    2.44
   2  -2   4 1370.09    4.34
   2   7   3   15.77    1.97
   2   8   1    1.66    3.76
   2   9  -6   -1.30    5.33
   2   9  -5    7.82    6.58
   2   9  -4   -5.08    5.68
   2   9  -3  121.14    5.95
   2   9  -2  110.14    5.70
   2   9  -1  157.32    4.53
   3  -8  -6    2.33    5.06
   3  -8  -5   19.57    5.27
   3  -8  -4  227.91    6.05
   3  -7   0  590.29    6.50
   3  -5   3   82.48    3.13
   3  -4   4  435.63    4.04
   3  -3   5    7.40    2.59
   3   9   3   21.07    3.69
   3  10   1    4.77    4.00
   4  -8  -1  250.58    7.46
   4  -6   3  147.62    4.24
   4  -2   7  122.70    3.06
   4   0   8  116.51    2.87
   4  10   4    6.56    4.79
   4  11   2   20.24    5.84
   5  -8   0   93.47    5.85
   5  -8   1  165.46    7.55
   5  -7   3   61.81    6.62
   5  -2   8   74.47    3.37
   5   0   9  166.50    2.95
   5  11   5    5.93    3.98
   6  -2   9   14.25    3.67
   6   0  10  114.55    3.49
   6  10   8   18.80    3.77
   7  -2  10    3.08    6.00
   7   0  11    3.80    4.55
   0   1   0  836.25    1.64
   0   2 -10    4.98    2.99
   0   3  -9   23.99    2.86
   0   3  -1 2487.78    5.18
   0   4  -8   92.09    3.38
   0   4  -7    2.44    3.99
   0   4  -2 1461.32    4.86
   1  -6  -3    2.66    2.82
   1  -5  -1  110.50    2.26
   1  -3 -12    0.16    1.68
   1   4 -11  245.71    6.36
   1   5 -10   34.48    4.41
   1   6  -8   13.83    5.93
   1   6   0  208.08    2.89
   1   7  -6    1.27    4.01
   1   7  -5   41.29    3.75
   1   7  -4   18.41    3.50
   1   7  -3   -0.31    3.11
   2  -7  -9    5.65    2.95
   2  -7  -2  196.74    4.97
   2  -6   0  103.37    3.26
   2   0   5   14.92    1.25
   2   3   5  534.09    0.91
   2   8  -7   10.64    6.80
   2   8   0   42.72    4.03
   3  -8  -3    2.54    3.87
   3  -8  -2  274.19    6.13
   3  -6   2  414.13    4.56
   3  -2   6  602.86    4.50
   3   1   7  234.39    2.15
   3   2   7  335.92    1.62
   3   7   5    5.04    2.28
   3   8   4   -1.14    2.32
   3   9   2  315.57    5.45
   3  10  -3   15.26    6.88
   3  10  -2   -2.61    6.29
   3  10  -1    2.03    5.57
   3  10   0   20.81    4.34
   4  -8   0   -3.22    4.59
   4  -7   2    1.91    3.95
   4  -6   4   88.20    5.38
   4  -5   5  104.22    3.92
   4  -4   6  583.60    5.94
   4   7   7   15.82    1.91
   4   9   5    8.13    4.02
   4  11   0   47.45    7.13
   4  11   1   22.93    4.78
   5  -8   2  126.90    7.08
   5  -6   5    7.09    4.53
   5  -5   6  301.37    5.17
   5  -4   7    6.49    3.73
   5  -3   8   10.13    5.03
   5  -1   9    2.66    3.72
   5   8   8  211.95    2.85
   5   9   7  184.97    3.81
   5  10   6    6.35    3.03
   5  11   4   34.47    5.83
   6  -6   6   -2.60    5.27
   6  -5   7    0.05    4.74
   6  -4   8    5.71    4.48
   6  -3   9   12.62    5.80
   6  -1  10   13.83    4.60
   0  -4  -3   23.10    1.29
   0  -2 -10  128.40    1.94
   0   0 -10   -1.25    2.56
   0   1 -10    5.99    2.33
   0   2  -9   30.35    3.51
   0   3  -8    4.81    2.76
   0   4  -6  185.91    3.42
   0   4  -5   32.72    2.59
   0   4  -4  286.05    2.99
   0   4  -3  212.94    2.62
   1  -6  -9   18.41    1.84
   1  -6  -2   77.87    3.33
   1  -4   1 1549.30    5.20
   1   1 -12   10.68    3.69
   1   2 -12   17.71    3.62
   1   3 -11    3.95    5.06
   1   4 -10   24.09    5.37
   1   4   2 6626.67    7.40
   1   5  -9  393.61    5.83
   1   5   1    1.21    1.73
   1   6  -7   -0.33    3.66
   1   6  -6   13.47    4.37
   1   6  -1    5.19    2.41
   2  -7  -1   57.50    4.55
   2  -6   1  397.88    4.80
   2  -5   2   52.18    2.65
   2  -4   3   37.68    2.34
   2  -3   4   91.89    2.16
   2  -1   5  200.37    2.62
   2   5   4    3.23    1.76
   2   6   3   66.25    2.54
   2   7  -8    1.78    6.16
   2   7   2    9.46    2.38
   2   8  -6    0.82    4.55
   2   8  -5    1.89    6.00
   2   8  -2  468.22    6.08
   2   8  -1  472.48    5.51
   3  -8  -1   -1.53    5.09
   3  -7   1  270.83    4.64
   3  -6   3  170.49    5.12
   3  -5   4  307.22    3.97
   3  -4   5   44.88    3.70
   3   0   7  133.09    2.50
   3   3   7    1.90    0.50
   3   9   1  176.54    5.47
   4  -8   1  225.57    5.64
   4  -7   3  173.14    5.00
   4  -3   7 2015.15    7.97
   4  -1   8  403.03    3.60
   4   8   6  113.84    2.41
   4  10   3    1.02    3.72
   5  -7   4   -1.84    5.17
   5   6   9   54.17    1.05
   5  11   3   89.95    5.93
   6   2  11    7.72    2.67
   6   3  11   -4.10    2.08
   6   4  11    7.91    1.61
   7  -1  11   11.43    4.18
   7   2  12    3.85    3.50
   7   3  12    8.90    2.68
   7   4  12   30.01    2.41
   0  -5  -6   40.82    1.52
   0  -5  -5  202.76    2.15
   0  -3  -1   -1.61    1.61
   0  -1 -10    0.46    2.01
   0   1  -9   -1.61    2.70
   0   2  -8   36.30    3.23
   0   2  -1  343.73    2.27
   0   3  -7  105.27    2.83
   0   3  -6    0.26    3.11
   0   3  -2 1620.36    4.40
   1  -7  -6    4.10    2.92
   1  -7  -5   21.17    3.27
   1  -5   0   40.02    2.10
   1  -3   2   15.21    1.72
   1  -2 -12    0.59    2.43
   1   0 -12   -3.41    3.45
   1   5  -8   -0.91    3.99
   1   5   0   63.55    2.59
   1   6  -5   25.17    3.33
   1   6  -4    4.29    2.80
   1   6  -3    0.57    2.65
   1   6  -2    8.99    2.59
   2  -8  -7   99.83    4.38
   2  -8  -6   81.55    3.43
   2  -8  -5   41.11    3.54
   2  -8  -4   57.37    3.59
   2  -8  -3   30.24    4.38
   2  -7   0   66.65    4.53
   2   6  -9    5.53    6.51
   2   7  -7    0.02    6.11
   2   7   1    8.20    2.64
   2   8  -4  327.10    5.24
   2   8  -3   37.00    3.76
   3  -9  -4    3.48    5.75
   3  -9  -3    7.25    5.48
   3  -8   0    6.44    4.24
   3  -7   2   47.27    3.82
   3  -3   6  285.42    3.64
   3  -1   7  410.59    3.57
   3   8   3    0.81    2.60
   3   9  -5   95.09    5.48
   3   9  -4   13.36    6.15
   3   9  -1   17.24    4.71
   3   9   0   97.55    5.03
   4  -8   2   19.45    4.83
   4  -7   4   65.62    5.99
   4  -6   5  232.27    4.90
   4  -5   6   33.80    3.80
   4  -4   7    9.47    4.34
   4  -2   8  891.15    6.12
   4   9   4  289.41    4.92
   4  10   1   -5.48    5.55
   4  10   2   27.69    4.15
   5  -8   3   51.50    5.71
   5  -7   5   12.78    6.31
   5  -6   6    2.88    4.71
   5  -5   7   56.52    4.59
   5  -4   8 1097.53    8.63
   5  -2   9   55.30    3.33
   5   1  10  215.65    3.36
   5   2  10  158.18    2.42
   5   3  10    2.28    1.52
   5  10   5   33.91    3.47
   5  11   2   35.79    6.69
   6  -5   8    4.29    5.06
   6  -4   9    8.23    5.87
   6  -2  10    4.33    3.88
   6   0  11   61.37    3.92
   6   1  11  145.50    3.18
   6  10   7   26.71    4.15
   7   1  12   -2.75    4.15
   7   7  11   -0.80    1.17
   0  -5  -7  816.34    2.68
   0  -5  -4   52.85    1.52
   0  -4  -2 1854.60    4.21
   0  -1   0  812.91    1.55
   0   0  -9    5.21    2.08
   0   2  -7   47.02    2.74
   0   3  -5   10.60    1.97
   0   3  -4  857.50    3.80
   0   3  -3   18.97    1.73
   1  -7  -7   81.22    2.72
   1  -7  -4   32.43    2.45
   1  -7  -3   22.19    3.55
   1  -6  -1  286.27    3.41
   1  -5   1  201.94    3.36
   1  -2   3 1362.63    4.07
   1  -1 -12   15.35    2.65
   1   2 -11   19.46    3.30
   1   3 -10   40.49    3.47
   1   4  -9   23.08    3.61
   1   5  -7   13.63    3.26
   1   5  -6   25.32    3.94
   2  -8  -8   54.65    3.75
   2  -8  -2   14.90    3.49
   2  -7   1  102.52    4.40
   2  -6   2  120.32    3.31
   2  -5   3  194.03    3.28
   2  -4   4  219.04    3.11
   2  -2   5 3467.15    7.04
   2   5 -10   96.46    5.32
   2   6  -8  216.35    6.91
   2   6   2   -2.30    2.57
   2   7  -6  139.86    4.66
   2   7  -5  182.29    5.69
   2   7   0   25.16    2.83
   3  -9  -2    2.05    4.45
   3  -8   1   12.28    4.31
   3  -7   3   54.39    5.12
   3  -6   4  299.16    4.69
   3  -5   5   12.09    2.97
   3  -4   6    6.35    3.82
   3   5   6   93.31    1.31
   3   7   4   22.61    1.95
   3   8  -7   37.23    5.56
   3   8   2   39.41    4.12
   3   9  -3    7.05    4.25
   3   9  -2   -2.26    4.05
   4  -9   1    0.44    7.68
   4  -8   3   -3.62    6.63
   4   8   5  281.01    3.75
   4  10  -3   -3.22    5.05
   4  10  -2   50.93    6.12
   4  10  -1  105.20    6.22
   4  10   0    4.35    4.57
   5  -6   7   77.23    6.39
   5  -3   9  118.43    4.40
   5   0  10   84.01    2.92
   5   9   6  226.00    4.27
   5  10   4    4.77    4.87
   6  -3  10   26.32    4.48
   6  -1  11   11.71    4.23
   6   8   9  200.72    2.63
   6   9   8   49.63    3.22
   7   0  12   16.23    3.59
   7   5  12    0.20    1.37
   0  -5  -3   13.02    1.52
   0  -4  -1   94.42    2.30
   0  -3  -9   60.39    1.09
   0  -2   0 5776.12    5.42
   0  -1  -9   41.19    1.78
   0   1  -8  125.43    2.76
   0   2  -6   12.72    2.66
   0   2  -2 2469.30    4.63
   1  -7  -8  526.40    3.97
   1  -7  -2    7.22    2.73
   1  -6 -10    2.58    1.44
   1  -6   0  773.48    4.73
   1  -4   2    7.04    1.91
   1   1 -11   22.10    2.86
   1   2 -10   63.20    4.45
   1   3  -9   73.91    4.21
   1   3   2 1413.54    3.01
   1   4  -8    3.78    3.20
   1   4   1 3704.27    6.07
   1   5  -5   77.25    3.07
   1   5  -4  794.29    5.48
   1   5  -3   80.00    3.51
   1   5  -2   52.92    2.31
   1   5  -1   10.56    1.87
   2  -9  -5    1.51    4.42
   2  -8  -1   -3.26    3.78
   2  -6   3  713.62    5.87
   2  -3   5  138.92    2.68
   2   5  -9   12.88    5.86
   2   6  -7  412.83    6.89
   2   7  -4   66.31    3.80
   2   7  -3   28.69    3.29
   2   7  -2   44.20    3.03
   2   7  -1   23.46    2.85
   3  -9  -1    1.84    4.61
   3  -9   0   61.04    6.65
   3  -8   2    5.11    5.35
   3  -2   7  883.39    4.70
   3   6   5   82.46    1.66
   3   7  -8   20.72    6.63
   3   8  -6  119.98    5.45
   3   8  -5   24.08    6.03
   3   8   1 1214.75    7.34
   4  -8   4   -1.51    6.26
   4  -7   5   47.25    4.83
   4  -6   6   51.09    4.38
   4  -5   7  346.23    6.26
   4  -3   8  613.40    5.17
   4  -1   9    1.97    3.09
   4   0   9   81.95    2.68
   4   1   9   40.68    1.62
   4   2   9  517.08    2.63
   4   7   6   13.65    2.11
   4   9   3   40.79    3.28
   5  -7   6   -4.31    5.03
   5  -5   8   42.11    4.84
   5  -4   9  258.47    6.88
   5  -1  10    9.62    3.03
   5   7   8   27.61    2.09
   5   8   7  372.66    3.66
   5  10   3   -0.63    5.33
   6  -4  10   13.36    6.87
   6  -2  11   -0.65    4.92
   6  10   6    7.27    4.59
   0  -6  -6   51.42    1.91
   0  -6  -5   42.19    2.16
   0  -6  -4  344.08    3.22
   0  -5  -8  948.34    2.38
   0  -5  -2 1781.50    4.87
   0  -3   0 5462.38    6.55
   0  -2  -9  105.85    1.78
   0   0  -8  252.72    2.63
   0   1  -7   60.05    2.59
   0   2  -5   -3.46    1.76
   0   2  -4 1203.16    4.23
   0   2  -3 1450.48    3.84
   1  -8  -6   55.86    3.67
   1  -8  -5    1.52    3.86
   1  -8  -4    2.36    3.91
   1  -7  -9   14.02    2.29
   1  -7  -1   37.72    2.91
   1  -6   1 1445.47    6.55
   1  -5   2  125.63    3.49
   1  -3   3 2336.84    5.63
   1   0 -11   59.75    3.34
   1   4  -7   68.59    3.24
   1   4   0    4.31    2.19
   2  -9  -6   17.16    3.59
   2  -9  -4    4.79    3.92
   2  -9  -3   27.33    4.09
   2  -9  -2   19.42    5.57
   2  -8   0    9.48    3.68
   2  -7   2  331.35    4.62
   2  -5   4   85.77    3.04
   2  -4   5    1.54    3.28
   2   3 -11   49.41    4.39
   2   4 -10  306.92    5.63
   2   4   4 2613.82    4.11
   2   5  -8  282.01    6.49
   2   5   3    7.39    1.46
   2   6  -6  123.28    4.03
   2   6   1  145.60    2.57
   3  -9   1   60.61    6.98
   3  -8   3  226.04    6.71
   3  -7   4   53.84    4.16
   3  -6   5   76.61    3.83
   3  -5   6   44.40    3.48
   3  -3   7   28.85    2.90
   3   6  -9   -1.12    5.00
   3   7  -7   42.20    4.78
   3   7   3   28.58    2.18
   3   8  -4   28.63    4.09
   3   8  -3   -5.85    3.74
   3   8  -2    0.94    4.80
   3   8  -1 1731.42    8.03
   3   8   0  576.07    5.24
   4  -4   8    4.62    3.79
   4  -2   9   36.38    3.82
   4   6   7   68.70    1.66
   4   8   4 1109.84    6.05
   4   9  -5   15.98    5.54
   4   9  -4   -0.18    5.02
   4   9  -3   17.01    5.79
   4   9   1    9.07    5.20
   4   9   2  151.74    4.06
   5  -6   8   33.33    7.40
   5  -2  10   12.17    3.41
   5   4  10    5.83    0.82
   5   9   5  183.06    4.78
   5  10   2    4.41    5.22
   7   8  10   10.55    2.41
   7   9   9   34.93    3.15
   0  -6  -7  270.89    2.52
   0  -6  -3   44.01    1.94
   0  -5  -1  663.64    3.95
   0  -4   0 1503.88    4.54
   0   1  -6  227.14    2.61
   0   1  -1   81.78    1.08
   1  -8  -7   89.40    3.74
   1  -8  -3   91.90    3.17
   1  -8  -2   87.45    4.56
   1  -7   0  226.60    3.72
   1  -4 -11    0.90    1.32
   1  -4   3  573.03    3.62
   1  -1 -11   90.86    2.93
   1   1 -10    3.61    3.38
   1   2  -9   10.64    3.58
   1   3  -8   18.34    2.95
   1   4  -6  487.49    4.39
   1   4  -5   59.66    3.57
   2  -9  -1   69.39    4.62
   2  -8   1   26.38    3.81
   2  -7   3   28.10    4.90
   2  -6   4  216.27    5.01
   2  -2   6   20.55    2.64
   2  -1   6 2389.21    5.46
   2   0   6 1593.58    3.89
   2   2 -11    7.54    4.73
   2   3 -10  236.30    6.02
   2   4  -9   49.98    4.87
   2   5  -7    8.31    4.97
   2   6  -5  174.15    3.95
   2   6  -4   28.44    4.05
   2   6  -1   28.65    3.40
   2   6   0    9.37    2.20
   3  -9   2    7.97    6.87
   3  -7   5  253.03    6.48
   3  -4   7   34.42    3.23
   3  -1   8   93.21    2.97
   3   0   8   18.85    2.26
   3   6  -8   45.27    6.44
   3   7  -6   44.91    4.58
   3   7   2  179.99    3.75
   4  -8   5   -2.53    5.41
   4  -7   6    4.37    5.12
   4  -6   7   42.70    4.66
   4  -5   8   82.54    6.16
   4  -3   9   55.39    4.71
   4   8  -6   12.71    6.27
   4   9  -2    8.72    4.34
   4   9  -1    1.09    3.70
   4   9   0   14.79    3.77
   5  -5   9   28.16    4.90
   5  -3  10  532.28    6.05
   5  10  -2    1.74    5.02
   5  10  -1    8.26    4.90
   5  10   0   -1.06    4.59
   5  10   1   22.47    4.72
   6  -3  11   14.12    4.80
   6   0  12    5.87    3.70
   6   1  12    8.65    3.54
   6   9   7    6.34    3.47
   6  10   5   61.98    3.97
   0  -6  -2 1500.21    5.24
   0  -1  -8  154.57    1.95
   0   0  -7 2034.66    5.06
   0   1  -5 1137.08    3.83
   1  -8  -8    5.70    2.84
   1  -8  -1    4.93    3.32
   1  -7   1   34.32    3.00
   1  -6   2   85.02    3.01
   1  -5   3  167.69    3.07
   1  -3 -11   11.74    1.81
   1  -3   4  890.11    4.31
   1  -2 -11    0.56    2.10
   1  -2   4  694.52    3.16
   1  -1   4   -0.56    1.38
   1   3  -7    6.49    2.59
   1   4  -4  146.58    2.58
   1   4  -3 1443.76    5.10
   1   4  -2  116.53    2.20
   1   4  -1  754.93    3.45
   2 -10  -3    7.19    6.43
   2  -9   0    5.27    4.39
   2  -8   2    0.04    3.86
   2  -5   5    1.05    2.79
   2  -3   6  213.44    3.06
   2   0 -12   41.59    3.14
   2   1   6 1390.15    2.90
   2   4  -8 1170.20    7.94
   2   5  -6  522.98    6.15
   2   5   2   -2.12    2.32
   2   6  -3  208.48    3.58
   2   6  -2    0.09    2.59
   3  -9   3   23.95    7.03
   3  -8   4   -0.27    4.69
   3  -6   6  103.26    4.25
   3  -5   7   92.23    5.40
   3  -3   8   40.95    3.92
   3  -2   8  340.58    3.65
   3   1   8    5.05    1.62
   3   4 -10   14.93    6.29
   3   5  -9   -0.15    4.54
   3   6  -7   11.52    5.84
   3   6   4  109.54    1.98
   3   7  -5   -0.08    4.08
   3   7  -4  378.06    6.01
   3   7   1  290.48    4.51
   4  -7   7   -8.66    6.73
   4  -4   9   35.83    5.27
   4   3   9   85.80    1.10
   4   7  -7    0.87    6.25
   4   7   5   47.47    2.61
   4   8  -5    6.89    4.59
   4   8  -4   31.65    5.75
   4   8   3  478.40    4.45
   5  -4  10  152.83    5.30
   5  -1  11   47.23    4.22
   5   0  11   41.98    3.37
   5   1  11    5.70    2.62
   5   8   6   15.91    3.34
   5   9  -4    6.06    7.36
   5   9   4    9.39    3.23
   6  -1  12   14.78    3.59
   6   2  12    0.00    2.41
   6   8   8   20.70    2.81
   6  10   4    3.04    4.11
   0  -7  -6    5.29    2.51
   0  -7  -5    1.22    1.81
   0  -7  -4   13.66    2.10
   0  -7  -3    4.63    2.14
   0  -7  -2   29.39    3.25
   0  -6  -1   66.71    2.39
   0  -5   0 2828.89    6.52
   0  -4   1   21.73    2.46
   0  -3   1 2513.85    4.91
   0  -2   1  331.36    1.90
   0   1  -4 1334.13    3.69
   0   1  -3   36.93    1.56
   0   1  -2 4042.23    4.56
   1  -9  -6   34.65    4.33
   1  -9  -5    0.99    3.21
   1  -9  -4   18.12    3.49
   1  -9  -3   -0.94    3.41
   1  -9  -2   25.07    5.04
   1  -8   0    9.26    3.36
   1  -7   2    7.18    4.04
   1  -6   3   46.86    4.05
   1  -4   4  893.10    4.47
   1   0 -10   89.29    2.48
   1   0   4   79.75    1.37
   1   1  -9  174.74    3.65
   1   2  -8    3.01    2.49
   1   3  -6   -0.51    2.30
   1   3   1  373.11    1.91
   2 -10  -2    1.32    4.85
   2 -10  -1   47.72    5.00
   2  -9   1   12.11    4.54
   2  -9   2    5.88    5.49
   2  -8   3   19.87    3.91
   2  -7   4   11.92    3.62
   2  -6   5   -2.17    3.27
   2  -4   6   89.84    3.25
   2  -1 -12    5.39    3.69
   2   1 -11   36.01    3.28
   2   2 -10    0.62    4.39
   2   3  -9  220.87    5.16
   2   5  -5  257.97    4.63
   3  -9   4   28.01    7.50
   3  -8   5   44.66    5.14
   3  -7   6    4.63    4.33
   3  -6   7   21.53    5.49
   3  -4   8    4.59    4.60
   3   5  -8   22.87    5.69
   3   6  -6   83.07    5.24
   3   7  -3 1004.55    6.62
   3   7  -2  364.03    4.33
   3   7  -1  446.46    4.45
   3   7   0   72.01    3.08
   4  -6   8   19.42    4.85
   4  -5   9    4.13    6.14
   4  -2  10  299.99    4.88
   4  -1  10    0.39    3.59
   4   0  10  125.40    3.16
   4   6  -8    5.04    6.37
   4   7  -6    2.57    6.14
   4   8  -3  139.95    4.80
   4   8  -2   21.30    5.09
   4   8   0   97.14    4.74
   4   8   1   15.04    4.38
   4   8   2 1876.58    7.71
   5  -3  11  266.45    6.35
   5  -2  11    0.22    3.57
   5   2  11   74.09    2.17
   5   9  -3   10.56    4.93
   5   9  -2   -3.04    6.27
   5   9   1   41.42    5.08
   5   9   2    4.76    4.99
   5   9   3    8.61    3.51
   6   3  12    4.68    2.01
   6   9   6   21.68    3.01
   6  10   0   23.10    7.11
   6  10   1    5.89    6.39
   6  10   2    1.15    4.53
   6  10   3    1.80    4.19
   7   9   8    1.98    3.88
   7  10   6    2.00    3.99
   0  -7  -7    7.74    2.17
   0  -7  -1   92.15    3.98
   0  -6  -8    3.03    1.30
   0  -6   0   60.97    2.47
   0  -5   1 1099.26    4.90
   0  -2  -8   76.13    1.54
   0  -1   1   73.73    1.33
   0   0  -6  303.51    2.44
   1  -9  -7    7.89    2.92
   1  -9  -1    3.78    3.89
   1  -9   0   38.31    5.19
   1  -8  -9  235.25    3.31
   1  -8   1   22.18    3.59
   1  -7 -10    5.71    1.65
   1  -5   4  240.15    3.43
   1  -1 -10    6.72    2.35
   1   2  -7  168.27    3.42
   1   3  -5  174.34    2.67
   2 -10   0    5.22    5.02
   2 -10   1    1.33    7.26
   2  -8   4   -5.21    5.84
   2  -7   5    6.95    5.17
   2  -5   6   31.13    3.03
   2  -2 -12   41.51    2.97
   2  -2   7  161.64    3.34
   2   0 -11   11.58    3.50
   2   4  -7   21.10    3.24
   2   5  -4  102.30    3.07
   2   5  -3   14.85    3.39
   2   5   0    5.70    2.52
   2   5   1  562.56    3.19
   3  -8   6   -2.23    6.26
   3  -5   8    2.91    5.37
   3   2 -11    4.59    5.36
   3   3 -10    5.12    5.54
   3   4  -9    2.95    4.06
   3   5   5   35.12    1.51
   3   6  -5  452.87    6.07
   3   6   3    4.56    1.79
   4  -3  10   21.57    4.41
   4   1  10  107.88    2.55
   4   5  -9    1.76    6.54
   4   6   6   38.09    1.79
   4   7  -5  166.11    6.38
   4   7   4   71.43    3.13
   4   8  -1    9.16    3.42
   5   7   7    4.96    2.32
   5   8  -5    6.82    5.14
   5   8   5  379.68    4.10
   5   9  -1   -2.30    4.24
   5   9   0    2.48    4.21
   6   6  10    2.75    1.29
   6   7   9   49.61    2.06
   6   9   5   11.42    4.31
   7  10   5   -0.71    4.93
   0  -8  -6   56.37    3.14
   0  -8  -5   34.80    2.67
   0  -8  -4   82.50    2.77
   0  -8  -3   -5.05    2.75
   0  -8  -2   32.20    4.29
   0  -7   0   19.94    3.92
   0  -6   1   28.04    2.51
   0  -4   2 1445.45    5.19
   0  -3   2 1588.91    4.33
   0  -1  -7  101.18    1.63
   1 -10  -5   80.80    5.24
   1 -10  -4   18.33    4.08
   1 -10  -3    4.43    4.24
   1 -10  -2    6.19    5.71
   1  -9   1   14.47    5.55
   1  -8   2   54.14    3.87
   1  -7   3   45.27    3.45
   1  -6   4   -2.17    2.91
   1  -4   5  357.61    4.26
   1  -3   5   25.28    2.07
   1  -2   5  998.22    4.35
   1   0  -9   22.69    2.70
   1   1  -8    0.06    2.76
   1   3  -4    9.47    1.75
   1   3  -3   34.72    2.44
   1   3  -1    7.15    2.11
   1   3   0 2780.52    4.77
   2 -10   2   -0.99    7.58
   2  -9   3   10.93    4.72
   2  -6   6    0.99    3.69
   2  -4   7  200.68    3.68
   2  -3   7  153.57    3.15
   2  -1   7    0.73    1.69
   2   1 -10   78.56    4.37
   2   2  -9  163.52    4.53
   2   3  -8   13.95    3.08
   2   4  -6   70.52    3.11
   2   4   3 1159.66    3.13
   2   5  -2  189.75    2.92
   2   5  -1  946.19    4.36
   3  -7   7   -1.64    4.73
   3  -6   8   10.98    6.20
   3  -3   9   11.39    4.20
   3  -2   9   -2.96    3.42
   3  -1   9   74.87    2.98
   3   2   8  128.05    1.36
   3   5  -7  382.06    5.34
   3   6  -4  541.90    5.04
   3   6  -3    1.17    3.80
   3   6   2  129.77    3.21
   4  -6   9    0.86    4.93
   4  -4  10   62.24    4.37
   4   6  -7    3.02    4.80
   4   7  -4  105.10    4.19
   5   8  -4    9.08    4.78
   5   8  -3   65.59    5.84
   5   8   4   31.88    3.78
   6   8   7   25.64    3.34
   6   9  -2    9.33    6.80
   6   9   4    8.21    4.77
   7   8   9    4.40    2.72
   7   9   7   20.52    4.30
   7  10   2   39.25    6.72
   7  10   3    1.23    6.27
   7  10   4    7.63    4.37
   0  -9  -4   13.00    4.23
   0  -9  -3   38.19    4.49
   0  -8  -7    5.21    2.64
   0  -8  -1   -2.60    3.31
   0  -8   0   20.67    4.26
   0  -7  -8    5.54    1.77
   0  -7   1   84.64    4.13
   0  -6   2   63.64    3.67
   0  -5   2   62.35    2.32
   0  -2   2 2312.47    4.30
   0   0  -5  755.79    2.76
   1 -10  -1   25.95    4.66
   1 -10   0   11.90    6.40
   1  -9   2    9.42    5.79
   1  -8   3    5.11    3.76
   1  -7   4   21.58    3.60
   1  -5   5   64.81    3.00
   1  -2 -10    4.27    2.03
   1  -1   5  108.64    2.22
   1   2  -6   20.40    2.06
   1   3  -2  318.43    2.44
   2  -9   4   -0.12    4.94
   2  -8   5   19.30    4.60
   2  -7   6   55.94    4.40
   2  -5   7   12.69    3.55
   2  -1 -11   11.47    3.45
   2   0   7   94.80    2.01
   2   3  -7  133.22    4.46
   2   4  -5   36.50    2.79
   3  -8   7   -4.77    5.60
   3  -7   8    6.93    6.52
   3  -5   9    2.02    5.16
   3  -4   9    5.25    3.62
   3   0   9   -4.95    2.18
   3   1 -11    3.54    4.54
   3   2 -10   28.12    5.08
   3   3  -9  131.63    5.43
   3   4  -8   71.76    4.06
   3   4   6  457.35    1.69
   3   5  -6    2.83    3.63
   3   6  -2  572.50    4.55
   3   6  -1  512.55    4.73
   3   6   0  512.99    4.58
   3   6   1   27.87    2.31
   4  -5  10   10.87    4.79
   4   4  -9   11.60    6.00
   4   5  -8   22.58    4.58
   4   6  -6   15.68    3.90
   4   7  -3   18.50    3.67
   4   7  -2   17.47    4.63
   4   7   2 3729.03    9.96
   4   7   3   13.17    2.44
   5  -2  12   36.27    4.18
   5  -1  12   15.95    3.33
   5   0  12   45.18    3.80
   5   6   8   60.83    1.72
   5   7  -6    6.92    4.89
   5   8  -2    0.65    4.09
   5   8  -1    0.69    5.06
   5   8   2    1.78    4.16
   5   8   3  287.34    4.64
   6   1  13  148.08    3.87
   6   9  -1    1.49    4.74
   6   9   0   12.85    5.55
   6   9   1   26.60    5.82
   6   9   2   -3.05    5.49
   6   9   3    0.44    3.51
   0  -9  -6    5.23    3.68
   0  -9  -5   14.84    3.03
   0  -9  -2   95.67    3.82
   0  -9  -1   -1.87    5.21
   0  -8   1  161.38    5.03
   0  -7   2   23.43    4.12
   0  -5   3    5.98    3.24
   0  -4   3  195.61    3.12
   0  -3  -8   34.64    1.08
   0  -3   3   18.70    2.36
   1 -10   1   -0.42    5.04
   1  -9   3   -5.30    6.23
   1  -8   4   75.59    5.62
   1  -6   5    8.86    3.01
   1   1  -7   77.18    2.76
   1   2  -5  266.45    3.17
   1   2   2  228.39    0.99
   2  -9   5    0.06    5.11
   2  -8   6    8.41    5.07
   2  -6   7   -2.47    4.06
   2  -4   8   10.92    4.34
   2  -3   8  270.92    4.64
   2  -2   8  244.64    3.71
   2   0 -10   15.19    3.54
   2   2  -8   76.70    3.82
   2   4  -4  251.02    3.12
   2   4   2    1.36    1.99
   3  -6   9    6.60    6.69
   3   4  -7  237.15    5.22
   3   5  -5    6.69    2.95
   3   5   4   85.85    2.17
   4  -4  11   14.21    6.11
   4  -3  11   10.35    3.87
   4  -2  11    1.87    3.32
   4  -1  11   20.40    3.42
   4   2  10   11.76    1.46
   4   5  -7   -0.12    5.25
   4   5   7   47.04    1.33
   4   6  -5   22.53    3.75
   4   6   5  139.79    2.60
   4   7  -1  606.62    5.19
   4   7   0 1807.99    7.39
   4   7   1  122.15    3.49
   5   1  12    0.60    2.66
   5   3  11   -0.71    1.30
   5   6  -7    7.34    5.21
   5   7  -5    4.69    4.56
   5   7  -4    1.63    5.25
   5   7   6  141.97    2.63
   5   8   0   19.14    3.64
   5   8   1    4.26    3.42
   6   8  -4   14.44    5.43
   6   8   6   77.09    3.99
   7   7  10    2.14    2.17
   7   9   6    7.41    3.34
  -1  -6  -4  252.02    2.74
  -1  -6  -3   51.54    2.49
  -1  -6  -2   46.30    2.79
  -1  -5  -4  270.04    2.34
  -1  -5  -3 2229.61    4.88
  -1  -5  -2  446.59    3.18
  -1  -4  -3 3422.24    5.02
   0 -10  -5    5.70    4.67
   0 -10  -4    6.90    5.06
   0 -10  -3    6.82    4.89
   0 -10  -2   54.02    5.52
   0  -9  -7   31.90    3.58
   0  -9   0   31.17    3.97
   0  -8  -8    2.05    2.28
   0  -8   2    6.47    4.84
   0  -6   3   -0.85    2.67
   0  -1  -6  749.87    2.52
   0  -1   2 3914.01    4.51
   0   0  -4 1729.14    3.20
   1 -10   2   24.76    5.40
   1  -9   4    3.91    6.09
   1  -7   5   46.64    3.78
   1  -6   6   71.23    4.84
   1  -5   6   11.34    2.92
   1  -4   6   16.80    2.82
   1  -3 -10   77.36    2.13
   1  -3   6  158.75    2.79
   1  -2   6 1650.16    5.50
   1  -1  -9   13.05    1.66
   1   0  -8    3.99    1.69
   1   2  -4   84.36    2.43
   2  -7   7    1.59    4.60
   2  -6   8   35.56    5.54
   2  -5   8   11.15    3.98
   2  -2 -11    6.17    2.85
   2  -1   8   29.87    2.55
   2   1  -9   45.40    2.94
   2   3  -6  531.93    4.36
   2   4  -3 1530.88    5.48
   2   4  -2    8.56    2.76
   2   4   1  195.61    2.59
   3  -4  10    3.71    5.22
   3  -3  10   79.99    4.37
   3  -2  10    1.92    3.98
   3   0 -11    7.15    4.10
   3   1 -10    4.01    4.15
   3   1   9  120.66    1.96
   3   2  -9   16.01    4.22
   3   3  -8   32.81    3.53
   3   4  -6   33.81    4.12
   3   5  -4  708.27    5.04
   4   0  11   -4.70    2.09
   4   4  -8    3.09    5.17
   4   5  -6   26.95    4.85
   4   6  -4   99.08    3.83
   5   5  -8   10.56    5.03
   5   5   9   27.55    1.28
   5   6  -6   -3.88    4.63
   5   7  -3   19.23    5.24
   5   7   5 2983.05    8.16
   6   2  13    3.00    2.31
   6   7  -5    9.65    7.01
   6   7   8  285.07    3.33
   6   8  -3    2.90    4.70
   6   8  -2   42.70    6.01
   6   8   5    3.04    4.01
   7   8   8   -4.62    3.29
   7   9  -1   10.27    5.04
   7   9   0   10.71    6.37
   7   9   1   -3.59    6.41
   7   9   3   -5.08    5.10
   7   9   4    5.16    5.34
   7   9   5   -0.49    3.74
  -1  -7  -5   22.41    2.34
  -1  -7  -4   98.96    2.25
  -1  -7  -3   10.43    2.17
  -1  -7  -2    7.48    2.23
  -1  -7  -1   52.20    3.75
  -1  -6  -5  100.09    2.05
  -1  -6  -1  134.19    2.56
  -1  -5  -5 3057.72    4.90
  -1  -5  -1    0.31    1.70
  -1  -4  -4    4.63    1.18
  -1  -4  -2 6453.60    7.22
  -1  -4  -1 3637.32    6.23
   0 -10  -6   -3.23    4.48
   0 -10  -1   40.26    4.28
   0 -10   0   16.31    5.76
   0  -9   1  117.96    4.60
   0  -9   2   31.11    5.61
   0  -8   3  126.02    5.55
   0  -7   3   62.51    3.42
   0  -6   4   66.43    4.12
   0  -5   4  133.80    3.07
   0  -4   4  295.35    2.99
   0  -2  -7   60.75    1.16
   0  -2   3 1402.72    3.76
   1 -10   3    9.58    5.46
   1  -8   5    5.72    4.30
   1  -7   6   68.35    5.31
   1   0   5 2992.50    4.56
   1   1  -6    4.46    2.33
   2  -8   7    6.86    5.03
   2  -7   8   41.79    6.97
   2   1   7 3163.99    4.57
   2   2  -7  119.12    3.83
   2   3  -5  102.33    3.55
   2   3   4  133.92    1.25
   2   4  -1  611.60    3.34
   2   4   0  186.47    2.15
   3  -5  10    4.45    4.47
   3  -1  10   -0.17    2.95
   3   5  -3  219.24    3.47
   3   5  -2  285.44    4.03
   3   5   3  553.69    2.94
   4   2 -10   -2.14    4.25
   4   3  -9   -0.96    4.02
   4   6  -3  183.03    3.79
   4   6  -2  244.09    4.58
   4   6   4   60.26    2.64
   5  -1  13    0.95    4.01
   5   5  -7    4.99    5.74
   5   6  -5   16.94    5.86
   5   7  -2  253.90    4.58
   5   7   4   35.89    3.82
   6   7  -4   -1.68    6.15
   6   8  -1    7.38    4.20
   6   8   0   11.73    5.45
   6   8   1    1.07    4.71
   6   8   3    9.36    4.51
   6   8   4    1.95    3.15
   7   6  11   17.34    1.89
   7   9   2    4.84    4.40
   8   9   6    0.22    5.02
   8   9   7    5.16    3.85
  -1  -8  -5   -2.38    3.00
  -1  -8  -4   22.88    2.46
  -1  -8  -3   84.91    2.97
  -1  -8  -2    2.52    2.98
  -1  -8  -1   18.39    3.90
  -1  -7   0  118.32    3.24
  -1  -6  -6   13.37    1.54
  -1  -6   0  209.01    2.94
  -1  -5   0   55.75    1.92
  -1  -4   0    8.80    2.16
   0 -11  -2   27.45    5.07
   0 -11  -1   14.72    6.12
   0 -10   1   99.10    5.43
   0  -9  -8   19.73    2.84
   0  -9   3   11.82    5.94
   0  -7  -9   17.09    1.44
   0  -7   4   31.03    3.67
   0  -3   4  809.93    3.71
   0   0  -3 3725.80    3.92
   1  -9   5   26.66    5.15
   1  -8   6    4.21    4.72
   1  -6   7   48.95    5.35
   1  -5   7   43.43    3.57
   1  -4   7    0.28    2.88
   1  -3   7  662.69    4.99
   1  -2  -9   34.57    2.23
   1  -1   6   40.17    1.62
   1   0  -7   45.02    2.19
   1   2  -3 1220.09    3.73
   1   2   1 1656.65    2.88
   2  -6   9    5.88    6.49
   2  -5   9    2.42    3.91
   2  -4   9   -0.81    3.44
   2  -3 -11   -1.25    2.37
   2  -3   9   18.66    2.80
   2  -2   9  612.28    4.91
   2  -1 -10   42.01    2.40
   2   0  -9   23.45    3.38
   2   0   8  286.85    2.51
   2   1  -8  190.87    3.13
   3  -1 -11   -6.41    3.60
   3   0  10   49.59    2.47
   3   3  -7  839.45    5.91
   3   4  -5  772.31    5.22
   3   5  -1  131.97    2.73
   3   5   0  425.08    3.81
   3   5   1   30.29    2.69
   3   5   2  633.71    3.39
   4  -3  12   -5.10    4.20
   4  -2  12    1.22    3.41
   4  -1  12   -0.81    3.56
   4   1  11   34.56    2.22
   4   3  -8   83.39    5.10
   4   4  -7   -5.05    4.02
   4   5  -5   28.03    3.50
   4   6  -1    6.63    2.76
   4   6   0 1072.09    6.10
   4   6   2  533.95    4.64
   4   6   3  634.81    3.80
   5   0  13    2.16    3.35
   5   2  12  189.41    2.60
   5   4  -8    2.72    4.72
   5   6  -4  168.41    5.72
   5   6   7    4.27    2.10
   5   7  -1   24.11    3.62
   5   7   0    2.15    3.09
   5   7   1    9.72    4.18
   5   7   2   39.85    4.19
   5   7   3  766.02    5.04
   6   6  -6   18.66    5.31
   6   7  -3   -0.86    6.05
   6   7   7    4.35    2.98
   6   8   2   15.89    3.84
   7   8  -2   -5.31    5.00
   7   8   7    1.13    2.87
   8   8   9   27.72    3.68
   8   9   2   38.59    7.01
   8   9   3    5.90    5.84
   8   9   4   28.80    6.34
   8   9   5   -3.93    5.28
  -1  -9  -5   32.46    3.91
  -1  -9  -4   59.20    3.23
  -1  -9  -3  146.72    3.57
  -1  -9  -2  301.12    4.47
  -1  -9  -1   14.75    3.65
  -1  -9   0   20.46    4.96
  -1  -8  -6    1.16    2.62
  -1  -8   0  354.24    4.42
  -1  -8   1   22.39    4.61
  -1  -7  -6  126.40    1.96
  -1  -7   1    6.87    2.81
  -1  -6   1    5.65    2.44
  -1  -5  -6  227.20    1.55
  -1  -5   1    6.83    1.91
  -1  -4  -5  296.43    1.30
  -1  -4   1  727.69    3.82
  -1  -3  -3 2177.28    3.01
  -1  -3  -2 1324.49    2.75
  -1  -3  -1  363.11    2.13
   0 -11   0    1.55    5.04
   0 -10   2   10.82    5.04
   0 -10   3   55.99    7.10
   0  -9   4  136.27    6.64
   0  -8   4   69.38    4.15
   0  -7   5    2.63    4.95
   0  -6   5   24.58    3.06
   0  -5   5  305.66    3.83
   0  -4   5   32.45    2.35
   0  -2   4 1104.09    4.04
   0   0  -2 3722.58    3.28
   1  -9   6    3.90    5.64
   1  -8   7   66.11    7.02
   1  -7   7    7.15    4.17
   1  -4 -10   13.54    1.63
   1  -2   7  203.33    3.18
   1  -1  -8    6.47    1.99
   1   1  -5   59.78    2.38
   1   2  -2  628.04    2.60
   1   2  -1 9146.75    8.07
   1   2   0   83.87    1.70
   2  -7   9   46.11    5.84
   2   2  -6  575.13    3.98
   2   2   6   46.37    0.53
   2   3  -4  395.32    3.17
   3  -5  11   -2.55    4.88
   3  -4  11    3.74    4.28
   3  -3  11  168.75    4.38
   3  -2  11   18.14    4.36
   3   0 -10    8.95    2.98
   3   1  -9    0.25    3.87
   3   2  -8  394.67    4.42
   3   3  -6  778.23    5.93
   3   4  -4    1.21    2.46
   4   1 -10    2.84    3.93
   4   2  -9   -2.14    4.07
   4   4  -6   -2.52    4.90
   4   5  -4  123.08    3.43
   4   5   6  565.42    2.78
   4   6   1   30.80    2.72
   5   5  -6    7.00    4.38
   5   6  -3   30.18    5.02
   6   6  -5    1.20    4.40
   6   6   9   70.68    2.10
   6   7  -2   -9.35    5.12
   7   5  12    1.43    1.29
   7   7  -4    8.58    5.39
   7   7   9    4.72    2.78
   7   8  -1    7.80    4.72
   7   8   0    0.46    5.93
   7   8   5   39.89    4.27
   7   8   6    8.15    3.09
  -1 -10  -5   90.81    4.63
  -1 -10  -4   67.71    3.88
  -1 -10  -3   -2.56    3.84
  -1 -10  -2  137.29    4.55
  -1 -10  -1    1.69    4.18
  -1 -10   0   20.29    6.06
  -1  -9  -6   16.06    3.49
  -1  -9   1  247.44    5.82
  -1  -8   2   10.89    4.87
  -1  -7   2   -0.38    2.89
  -1  -6   2   10.90    2.61
  -1  -5   2   55.28    2.34
  -1  -3   0 2878.46    4.85
   0 -10   4   61.31    7.87
   0  -8  -9    4.78    1.69
   0  -8   5    6.39    4.30
   0  -6   6    5.38    4.67
   0  -5   6    2.16    3.76
   0  -3   5    7.95    1.97
   0  -1  -5 1137.73    2.60
   0  -1   3   33.49    1.17
   1  -7   8   26.35    6.87
   1  -6   8  104.56    4.79
   1  -5   8   47.44    3.87
   1  -4   8    2.18    3.35
   2  -6  10   -3.18    6.86
   2  -5  10    0.32    5.83
   2  -4 -11   -0.55    2.23
   2  -4  10   22.83    5.21
   2  -2 -10   42.59    2.87
   2  -1   9   23.14    2.52
   2   1  -7   55.31    3.19
   2   3  -3 1785.74    5.29
   3  -2 -11   21.92    3.64
   3  -1  11   41.98    3.29
   3   4  -3  439.71    4.34
   3   4   5    2.70    1.27
   4   0  12   12.89    3.04
   4   3  -7   34.69    5.19
   4   4   8    3.72    0.94
   4   5  -3    9.94    2.80
   5   3  -8   86.72    6.15
   5   4  -7  139.40    4.89
   5   5  -5   46.49    3.84
   5   6  -2   21.65    4.61
   5   6   6  319.42    3.19
   6   5  -6   -4.13    6.08
   6   6  -4   10.18    5.23
   6   7  -1    5.70    3.81
   6   7   0   39.65    4.63
   6   7   6   71.26    2.81
   7   7  -3   -4.46    4.76
   7   8   1    8.36    4.20
   7   8   2    0.05    4.16
   7   8   3   10.89    3.70
   7   8   4   13.04    3.54
   8   8   8    8.65    3.15
  -1 -11  -4    9.60    5.76
  -1 -11  -3    4.88    4.27
  -1 -11  -2   10.77    5.04
  -1 -11  -1    4.65    5.98
  -1 -11   0   20.25    6.44
  -1 -10  -6   -2.59    4.11
  -1 -10   1   67.94    5.19
  -1  -9   2   82.17    4.30
  -1  -8  -7    4.68    2.27
  -1  -8   3  104.03    5.13
  -1  -7  -7    1.93    1.72
  -1  -7   3    6.49    2.96
  -1  -6   3   -1.71    2.72
  -1  -5   3   70.60    2.57
  -1  -4   2  118.48    2.27
  -1  -3   1   11.60    1.50
   0  -9   5   -7.88    5.58
   0  -8   6   63.77    5.99
   0  -7   6   -0.72    3.95
   0  -4   6  185.84    3.41
   0  -2   5    2.55    2.33
   0   0  -1   46.20    0.62
   1  -3   8   21.72    2.92
   1  -1   7  492.20    3.46
   1   0  -6   73.27    2.28
   1   0   6 2227.70    4.43
   1   1  -4  248.72    2.61
   2  -3  10   62.78    3.44
   2  -2  10  407.70    5.07
   2  -1  -9   67.14    3.06
   2   0  -8   18.94    2.90
   2   2  -5  227.22    2.84
   2   3  -2 1055.02    4.01
   3  -1 -10   16.82    3.95
   3   1  -8  106.77    4.14
   3   2  -7   61.12    3.20
   3   3  -5   27.69    3.85
   3   4  -2   -6.85    3.02
   4   0 -10   86.25    5.57
   4   1  -9   75.33    5.21
   4   2  -8  116.27    5.30
   4   4  -5  186.70    3.96
   4   5  -2   33.82    2.84
   5   1  13   -0.78    2.60
   5   2  -9   20.43    4.78
   5   4  -6   16.38    5.48
   5   5  -4   -0.31    4.97
   5   6  -1   45.03    3.35
   5   6   5    9.94    2.50
   6   4  -7   -4.86    6.17
   6   6  -3   30.99    5.26
   6   7   1  151.35    4.14
   6   7   2   21.95    4.56
   6   7   3   12.02    4.26
   6   7   4    3.58    3.73
   6   7   5   55.48    2.82
   7   6  -4   -2.30    6.62
   7   7  -2    4.12    4.57
   7   7   8    8.46    3.34
   8   7  10    9.69    3.33
   8   8   0   -3.54    5.18
   8   8   1    1.43    6.33
   8   8   6    2.26    4.69
   8   8   7    0.54    3.47
  -1 -11  -5    0.88    4.01
  -1 -11   1   23.83    5.68
  -1 -10   2   74.76    5.09
  -1 -10   3   50.74    7.25
  -1  -9  -7   18.68    2.62
  -1  -9   3  514.65    6.70
  -1  -8   4  125.59    5.66
  -1  -7   4   17.09    3.66
  -1  -6  -7  228.06    1.62
  -1  -6   4    4.03    2.88
  -1  -5   4  828.51    5.60
  -1  -4   3 1431.31    5.17
  -1  -3  -4   71.61    0.78
  -1  -3   2  321.73    3.00
   0  -9   6   68.87    5.94
   0  -7   7   68.76    6.17
   0  -6   7   42.59    4.05
   0  -5   7  280.70    5.43
   0  -4  -8  613.08    1.85
   0  -3   6   -0.74    2.22
   0  -1   4 1299.15    3.63
   1  -7   9   -3.71    5.23
   1  -6   9   13.69    4.98
   1  -5 -10   93.08    1.82
   1  -5   9   11.06    4.23
   1  -4   9    8.62    4.63
   1  -3  -9  141.60    2.15
   1  -2   8   53.45    2.48
   2  -5  11    3.77    6.78
   2  -4  11    2.53    5.32
   2   3  -1  816.50    3.38
   3  -3  12    0.62    3.86
   3  -2  12  104.38    4.86
   3   0  -9   36.74    3.07
   3   1  10   37.48    1.97
   3   4  -1  134.30    3.04
   3   4   4  216.93    2.11
   4  -1  13   -7.01    4.16
   4   3  -6  492.55    5.81
   4   4  -4   62.45    4.15
   4   5  -1  758.87    4.79
   4   5   5   32.80    1.58
   5   3  -7   -0.92    5.81
   5   6   0    7.54    2.87
   5   6   1  168.13    4.38
   5   6   2  121.03    4.32
   5   6   3 2754.49    8.21
   5   6   4  493.03    4.31
   6   3  13    1.68    1.25
   6   5  -5   -0.64    4.49
   6   6  -2   10.68    5.18
   6   6   8  116.89    2.64
   7   6  10   -1.10    2.38
   7   7  -1   -0.94    4.27
   7   7   0   22.20    5.27
   7   7   7   10.51    3.59
   8   7  -2    6.03    5.30
   8   8   2   11.08    4.80
   8   8   3    4.78    4.19
   8   8   4   16.18    4.10
   8   8   5   -2.86    4.10
  -2  -9  -4    7.87    3.79
  -2  -9  -3   16.76    4.08
  -2  -9  -2  151.18    3.90
  -2  -9  -1   25.72    4.56
  -2  -9   0  452.32    6.69
  -2  -8  -4    3.26    3.18
  -2  -8  -3  373.79    3.91
  -2  -8  -2    1.70    2.83
  -2  -8  -1    3.32    2.97
  -2  -8   0   41.25    4.20
  -2  -7  -3   13.25    2.03
  -2  -7  -2    3.80    2.23
  -2  -7  -1    7.12    2.64
  -2  -7   0   22.62    3.99
  -2  -6  -2   -1.91    2.79
  -2  -6  -1  147.92    3.36
  -1 -10  -7   -1.06    3.49
  -1 -10   4   38.61    7.68
  -1  -9   4   -0.03    4.82
  -1  -8   5   75.03    6.20
  -1  -7   5   33.95    4.91
  -1  -6   5   31.19    4.55
  -1  -4   4  141.31    3.36
   0  -8   7   -1.10    5.10
   0  -4   7   14.06    2.94
   0  -2  -6    1.80    0.91
   1  -3   9   12.80    2.81
   1  -2  -8    2.77    1.86
   1  -1  -7   13.95    1.47
   2  -3 -10   10.77    2.56
   2  -3  11    9.59    4.74
   2  -1  10   86.97    3.35
   2   0   9  208.00    2.15
   2   1  -6  927.50    4.29
   2   1   8  380.68    2.12
   2   2  -4  431.68    3.11
   2   3   0  654.03    2.82
   2   3   1  786.54    2.78
   2   3   2   41.82    1.32
   3   0  11    1.88    2.37
   3   2  -6  654.48    4.65
   3   2   9    4.76    1.03
   3   3  -4  315.17    3.47
   3   4   0  555.03    3.24
   3   4   3  674.63    3.21
   4  -1 -10   23.19    4.70
   4   1  12   64.69    2.33
   4   2  -7  191.45    5.14
   4   2  11    5.46    1.32
   4   5   0  154.73    2.79
   4   5   1   87.81    2.49
   4   5   2   45.82    3.00
   4   5   3  508.65    3.77
   4   5   4  185.84    2.24
   5   1  -9   45.35    4.40
   5   2  -8   16.31    4.05
   5   4  -5    5.51    3.59
   5   4  10    4.92    0.86
   5   5  -3   25.77    3.37
   5   5   8  135.21    2.02
   6   4  -6    1.61    4.72
   6   5  -4    7.84    3.95
   6   6  -1  592.37    6.66
   7   5  -5   24.02    4.91
   7   6  -3   -7.41    4.62
   7   7   1   13.24    4.08
   7   7   2   -6.09    5.19
   7   7   6    9.72    4.17
   8   6  -3   15.35    6.95
   8   7  -1    7.48    4.89
   8   7   9   27.76    3.97
   9   8   3   19.52    6.22
   9   8   4    3.55    6.67
   9   8   5   58.38    6.51
   9   8   6   18.74    5.99
  -2 -11  -3    7.51    5.92
  -2 -11  -2    3.84    6.30
  -2 -11  -1   -3.75    6.57
  -2 -10  -4   -2.44    4.25
  -2 -10  -3   32.66    3.85
  -2 -10  -2    0.12    3.80
  -2 -10  -1   -8.14    4.28
  -2 -10   0    2.74    4.35
  -2 -10   1   58.62    6.55
  -2  -9  -5  218.32    4.38
  -2  -9   1  182.62    4.74
  -2  -9   2  103.28    5.54
  -2  -8  -5  105.19    3.24
  -2  -8   1  488.81    5.01
  -2  -8   2  475.08    6.48
  -2  -7  -4   48.16    2.04
  -2  -7   1   25.03    2.92
  -2  -7   2   46.76    4.40
  -2  -6  -3   68.87    1.96
  -2  -6   0    8.85    2.34
  -2  -6   1   32.27    3.35
  -1  -9  -8    4.71    2.46
  -1  -9   5   54.88    5.57
  -1  -8  -8    0.83    2.09
  -1  -7   6   -5.15    5.47
  -1  -5   5   73.54    3.15
  -1  -3   3   30.89    1.79
  -1  -2   0   74.83    1.64
   0  -8   8   10.64    5.84
   0  -7   8   23.57    5.26
   0  -6   8    3.11    4.40
   0  -5   8    4.46    3.77
   0  -3  -7  230.57    1.39
   0  -3   7   90.44    2.86
   0  -2   6   14.70    1.88
   0   0   1   38.95    0.56
   1  -6  10   38.53    5.09
   1  -5  10   82.99    4.70
   1  -4  10    8.38    5.12
   1  -2   9    3.67    3.28
   1  -1   8 1257.41    4.97
   1   0  -5 3018.15    5.67
   1   1  -3   24.78    1.43
   2  -2  -9   11.42    2.60
   2  -2  11  116.16    4.46
   2  -1  -8  162.54    2.96
   2   0  -7   -0.16    2.48
   3  -2 -10   37.13    2.76
   3  -1  -9    1.84    3.68
   3  -1  12    4.43    3.85
   3   0  -8    7.94    3.27
   3   1  -7   63.59    2.85
   3   3  -3 1180.02    5.33
   3   4   1  582.04    3.18
   3   4   2  281.47    2.39
   4   0  -9   34.77    3.51
   4   0  13    2.83    3.17
   4   1  -8   29.04    3.44
   4   3  -5   38.51    3.12
   4   4  -3   39.89    2.79
   5   3  -6    0.86    4.80
   5   4  -4   32.81    4.56
   5   5  -2  121.17    3.42
   6   2  -8   -3.75    5.05
   6   3  -7   28.40    4.94
   6   4  -5   81.27    5.88
   6   5  -3  244.56    5.84
   6   5  10  115.90    1.81
   6   6   0   -0.92    3.29
   6   6   7  220.52    3.48
   7   4  -6    4.52    5.47
   7   5  -4   -0.59    5.62
   7   6  -2   27.24    4.56
   7   7   3   15.04    3.71
   7   7   4   35.15    3.42
   7   7   5   39.98    3.13
   8   6  11   -2.23    2.80
   8   7   0    1.73    4.68
   8   7   1   12.52    6.40
   8   7   8    4.43    4.24
  -2 -11  -5   26.80    4.74
  -2 -11  -4    2.97    4.06
  -2 -11   0    0.27    5.30
  -2 -11   1   -1.09    5.65
  -2 -10  -5   27.10    3.31
  -2 -10   2    9.17    5.02
  -2  -9   3  119.45    6.70
  -2  -8   3   32.35    4.19
  -2  -7  -5    2.25    2.22
  -2  -7   3   18.17    4.56
  -2  -6  -4    4.97    1.56
  -2  -6   2    1.58    2.70
  -2  -5  -2    8.13    1.65
  -2  -5  -1  560.03    3.25
  -2  -5   0    6.56    1.80
  -2  -5   1  969.58    4.95
  -1  -9   6   12.93    5.21
  -1  -8   6   22.72    4.86
  -1  -7  -8    2.70    1.37
  -1  -6   6   14.50    3.52
  -1  -5   6   25.84    4.36
  -1  -4   5   69.25    2.84
  -1  -3   4    8.94    1.81
  -1  -2  -1 1532.02    2.60
  -1  -2   1 9016.84    7.85
   0  -7   9   -6.96    7.43
   0  -6   9   14.26    6.77
   0  -4   8   91.68    3.43
   0  -1  -4   64.42    1.05
   0  -1   5 1124.34    3.58
   1  -3  10   12.50    4.31
   1   0   7  848.83    3.39
   2   1  -5  367.48    3.44
   2   2  -3  126.99    2.02
   3  -2  13   83.79    4.60
   3   2  -5  201.55    3.18
   3   3   7    1.09    0.51
   4   2  -6  621.05    6.18
   4   4  -2    2.06    2.44
   5   0  -9  105.17    6.00
   5   1  -8    3.66    5.39
   5   2  -7    3.42    3.75
   5   5  -1    7.14    2.77
   5   5   7  215.56    2.40
   6   3  -6   56.33    6.03
   6   6   1  101.96    3.45
   6   6   2   -3.33    4.12
   6   6   6 1524.06    6.27
   7   4  -5    9.48    6.25
   7   5  -3    2.70    5.27
   7   6  -1    7.98    3.86
   7   6   9  232.25    3.52
   8   6  -2    9.59    5.00
   8   7   2    5.28    4.23
   8   7   3    5.14    5.74
   8   7   7   26.66    4.57
   9   7   1    7.59    7.29
  -2 -11  -6   10.44    4.27
  -2 -10  -6    5.35    3.92
  -2 -10   3   50.34    5.39
  -2 -10   4   -3.26    7.38
  -2  -9  -6   78.16    2.56
  -2  -9   4    9.01    4.83
  -2  -8  -6   84.18    2.79
  -2  -8   4  335.13    5.36
  -2  -7   4   67.22    4.99
  -2  -6   3  203.65    3.65
  -2  -5  -3    8.31    1.45
  -2  -5   2  186.47    3.02
  -1  -8   7   13.67    5.16
  -1  -7   7   43.35    4.69
  -1  -6   7   -7.27    3.86
  -1  -4   6  474.64    5.31
  -1  -2   2  586.97    2.54
   0  -5   9    8.94    4.02
   0  -3   8    0.49    3.65
   0  -2   7   41.46    2.17
   0   0   2 3363.99    3.02
   1  -6 -10    2.14    1.59
   1  -5  11    2.80    4.88
   1  -4  -9  150.89    2.21
   1   1  -2 1417.64    3.21
   2  -4 -10   22.77    2.42
   2  -3  12    0.73    3.66
   2  -1  11  179.49    3.84
   2   0  10  157.02    2.65
   3  -3 -10   -0.61    3.62
   3   1  -6    5.16    3.28
   3   3  -2  172.03    2.52
   4  -2 -10   15.60    3.27
   4  -1  -9   53.19    4.26
   4   1  -7   34.57    4.36
   4   3  -4  947.86    5.38
   4   4  -1    3.85    3.22
   5   2  13    7.04    1.71
   5   3  -5    7.81    3.55
   5   4  -3    1.12    2.83
   5   5   0   39.37    2.72
   5   5   1   13.48    3.47
   6   1  -8   55.91    6.91
   6   2  -7   75.98    5.91
   6   4  -4  190.47    4.57
   6   5  -2    7.95    3.55
   6   6   3  140.79    3.41
   6   6   4  382.73    4.09
   6   6   5    2.54    2.61
   7   3  -6    8.29    7.19
   7   6   0    2.36    3.86
   7   6   1    0.69    4.60
   8   5  -3   10.28    6.92
   8   6  -1   10.79    4.62
   8   7   4   18.27    3.78
   8   7   5   18.02    3.80
   8   7   6  123.74    4.15
   9   7   2    3.49    5.23
   9   7   3    3.18    6.47
   9   7   8   15.66    5.31
  -3 -10  -2    3.92    4.93
  -3 -10  -1   11.49    5.67
  -3  -9  -2  315.01    5.68
  -3  -9  -1  176.64    5.63
  -3  -9   0  111.24    5.69
  -2  -9   5    5.64    5.12
  -2  -8   5    8.21    4.52
  -2  -7  -6    3.03    2.02
  -2  -7   5  194.61    5.62
  -2  -6  -5   12.18    1.37
  -2  -6   4   26.48    3.08
  -2  -5  -4    1.92    1.76
  -2  -5   3   17.68    2.58
  -2  -4  -1  193.44    2.10
  -2  -4   0  178.56    2.17
  -2  -4   1  576.79    3.33
  -1  -7   8   11.06    7.00
  -1  -5   7   18.85    3.39
  -1  -3   5  174.60    2.70
  -1  -2  -2  202.97    0.90
  -1  -2   3 1209.09    3.74
   0  -6  10    8.41    6.97
   0  -4   9   54.50    3.71
   0  -1   6  212.56    2.72
   1  -4  11   17.28    4.35
   1  -2  10   76.13    4.26
   1  -1  -6 1730.30    4.26
   1  -1   9   72.93    2.87
   2  -2  12    2.18    4.39
   2   0  -6    4.25    2.47
   2   2  -2  271.03    2.28
   3  -2  -9  146.10    4.01
   3  -1  13   19.65    3.76
   3   0  -7   16.48    3.36
   3   0  12   -1.98    2.78
   3   1  11    7.00    1.86
   3   2  -4   34.19    2.31
   3   3  -1 3162.42    7.04
   4   0  -8  107.04    3.60
   4   4   0 1129.39    5.19
   4   4   7    0.06    1.17
   5   2  -6   31.24    4.71
   5   4  -2   -0.66    3.92
   5   5   2   65.22    3.62
   5   5   6  136.92    2.61
   6   3  -5    3.80    5.58
   6   4  -3   19.24    4.66
   6   5  -1    0.44    3.27
   6   5   9    5.28    2.13
   7   4  -4   69.11    4.79
   7   5  -2    0.98    3.96
   7   5  11    7.19    2.23
   7   6   2  628.66    6.81
   7   6   8   55.79    2.50
   8   4  -4   19.41    7.10
   8   5  -2   -0.94    5.85
   8   6   0   41.81    4.69
   8   6  10   45.02    3.49
   9   6   0    0.31    7.00
   9   7   4   10.68    4.42
   9   7   5   -0.03    5.55
   9   7   6   29.37    5.35
   9   7   7   -0.27    4.03
  -3 -11  -3    1.34    5.41
  -3 -11  -2    7.13    4.92
  -3 -11  -1   46.76    5.19
  -3 -11   0   -1.59    5.28
  -3 -11   1    3.54    7.92
  -3 -10  -4   38.23    4.89
  -3 -10  -3    2.94    3.83
  -3 -10   0   17.36    4.64
  -3 -10   1    7.01    4.90
  -3 -10   2    1.98    6.83
  -3  -9  -4    0.83    4.18
  -3  -9  -3   16.35    3.11
  -3  -9   1   19.75    4.17
  -3  -9   2   -0.30    6.08
  -3  -8  -3    1.55    3.70
  -3  -8  -2   44.26    3.31
  -3  -8  -1 1194.13    6.59
  -3  -8   0  571.85    5.57
  -3  -8   1 1746.72    8.35
  -3  -8   2   -4.35    5.24
  -3  -7  -2  157.93    3.75
  -3  -7  -1  270.57    4.66
  -3  -7   0   67.21    4.29
  -3  -7   1  436.12    5.27
  -2 -10  -7   59.26    3.43
  -2  -9  -7   37.24    2.85
  -2  -9   6    3.46    5.80
  -2  -8   6    3.62    4.91
  -2  -7   6  143.87    6.44
  -2  -6   5  165.20    4.15
  -2  -5   4  103.45    3.12
  -2  -4  -2    0.53    1.42
  -2  -4   2   11.71    1.97
  -2  -4   3 1637.63    6.15
  -1  -6   8   18.91    4.56
  -1  -5   8    2.06    5.42
  -1  -4   7   69.04    3.27
  -1  -3   6   -0.02    3.19
  -1  -2   4   77.64    1.98
   0  -5  10    2.00    4.35
   0  -3   9   18.13    3.97
   0  -2   8   43.76    3.25
   0   0   3 3451.54    3.75
   1  -3  -8   91.49    2.00
   1  -3  11   -2.95    3.54
   1  -2  -7  154.47    2.13
   1   0  -4 4993.66    6.50
   1   0   8  214.01    2.51
   2  -3  -9   40.62    2.39
   2  -2  -8    4.05    2.64
   2  -1  -7   25.83    2.51
   2   1  -4  125.61    2.09
   2   1   9   76.37    1.65
   3  -1  -8   73.23    2.88
   4   2  -5 1117.16    5.95
   4   3  -3  225.83    3.34
   4   4   1   85.19    2.92
   5  -1  -9   35.52    4.28
   5   0  -8  114.66    4.36
   5   1  -7   50.20    3.88
   5   3  -4  127.37    3.61
   5   5   3   97.08    2.58
   5   5   4  204.46    2.67
   5   5   5   12.42    1.94
   6   2  -6   -4.97    5.41
   6   5   0   -2.01    2.90
   7   3  -5   -1.32    4.92
   7   4  -3   14.69    5.66
   7   5  -1   76.86    4.03
   7   6   3   63.92    3.72
   7   6   4  169.89    4.65
   7   6   5    1.05    3.81
   7   6   6  257.65    4.71
   7   6   7  274.72    3.82
   8   6   1   17.71    4.24
   8   6   2   35.56    6.07
   8   6   9   78.06    3.83
   9   6   1   35.99    7.06
  -3 -11  -5   -0.17    4.82
  -3 -11  -4    8.64    4.13
  -3 -10  -5   27.65    4.39
  -3 -10   3   14.66    5.44
  -3  -9   3    3.10    4.75
  -3  -8  -4    1.95    3.17
  -3  -8   3   -5.06    4.18
  -3  -7  -3   27.08    3.11
  -3  -7   2  343.05    4.51
  -3  -6   0  555.58    4.88
  -2  -8  -7    8.90    2.12
  -2  -8   7    8.74    7.30
  -2  -7   7    1.46    5.96
  -2  -6   6  132.49    4.18
  -2  -5   5  226.89    3.84
  -2  -4  -3 1172.87    3.37
  -2  -4   4  266.06    4.10
  -1  -9  -9   28.52    1.84
  -1  -7   9    8.28    5.74
  -1  -6   9   79.09    6.43
  -1  -4   8   -5.94    4.35
  -1  -2   5  255.83    3.26
   0  -4  10    5.38    3.89
   0  -1   7   62.27    2.63
   1   1  -1 2059.76    3.41
   2  -5 -10    6.34    2.38
   2   2  -1   24.67    1.54
   3  -4 -10   -0.81    3.48
   3   1  -5  640.58    4.07
   3   2  -3 3521.87    7.76
   3   3   0 9367.45   10.61
   4  -2  -9    4.64    4.22
   4   0  -7   19.08    3.66
   4   1  -6   25.72    3.15
   4   1  13   78.31    2.38
   4   3  -2  112.31    3.54
   4   4   2    3.29    2.59
   4   4   6   37.37    1.65
   5   2  -5  442.21    5.99
   5   4  -1   27.00    2.83
   6   0  -8   23.92    4.75
   6   1  -7    1.22    4.20
   6   3  -4   -0.45    3.44
   6   4  -2    9.43    3.36
   6   5   1   58.99    3.16
   6   5   8   20.97    2.35
   7   2  -6    9.66    5.06
   7   5   0  638.69    6.79
   8   4  -3   37.53    5.26
   8   5  -1    3.86    4.54
   8   6   3   23.27    4.13
   8   6   4   34.23    4.84
   8   6   8   -0.60    4.12
   9   5  -1   58.37    5.59
   9   6   2    0.99    4.94
  -3  -9  -5    3.73    2.77
  -3  -9   4   22.57    5.15
  -3  -9   5  102.53    7.84
  -3  -8  -5   -1.68    2.96
  -3  -8   4   26.60    4.44
  -3  -7  -4   27.69    2.72
  -3  -7   3 1029.46    6.90
  -3  -7   4  345.92    6.34
  -3  -6  -2  134.02    2.60
  -3  -6  -1   35.22    2.44
  -3  -6   1  531.64    4.35
  -3  -6   2  585.98    4.74
  -3  -6   3   -1.62    4.09
  -2  -6  -6    2.77    1.40
  -2  -6   7  366.21    6.92
  -2  -5  -5    9.17    1.28
  -2  -5   6  534.62    5.28
  -2  -4   5   34.69    3.81
  -2  -3   1  835.87    3.81
  -1  -5   9  392.52    6.21
  -1  -3   7    6.79    2.67
   0  -5  11   -1.81    5.20
   0  -3  10   -2.92    4.58
   0  -2   9   10.64    3.58
   0   0   4 1681.48    3.18
   1  -3  12   -3.48    5.39
   1  -2  11   -0.97    2.90
   1  -1  10   66.31    2.51
   1   1   6  573.31    1.89
   2  -2  13    3.17    4.83
   2  -1  12    8.07    2.83
   2   0  -5   36.68    2.47
   2   0  11   31.78    2.58
   3  -3  -9   19.52    3.48
   3   0  -6   29.65    3.14
   3   3   1  346.91    2.92
   4  -1  -8    2.44    3.07
   4   2  -4   78.95    3.07
   4   4   3  340.88    2.66
   4   4   4 1971.05    5.20
   4   4   5   21.08    1.85
   5  -2  -9    4.28    5.02
   5   1  -6  994.10    7.58
   5   3  -3  191.05    3.61
   5   4   0   57.07    2.78
   6   2  -5    5.98    5.34
   6   4  -1   38.74    4.38
   6   5   2   32.20    2.93
   6   5   3   70.21    4.20
   7   3  -4   39.00    4.21
   7   4  -2  138.09    4.56
   7   5   1    3.50    4.37
   7   5  10  111.17    2.96
   8   3  -4    3.10    5.30
   8   4  -2   -0.98    6.16
   8   5   0   90.41    4.66
   8   6   5  105.87    4.04
   8   6   6   39.93    3.54
   8   6   7  106.91    3.67
   9   4  -2   -6.16    7.54
   9   5   0   -2.32    6.31
   9   6   3   46.86    4.84
   9   6   4   -1.35    6.05
   9   6   9    4.00    4.71
  -4 -11  -2   36.63    6.94
  -4 -11  -1   16.96    7.09
  -4 -11   0   48.71    7.63
  -4 -10  -2   40.88    5.80
  -4 -10  -1    7.46    6.09
  -4 -10   0    2.33    6.61
  -4 -10   1  123.87    7.47
  -4  -9  -1    8.55    5.36
  -4  -9   0   15.31    5.56
  -3 -11  -6    0.26    3.53
  -3 -10  -6   28.07    3.08
  -3  -9  -6    1.26    3.20
  -3  -8   5   30.87    4.77
  -3  -7   5   -0.62    5.27
  -3  -6  -3    7.53    1.85
  -3  -6   4  554.70    6.18
  -3  -5   0  424.77    3.95
  -3  -5   1  125.21    3.61
  -2 -10  -8    3.25    2.77
  -2  -9  -8    1.16    2.35
  -2  -7  -7    1.80    1.48
  -2  -7   8    2.63    5.53
  -2  -6   8  235.30    7.30
  -2  -5   7    3.41    5.27
  -2  -4   6   87.45    4.10
  -2  -3  -1  786.27    3.07
  -2  -3   0  637.54    2.83
  -2  -3   2 1038.38    4.07
  -2  -3   3 1725.95    5.33
  -1  -6  10   11.38    5.50
  -1  -4   9   30.42    5.11
  -1  -3   8   19.38    4.26
  -1  -2   6   17.84    2.12
   0  -4  11   10.43    4.42
   0  -2  -5  760.76    2.04
   0  -1   8  119.71    2.89
   0   0   5  764.22    2.82
   1  -7 -10    4.26    1.86
   1  -1  -5  701.05    2.94
   1   0   9   16.19    2.15
   2  -4  -9   38.45    2.45
   2   1  -3   17.24    1.62
   2   2   0 2950.91    4.88
   3  -2  -8    8.81    3.55
   3  -1  -7    0.17    3.09
   3   0  13   17.74    2.83
   3   2  -2 1680.09    5.44
   3   2  10   34.70    1.08
   3   3   2    7.93    2.11
   3   3   6 1719.02    2.81
   4   1  -5   83.76    4.29
   4   2  12    1.08    1.29
   4   3  -1  200.63    2.80
   5  -1  -8    2.84    3.87
   5   0  -7  208.11    4.54
   5   2  -4  618.84    6.11
   5   3  -2   13.81    3.77
   5   4   1   79.89    3.65
   5   4   9   33.44    1.38
   6   0  -7    3.58    5.90
   6   1  -6   15.32    4.34
   6   3  -3   13.49    3.50
   6   4  11    6.55    1.68
   6   5   4  154.08    3.16
   6   5   5  943.51    5.48
   6   5   6   27.90    2.96
   6   5   7  425.94    3.28
   7   1  -6   49.95    6.38
   7   2  -5   -0.54    4.59
   7   3  -3   25.47    5.50
   7   4  -1    9.23    4.94
   7   5   2   29.50    3.46
   8   5   1    5.99    3.93
   8   5  11   17.65    3.30
   9   5   1   12.73    6.50
   9   6   5   10.48    4.21
   9   6   6   15.38    4.22
   9   6   7   37.81    5.09
   9   6   8    2.15    3.72
  10   6   5   -1.60    6.38
  -4 -11  -4   55.43    6.31
  -4 -11  -3   -3.63    4.66
  -4 -10  -3   -0.41    4.10
  -4 -10   2   70.52    5.64
  -4 -10   3    0.25    7.09
  -4  -9  -3   42.67    4.59
  -4  -9  -2  155.69    4.17
  -4  -9   1   -0.05    4.33
  -4  -9   2    7.52    4.87
  -4  -9   3    9.73    6.66
  -4  -8  -2 1909.77    8.83
  -4  -8  -1    5.52    4.76
  -4  -8   0   98.77    4.24
  -4  -8   1   12.15    4.68
  -4  -8   2   10.49    5.55
  -3  -8   6  110.57    5.87
  -3  -7  -5    8.52    2.36
  -3  -7   6   43.91    4.80
  -3  -6   5  462.30    5.59
  -3  -5  -1   25.94    2.05
  -3  -5   2  284.61    3.51
  -3  -5   3  234.26    3.68
  -2  -5   8  286.57    6.47
  -2  -3   4  399.84    3.27
  -1  -5  10   34.62    4.71
  -1  -2   7  160.91    3.60
  -1  -1   2 1475.33    3.43
  -1  -1   3   24.26    1.93
   0  -3  11    2.07    5.10
   0  -2  10    2.82    3.89
   1  -5  -9   19.02    1.77
   1  -2  12    2.01    4.50
   1  -1  11   -0.66    3.16
   1   0  -3  808.71    2.79
   1   1   0   71.80    1.08
   2  -6 -10   35.06    2.58
   2  -1  -6   10.48    2.43
   3   1  -4    1.84    2.02
   3   1  12    4.02    2.24
   3   3   3   43.33    2.00
   4  -3  -9   17.28    3.39
   4   0  -6   -4.96    3.88
   4   2  -3  803.37    4.62
   5   4   2   15.55    3.29
   6   2  -4    6.57    5.24
   6   4   0   57.01    3.08
   7   5   3   -4.20    3.20
   7   5   9   23.21    2.94
   8   2  -4   -2.08    6.33
   8   3  -3   25.24    4.85
   8   4  -1   38.82    4.46
   8   5   2   34.76    4.02
   9   4  -1   51.90    5.45
   9   5   2    9.39    6.18
  10   5   2   11.63    6.91
  -4 -11  -5   -1.67    5.59
  -4 -10  -4    5.57    3.67
  -4  -9  -4  281.29    5.27
  -4  -9   4   10.99    5.29
  -4  -8  -3  461.57    5.50
  -4  -8   3  155.33    5.00
  -4  -8   4   28.04    6.57
  -4  -7  -1  144.04    4.94
  -4  -7   0 1905.26    7.99
  -4  -7   1  645.51    5.42
  -4  -7   2   13.21    5.01
  -3 -10  -7    4.19    3.51
  -3  -8  -6  173.75    2.59
  -3  -8   7   32.59    6.10
  -3  -7   7   35.32    6.27
  -3  -6  -4  102.56    2.04
  -3  -6   6   73.03    4.32
  -3  -5  -2  628.90    3.43
  -3  -5   4  722.48    5.26
  -3  -5   5    9.56    4.39
  -2  -6   9   10.18    5.19
  -2  -4  -4 2499.82    4.08
  -2  -4   7   13.51    3.48
  -2  -3  -2   37.62    1.55
  -2  -3   5  100.76    2.86
  -1  -4  10   24.72    4.23
  -1  -3   9   73.84    4.18
  -1  -1   1 2105.24    3.44
  -1  -1   4  230.92    2.66
   0   0   6  295.41    2.52
   1   1   7  616.06    2.45
   2  -3  -8   15.93    1.92
   2  -2  -7   59.90    2.38
   2  -1  13   56.39    3.81
   2   1  10  540.43    2.91
   2   2   1 2922.41    4.46
   2   2   7   67.64    0.53
   3  -4  -9    8.62    3.41
   3   3   4  105.66    1.74
   3   3   5 1180.98    2.87
   4  -2  -8    0.63    3.16
   4  -1  -7   -2.46    2.78
   4   3   0   53.29    2.14
   5  -2  -8   42.40    5.34
   5  -1  -7  356.05    6.17
   5   0  -6   96.71    5.11
   5   1  -5  575.68    5.34
   5   2  -3 2223.55    8.53
   5   3  -1  258.49    3.53
   5   4   3  711.01    4.57
   5   4   8   -1.37    1.75
   6   1  -5   32.38    5.28
   6   3  -2   -4.73    3.08
   6   4   1   90.47    3.15
   7   0  -6    1.09    6.16
   7   1  -5   18.12    6.53
   7   2  -4   -2.03    4.03
   7   3  -2    7.45    3.73
   7   4   0    6.50    3.45
   7   4  12   31.18    2.53
   7   5   4   57.74    3.28
   7   5   5  200.67    3.71
   7   5   6   46.09    4.00
   7   5   7  765.65    5.72
   7   5   8  325.63    3.60
   8   3  -2   45.32    6.09
   8   4   0    3.64    3.99
   8   5   3  389.24    5.48
   8   5   4    9.87    5.37
   8   5  10  392.83    5.23
   9   3  -2   -2.28    5.43
   9   4   0    8.90    4.93
   9   5   3   45.40    4.69
  10   5   3   14.09    5.59
  -4 -10  -5   41.70    3.58
  -4  -9   5    3.39    6.04
  -4  -8  -4 1078.77    6.39
  -4  -8   5    0.68    6.58
  -4  -7  -2 3676.85    9.76
  -4  -7   3   24.81    3.94
  -4  -7   4  125.64    5.95
  -3  -9  -7   20.13    2.88
  -3  -7   8   17.76    8.02
  -3  -6   7   16.20    4.70
  -3  -5  -3  557.45    3.52
  -3  -5   6   -4.99    5.44
  -3  -4   0  544.53    3.82
  -3  -4   1  131.35    2.46
  -3  -4   2    0.43    2.22
  -3  -4   3  430.38    4.58
  -2  -8  -8    3.75    1.62
  -2  -5   9   20.10    4.71
  -2  -4   8 1176.54    8.40
  -2  -3   6  539.02    4.50
  -1  -2   8    2.29    3.42
  -1  -1   5   56.45    2.32
   0  -5  -8  963.65    2.58
   0  -3  12    4.50    5.15
   0  -1   9    0.30    2.04
   1  -4  -8   47.35    1.98
   1  -3  -7  120.89    1.93
   1  -2  -6  677.03    2.72
   1   0  10  274.32    3.35
   2   0  -4    7.61    1.63
   2   0  12   15.11    2.51
   2   1  -2  196.15    1.95
   3   0  -5   17.40    2.15
   3   2  -1  622.48    3.28
   4  -4  -9   16.19    4.44
   4   1  -4   24.45    2.73
   4   2  -2  116.12    2.58
   4   3   1    0.41    2.63
   5   4   4   70.87    2.93
   5   4   7  518.98    3.21
   6  -1  -7   23.02    4.56
   6   0  -6  409.68    5.77
   6   2  -3  718.29    6.45
   6   3  -1   80.42    4.37
   6   3  13    2.11    1.31
   6   4   2   -4.26    3.99
   7   2  -3   -1.85    5.52
   7   4   1    4.94    3.10
   8   2  -3   15.59    6.49
   8   4   1  110.18    5.68
   8   5   5  195.67    4.32
   8   5   6    0.30    4.62
   8   5   7   74.39    4.39
   8   5   8  113.96    4.60
   8   5   9   26.67    4.15
   9   3  -1    5.22    7.07
   9   4   1   11.56    6.44
   9   5   4    4.15    4.44
   9   5   5    1.22    5.92
   9   5  10   56.93    4.79
  10   5   4    0.21    5.12
  10   5   5    8.33    6.76
  -5 -11  -3   99.51    7.07
  -5 -11  -2   39.47    5.54
  -5 -11  -1    1.71    5.41
  -5 -10  -2    1.89    6.31
  -5 -10  -1   13.10    5.28
  -5 -10   0   -3.15    5.14
  -5 -10   1   12.28    5.90
  -5 -10   2  -10.18    5.57
  -5  -9  -1   49.03    5.79
  -5  -9   0   -3.72    6.18
  -5  -9   1   -3.11    6.47
  -4 -11  -6   -2.65    4.52
  -4 -10  -6   68.84    4.19
  -4  -9  -5    5.08    3.09
  -4  -8   6   13.69    5.58
  -4  -7  -3   13.47    2.61
  -4  -7   5  161.92    5.48
  -4  -6  -1   24.62    3.80
  -4  -6   0 1012.44    5.71
  -4  -6   1   10.50    2.93
  -4  -6   2  252.29    4.07
  -4  -6   3  186.34    4.30
  -4  -6   4   95.10    5.24
  -3  -7  -6   55.37    2.35
  -3  -6  -5   79.20    2.22
  -3  -6   8   48.39    7.11
  -3  -5   7  412.72    7.16
  -3  -4  -1  574.29    3.25
  -3  -4   4    0.58    2.66
  -3  -4   5  830.27    6.23
  -2  -5  10   17.25    7.64
  -2  -4   9   40.34    5.29
  -2  -3   7  122.99    3.57
  -2  -2   2  280.87    2.34
  -2  -2   3  120.03    2.64
  -1  -4  11  255.49    5.96
  -1  -3  10   35.84    3.76
  -1  -1   0   74.77    1.38
  -1  -1   6    4.24    2.52
   0  -3  -6   83.41    1.19
   0  -2  11   -1.88    3.22
   0   0   7 1994.40    5.19
   1  -1  12    1.73    3.83
   2  -5  -9   -0.01    2.62
   2   2   2  833.35    2.29
   3  -3  -8   29.37    2.65
   3  -2  -7   18.04    3.09
   3  -1  -6   58.68    2.46
   3   1  -3  580.64    3.38
   4  -3  -8   90.58    4.56
   4   0  -5    2.50    3.68
   5  -3  -8   -3.26    4.67
   5   1  -4 1130.41    6.22
   5   3   0   54.22    2.62
   5   4   5   32.37    1.90
   5   4   6  343.34    2.70
   6   1  -4   16.21    5.43
   6   4   3   27.74    3.87
   6   4  10    1.37    1.96
   7   1  -4   12.43    5.98
   7   3  -1    4.83    3.64
   7   4   2    7.65    3.15
   8   1  -4   -2.50    5.40
   8   3  -1    4.09    4.21
   8   4   2  123.64    5.57
   9   2  -2    3.22    7.31
   9   4   2   -0.29    6.12
   9   5   6   19.86    4.14
   9   5   7   -2.64    5.16
   9   5   8   55.09    5.39
   9   5   9    2.56    4.56
  10   4   2   36.57    5.36
  10   5   6   -0.65    5.07
  10   5   7    1.27    5.92
  -5 -11  -4   14.93    6.55
  -5 -10  -3    1.88    4.39
  -5  -9  -2   15.72    4.06
  -5  -9   2   -4.44    5.05
  -5  -9   3    2.23    5.37
  -5  -9   4   17.69    8.37
  -5  -8  -1    2.88    5.32
  -5  -8   0   15.36    5.58
  -5  -8   1    4.83    5.09
  -5  -8   2    9.04    6.14
  -4  -8  -5  281.38    4.33
  -4  -7  -4   76.06    3.26
  -4  -7   6    0.16    5.07
  -4  -6  -2  534.95    4.09
  -4  -6   5   19.38    5.29
  -3 -10  -8    1.62    2.86
  -3  -8  -7    7.12    2.15
  -3  -6   9  -10.14    7.67
  -3  -5   8   11.26    5.84
  -3  -4   6   42.26    4.70
  -2  -3   8   16.89    4.53
  -2  -2   1   25.46    1.56
  -2  -2   4  434.61    3.20
  -2  -2   5  232.24    3.67
  -1  -2  -3 1500.07    1.37
  -1  -2   9    4.35    2.82
  -1  -1   7   78.57    2.80
   0  -4  -7  487.61    2.01
   0  -1  10    0.60    3.30
   1   1   8  505.90    2.62
   2  -1  -5    5.86    2.37
   3  -5  -9   10.95    3.71
   3   2   0  298.83    2.45
   4  -2  -7  110.61    4.21
   4  -1  -6   11.41    2.87
   4   1  -3    7.96    3.14
   4   2  -1  219.71    3.46
   4   3   2 2087.50    5.52
   5  -2  -7    7.17    5.08
   5  -1  -6  119.58    5.15
   5   0  -5  171.75    4.04
   5   2  -2  745.54    4.80
   5   3   1  172.32    3.57
   6  -2  -7    7.37    4.29
   6  -1  -6    3.73    5.80
   6   0  -5  280.26    5.42
   6   2  -2   45.91    4.19
   6   3   0  210.86    3.59
   6   4   4   92.38    3.75
   6   4   9  104.41    2.53
   7  -1  -6    3.61    5.14
   7   0  -5    7.24    5.17
   7   2  -2    5.69    5.13
   7   3   0   53.25    4.95
   7   4   3  137.89    4.45
   7   4  11   -0.67    2.53
   8   2  -2   -1.99    4.60
   8   3   0   23.11    5.32
   8   4   3   23.41    5.41
   9   3   0    2.38    4.68
   9   4   3   14.31    6.29
  10   3   1    4.59    7.60
  10   4   3   -2.86    5.50
  -5 -11  -5   16.70    5.86
  -5 -10  -4    3.23    4.01
  -5  -9  -3   12.52    3.60
  -5  -8  -2   -1.64    3.37
  -5  -8   3   71.19    5.14
  -5  -8   4   25.09    5.61
  -5  -7   0    8.12    4.53
  -5  -7   1   32.11    5.32
  -5  -7   2  293.21    6.37
  -4  -9  -6    2.47    2.63
  -4  -7   7   -2.58    5.52
  -4  -6  -3  635.35    4.59
  -4  -6   6   13.00    4.38
  -4  -5   0  153.16    3.08
  -4  -5   1  806.58    5.05
  -4  -5   2   40.08    3.05
  -4  -5   3   13.24    3.06
  -4  -5   4  137.24    4.96
  -3  -5  -4   80.35    1.71
  -3  -4  -2  284.78    2.44
  -3  -4   7  250.07    6.26
  -3  -3   2  169.98    3.38
  -3  -3   3 1195.76    5.55
  -2  -6  -7  438.15    1.79
  -2  -5  -6    3.19    0.89
  -2  -4  10  337.71    6.12
  -2  -2   0 3015.98    4.97
  -2  -2   6  583.63    4.22
  -1  -3  11    2.85    4.17
  -1  -2  10   68.48    4.43
   0  -2  12   -2.70    4.43
   0   0   8  243.00    2.77
   1  -6  -9   17.86    2.05
   1  -1  -4 1024.76    3.19
   1   0  -2 1123.73    2.84
   1   0  11   -0.07    2.65
   1   1   1 5714.46    3.99
   2  -4  -8   -1.73    2.56
   2  -2  -6  248.31    2.91
   2   0  13    8.21    2.86
   2   1  -1  573.19    2.85
   2   1  11   78.62    1.97
   2   2   3 1214.83    2.48
   3   0  -4  144.12    2.48
   3   1  -2  735.74    3.86
   3   1  13  133.82    2.53
   4   3   3 2683.96    6.17
   4   3   9   82.89    1.21
   5   1  -3   16.70    4.13
   6   3   1  334.73    4.68
   6   4   5   58.05    2.67
   6   4   6   24.69    3.06
   6   4   7   -2.23    2.70
   6   4   8    7.65    2.73
   7   1  -3    2.12    5.39
   7   4   4   38.39    3.22
   8   0  -4  128.14    8.24
   8   1  -3    7.23    4.91
   8   4   4   -0.07    5.14
   9   2  -1   -2.30    5.18
   9   3   1   23.17    4.65
   9   4   4   76.00    5.81
  10   4   4   -0.90    5.54
  10   4   5   10.37    6.95
  -6 -10  -1   18.14    7.30
  -6 -10   0   21.47    7.94
  -5 -10  -5   41.06    3.86
  -5  -9  -4   11.78    3.50
  -5  -8  -3  308.02    4.37
  -5  -8   5    5.50    5.53
  -5  -7  -1   15.61    3.30
  -5  -7   3   26.18    4.49
  -5  -7   4    8.91    4.68
  -4 -10  -7    2.61    3.86
  -4  -8  -6  113.08    3.13
  -4  -7  -5   42.01    2.85
  -4  -6   7    5.74    5.39
  -4  -5  -1   92.64    2.65
  -4  -5   5   27.05    3.78
  -4  -5   6   31.54    5.45
  -3  -9  -8   83.00    2.53
  -3  -5   9   -2.47    4.91
  -3  -4   8   82.61    6.08
  -3  -3   0 9967.19   11.45
  -3  -3   1 3333.88    7.14
  -3  -3   4  303.92    3.67
  -3  -3   5   31.56    3.93
  -2  -3   9  210.09    4.41
  -2  -2   7  136.71    4.11
  -1  -1   8    2.66    2.18
   0  -7  -9   13.55    1.54
   0  -1  11   27.68    3.77
   1  -1  13    8.57    4.33
   2  -3  -7  115.64    2.19
   2   0  -3  466.52    2.69
   3  -4  -8   -0.04    3.64
   3  -1  -5    4.40    2.90
   3   2   1   29.07    2.27
   4  -4  -8   91.13    4.73
   4   0  -4   13.24    3.50
   5  -4  -8   39.30    4.23
   5   0  -4  190.47    4.66
   5   2  -1   40.53    2.78
   5   3   2   74.41    2.47
   5   3  11   -2.57    1.53
   6  -3  -7   23.80    6.14
   6   0  -4  118.15    5.82
   6   1  -3 1808.74    8.19
   6   2  -1  866.13    5.63
   7  -1  -5    2.05    6.10
   7   0  -4    1.46    4.63
   7   2  -1    1.79    3.65
   7   3   1   62.44    3.31
   7   4   5  360.66    4.22
   7   4   6  165.94    4.38
   7   4   9   29.34    3.30
   7   4  10   19.71    2.79
   8   2  -1   18.25    4.34
   8   3   1    5.08    3.81
   8   4   5   -0.98    4.65
   8   4  11    1.10    3.85
   9   1  -2    2.97    5.54
   9   2   0    4.74    6.58
   9   3   2    8.97    6.45
   9   4   5   91.03    4.62
   9   4   6   53.42    5.49
  10   3   2    5.89    5.31
  10   4   6    7.59    5.09
  10   4   7   27.72    6.50
  -6 -10  -3    1.67    5.89
  -6 -10  -2    3.71    5.10
  -6  -9  -1   22.99    6.61
  -6  -9   0    8.79    5.14
  -6  -9   1    1.56    5.04
  -6  -9   2   12.38    5.57
  -5  -9  -5  177.33    5.34
  -5  -8  -4   21.38    4.24
  -5  -7  -2   42.56    3.38
  -5  -7   5    2.25    5.05
  -5  -7   6   10.65    7.75
  -5  -6   0    9.90    4.31
  -5  -6   1   44.97    3.43
  -5  -6   2   22.16    3.84
  -5  -6   3   32.51    5.14
  -5  -6   4  180.27    6.20
  -4  -9  -7   48.21    2.98
  -4  -6  -4   59.32    3.01
  -4  -6   8    4.85    5.79
  -4  -5  -2   43.96    2.36
  -4  -5   7    7.90    6.21
  -4  -4   1    2.62    3.41
  -4  -4   2    5.75    3.65
  -4  -4   3   45.34    4.08
  -4  -4   4   62.13    4.34
  -3  -4  -3  670.97    3.26
  -3  -4   9    1.73    5.60
  -3  -3   6  773.96    5.65
  -2  -3  10  241.17    6.48
  -2  -2  -1 3057.81    4.71
  -2  -2   8   89.12    4.20
  -1  -2  11   18.37    4.79
  -1  -1   9  152.47    3.67
   0   0   9    4.83    2.26
   1   1   9  252.78    2.27
   2  -6  -9   59.81    2.94
   2   2   4  819.77    1.88
   3  -6  -9   20.22    4.10
   3  -3  -7    1.86    2.30
   3  -2  -6   56.08    2.97
   4  -3  -7   -7.18    4.58
   4  -2  -6  271.59    4.74
   4  -1  -5   42.40    3.83
   4   1  -2  442.20    3.41
   4   2   0 5032.21    8.94
   4   3   4   29.68    1.67
   5  -3  -7   -0.18    3.84
   5  -2  -6    8.06    4.72
   5  -1  -5    6.49    4.66
   5   3   3  119.68    3.41
   6  -2  -6  105.85    4.73
   6  -1  -5  103.96    4.65
   6   3   2   13.83    2.82
   7   1  -2  315.85    6.41
   7   3   2  105.67    3.51
   7   4   7   69.58    2.88
   7   4   8   25.03    2.89
   8  -1  -4   40.34    7.93
   8   0  -3   24.49    7.04
   8   1  -2    7.05    4.71
   8   2   0   12.29    5.18
   8   3   2    5.48    3.86
   8   4   6   66.78    3.66
   8   4   7  182.37    5.15
   8   4   8  706.20    6.74
   8   4   9  437.87    5.67
   8   4  10   70.92    4.10
   9   1  -1    6.97    7.16
   9   3   3   84.78    6.48
   9   4   7   14.68    4.14
   9   4   8   12.50    5.62
   9   4   9    2.55    5.30
   9   4  10   70.76    4.92
  10   3   3    3.94    5.31
  10   3   4   -4.42    6.69
  -6 -10  -4    2.80    5.73
  -6  -9  -3    2.61    5.04
  -6  -9  -2   -0.52    4.62
  -6  -8  -1   -2.00    5.83
  -6  -8   0   21.04    4.44
  -6  -8   1    6.76    4.79
  -6  -8   2   45.13    5.40
  -6  -8   3    6.98    6.72
  -6  -8   4    8.11    7.50
  -5 -10  -6    4.98    3.44
  -5  -7  -3  778.78    5.49
  -5  -6  -1  193.38    3.76
  -5  -6   5   21.34    4.71
  -4  -5   8   19.66    7.18
  -4  -4   0 1116.86    4.93
  -4  -4   5  214.83    4.20
  -3  -7  -7  206.44    2.24
  -3  -6  -6   11.06    1.63
  -3  -3  -1  339.84    2.53
  -3  -3   7  866.96    6.40
  -2  -4  -5 3385.05    3.82
   0  -1  12    6.46    4.27
   1  -5  -8  100.73    2.29
   1  -2  -5   59.79    1.83
   1   0  12    4.58    2.86
   3   0  -3  181.52    3.12
   4   3   5  102.60    1.79
   4   3   6   20.12    1.81
   4   3   7    2.69    1.67
   4   3   8  335.91    1.98
   5   1  -2    0.70    2.65
   5   2   0  189.72    3.12
   6   1  -2  949.15    6.31
   6   2   0  985.20    5.74
   6   3   3    5.66    3.80
   6   3  12    5.06    2.17
   7  -2  -5   -4.22    6.78
   7  -1  -4   -2.80    6.64
   7   0  -3   56.84    4.60
   7   2   0 1169.37    7.18
   7   3   3  662.92    6.17
   8   1  -1    2.89    6.09
   8   3   3   42.29    4.09
   9   0  -2   10.65    5.83
   9   2   1    5.03    4.65
   9   3   4    4.49    6.31
  10   2   2    3.74    5.61
  10   3   5   39.01    7.31
  -6  -8  -2   20.03    4.42
  -6  -7   0   34.67    5.10
  -6  -7   1    6.56    5.83
  -6  -7   2    4.43    6.33
  -6  -7   3  -10.32    7.00
  -5  -9  -6  239.43    4.80
  -5  -8  -5  415.71    4.51
  -5  -7  -4   43.67    4.17
  -5  -6  -2  128.01    3.63
  -5  -6   6   -3.05    5.29
  -5  -6   7    2.95    8.22
  -5  -5   1    8.78    4.26
  -5  -5   2  126.80    3.78
  -5  -5   3   25.54    3.68
  -5  -5   4    5.94    5.72
  -4 -10  -8    4.23    3.10
  -4  -5  -3  483.92    3.41
  -4  -5   9  -12.82    7.78
  -4  -4  -1   77.90    3.15
  -4  -4   6    0.07    3.99
  -4  -4   7    1.35    6.19
  -3  -5  -5   30.44    1.30
  -3  -4  10   25.37    5.30
  -3  -3   8   33.90    3.92
  -3  -2   3 3803.00    8.38
  -3  -2   4   32.88    3.47
  -2  -3  11   51.67    4.82
  -2  -2   9  172.36    3.96
  -2  -1   3   17.75    1.82
  -2  -1   4  129.20    2.27
  -2  -1   5  359.17    3.05
  -2  -1   6  956.77    5.15
  -1  -2  12   17.31    5.38
  -1  -1  10    1.74    4.01
  -1   0   4 5260.27    6.88
  -1   0   5 3101.07    5.97
   0   0  10   -2.03    2.59
   1  -7  -9    7.09    2.53
   1  -4  -7    3.32    1.87
   1  -3  -6  718.49    3.24
   2  -5  -8    8.74    2.74
   2  -1  -4  248.83    2.30
   2   1   0 1127.17    3.37
   2   1  12    9.08    1.85
   3  -5  -8   18.65    3.94
   3   1  -1  138.83    2.17
   3   2   2  211.72    1.92
   4  -5  -8   17.98    3.51
   4   0  -3   17.84    2.46
   4   2   1 1521.34    4.94
   5  -4  -7    6.98    5.43
   5   0  -3   -8.83    4.07
   5   3   4   27.52    2.14
   6  -3  -6   -4.00    4.56
   6  -2  -5   -8.35    5.73
   6  -1  -4  284.20    6.81
   6   0  -3 2055.69    8.88
   6   3   4    0.08    3.68
   7   1  -1   22.98    5.15
   7   2   1  165.21    5.02
   7   3   4  280.01    5.00
   8  -1  -3    7.81    7.36
   8   0  -2   19.13    6.02
   8   2   1    8.46    3.84
   8   3   4  186.30    4.59
   9   1   0   13.82    4.84
   9   2   2    5.78    5.83
   9   3   5   39.10    6.48
  10   2   3    1.64    7.38
  10   3   6   44.91    6.48
  -7 -10  -2   44.23    7.87
  -7  -9   0   10.25    8.13
  -7  -9   1   10.81    8.58
  -6 -10  -5   66.73    4.54
  -6  -9  -4    6.50    4.00
  -6  -8  -3    7.25    3.75
  -6  -7  -1  150.06    4.68
  -6  -7   4   14.77    5.04
  -6  -7   5    5.13    5.81
  -5 -10  -7    3.18    4.26
  -5  -6  -3 2789.62    8.96
  -5  -5   0   45.06    3.02
  -5  -5   5   48.46    4.48
  -5  -5   6    6.89    6.82
  -4  -8  -7   22.83    2.48
  -4  -7  -6   15.05    1.84
  -4  -6  -5  141.02    2.68
  -4  -4   8    1.55    6.52
  -4  -3   3  254.13    4.51
  -4  -3   4 1026.40    6.61
  -3  -3  -2    4.14    2.25
  -3  -3   9  124.92    4.72
  -3  -2   2 1626.23    5.23
  -3  -2   5  217.25    3.53
  -3  -2   6  677.99    5.87
  -2  -2  10    5.14    4.62
  -2  -1   2  188.90    2.03
  -2  -1   7   50.37    3.43
  -1  -1  -1 5284.85    3.71
  -1   0   3  764.01    2.77
  -1   0   6   79.62    1.89
  -1   0   7   52.74    2.62
   1   1  10   27.86    1.96
   2  -7  -9    8.31    3.26
   2  -4  -7   93.04    3.09
   2  -2  -5 1037.29    4.52
   2   0  -2 4213.76    6.45
   3  -4  -7   10.22    3.81
   3  -1  -4   50.93    3.04
   4  -4  -7   19.32    4.04
   4  -1  -4  143.91    4.08
   4   1  -1   60.46    2.24
   5  -3  -6   -0.43    3.65
   5  -2  -5   64.95    4.89
   5  -1  -4   19.23    3.43
   5   1  -1   89.47    2.90
   5   2   1    6.73    2.21
   5   3   5  433.91    3.13
   5   3  10    4.85    1.72
   6   1  -1 3174.63    9.80
   6   2   1  371.73    4.21
   7  -3  -5   14.39    7.35
   7   0  -2  200.40    5.69
   7   3   5   18.61    4.19
   7   3  12    8.99    2.72
   8   1   0    6.97    3.93
   8   2   2    1.96    3.98
   8   3   5  167.34    4.50
   9   0  -1   73.85    5.78
   9   1   1    5.49    6.72
   9   2   3   -4.32    6.08
   9   3   6   24.97    4.57
  10   1   2   10.46    7.76
  10   2   4    0.82    7.81
  10   3   7    4.22    5.22
  -7 -10  -3    0.09    5.66
  -7  -9  -1   -4.29    5.56
  -6  -7  -2   15.80    3.87
  -6  -6   1  641.65    6.47
  -6  -6   2   14.75    4.28
  -6  -6   3   27.26    4.67
  -5  -5  -1   11.81    3.04
  -5  -5   7    3.69    5.41
  -4  -4  -2    1.85    2.05
  -4  -3   2  116.35    2.97
  -4  -3   5   45.52    3.45
  -3  -2   1  662.88    3.50
  -3  -2   7   56.48    3.53
   4  -3  -6  192.20    3.68
   4  -2  -5    2.67    2.93
   4   2   2 3199.65    6.65
   5   3   6    0.80    1.71
   6   0  -2  195.85    3.98
   6   3   5    4.48    2.37
   7  -2  -4   30.44    5.01
   7  -1  -3   12.89    4.61
   7   1   0  407.90    5.26
   7   2   2  385.02    4.66
   8   0  -1    9.67    4.48
   8   3   6  233.97    4.58
   9   3   7   56.81    4.50
  -1   2   2    3.10    1.38
  -1   2   3  261.45    2.51
  -1   2   5   55.48    2.51
  -1   3   1   31.81    1.56
  -1   3   7  130.10    2.63
  -1   4   1  602.72    3.14
  -1   4   7    2.22    3.63
  -1   5   1  119.93    2.33
  -1   5   7  492.01    5.46
  -1   6   2   78.73    2.71
  -1   6   3   -5.77    3.42
  -1   6   6 2488.16    9.40
  -1   6   7  307.16    4.62
  -1   7   3   21.23    2.89
  -1   7   4   42.47    3.28
  -1   7   5   23.65    3.44
  -1   7   6   -1.47    3.53
   0   1   9   38.10    2.08
   0   2  10  130.90    3.44
   0   3  -2 1702.06    3.13
   0   3  11   -0.52    2.83
   0   4  11   13.57    4.69
   0   5  -2   63.78    2.13
   0   5  11    4.78    5.14
   0   6  11   21.28    5.71
   0   7  -1   97.98    3.31
   0   7  11    8.42    4.65
   0   8   0   27.55    4.08
   0   8  10    7.40    7.29
   0   9   1   -0.41    3.61
   0  10   3    2.50    4.22
   0  10   4    5.98    6.02
   0  10   5    3.96    6.24
   0  10   6   10.31    6.54
   0  10   7   20.64    5.30
   1   1  -3   28.08    0.70
   1   1  12   -6.44    2.47
   1   3  13    0.28    3.75
   1   7  -3    0.71    2.26
   1  11   1    3.70    5.61
   2  -3   1  540.13    2.81
   2  -3   8  271.82    1.69
   2   0  13    0.49    1.77
   3  -4   2   11.56    2.96
   3  -4   7   31.18    2.33
   3  -3  -1  371.16    3.70
   3   1  -5  703.15    3.33
   4  -2  -3    0.69    2.54
   4  -1  -4  119.52    2.69
   4   9  -5    2.86    2.03
   5  -5   3   36.11    4.58
   5  -5   4   40.67    4.26
   5  -5   5   56.06    3.37
   5  -5   6  307.89    4.35
   5  -5   7   74.11    4.40
   5  -4   0    6.07    2.84
   5  -3  -2   -2.23    3.04
   5   0  -5  180.89    3.27
   5   2  -6   20.86    2.14
   6  -5   3    3.65    3.86
   6  -5   8   -0.74    3.64
   6  -4   0   46.69    3.61
   6  -3  -2   29.01    3.76
   7  -5   2    2.25    5.66
   7  -5   3    4.58    4.83
   7  -4   0    5.24    4.55
   7  -3  -2  102.41    4.77
   7   0  -5   18.24    3.90
   7   2  -6    1.31    3.49
   8  -4   0    3.57    5.40
   8  -3  -2    2.70    6.67
   8  -2  -3    2.18    4.97
   8  -1  -4   39.27    4.93
  -1   2   4  551.15    2.86
  -1   3   2    9.73    1.61
  -1   3   3   24.97    2.36
  -1   3   4  276.50    3.06
  -1   3   5   49.63    2.52
  -1   3   6  737.84    4.10
  -1   4   2    1.12    1.74
  -1   4   3  264.51    3.29
  -1   4   5  200.82    3.67
  -1   4   6  237.73    3.35
  -1   5   2   44.62    2.14
  -1   5   3  451.92    3.62
  -1   5   4  526.66    4.65
  -1   5   5 1396.00    6.38
  -1   5   6   19.18    2.80
  -1   6   4  372.19    4.01
  -1   6   5  330.96    4.17
   0  -1   3   38.99    0.33
   0  -1   4 1310.22    1.42
   0   3  10   11.40    3.60
   0   4  -2 1558.07    3.63
   0   7  10   46.91    4.74
   0   8   1    1.11    3.84
   0   8   9   -1.10    6.16
   0   9   2  112.88    4.12
   0   9   3   23.38    5.17
   0   9   7    4.01    6.21
   0   9   8    3.66    4.95
   1   4  13   12.92    5.07
   1   8  -2   -0.65    3.10
   1   9  -1  244.00    4.68
   1  10   0   -3.91    3.81
   1  11   2   -5.05    4.63
   1  11   3    3.10    5.67
   2  -3   0  259.79    2.77
   2  -1  -3 6937.30    8.49
   2   9  -3  119.81    3.33
   2  10  -2    2.94    4.01
   2  11  -1   -3.20    3.80
   3  -4   1   15.08    3.02
   3  -4   8    2.17    1.91
   3  -2  -3  117.54    2.81
   3   9  -4   -1.39    2.26
   4  -5   4 1281.55    6.68
   4  -5   5  113.35    3.99
   4  -5   6   23.05    3.34
   4  -4   0   -3.86    2.55
   4  -4  10   51.00    2.46
   4  -3  -2  264.13    3.44
   4   0  -5   -1.84    2.13
   4   2  -6  626.71    3.72
   5  -5   2   10.07    3.43
   5  -5   8   43.98    3.05
   5  -4  -1   14.48    4.19
   5  -2  -4   76.19    4.35
   5   1  -6  995.87    5.97
   6  -5   1   13.97    5.27
   6  -5   2   22.56    3.77
   6  -4  -1   87.45    3.97
   6  -3  -3   21.11    4.95
   6  -2  -4    0.76    4.62
   6  -1  -5   97.39    4.99
   6   1  -6   10.99    2.96
   7  -5   1   10.89    6.23
   7  -4  -1   22.67    4.56
   7  -3  -3    1.07    5.54
   7  -2  -4   28.79    6.18
   7  -1  -5   16.49    4.91
   7   1  -6    8.86    4.58
  -1   4   4  116.78    2.36
   0   0   7 2040.66    4.10
   0   1  -1   86.62    0.56
   0   2   9  112.11    2.93
   0   4  10   48.02    3.29
   0   5  10  235.40    4.43
   0   6  -1   28.16    1.90
   0   6  10    9.89    3.93
   0   7   0   19.14    2.40
   0   7   9   12.19    4.14
   0   8   2   46.96    4.35
   0   8   7   11.65    5.27
   0   8   8    8.39    4.09
   0   9   4    5.81    3.68
   0   9   5    6.91    4.18
   0   9   6   -0.14    4.13
   1  -2   0 1682.75    3.41
   1   2  12   15.74    3.27
   1   6  -3    1.18    1.80
   1  10   1    8.27    3.66
   1  11   4    2.58    5.02
   2  -2  -2   23.72    1.59
   2   0  -4    7.29    1.72
   2   7  -4   66.30    1.95
   2  11   0    2.63    5.43
   3  -4   0   21.23    2.97
   3  -3  -2 1152.27    5.33
   3  -1  -4   48.98    1.98
   3   7  -5   -1.80    1.41
   3  10  -3    0.74    3.59
   4  -5   2   94.77    4.17
   4  -5   3  363.30    4.07
   4  -5   7  380.75    4.47
   4  -4  -1    3.22    2.62
   4  -2  -4   16.29    3.75
   5  -5   1   60.58    3.51
   5  -5   9   27.98    3.49
   5  -3  -3  317.59    4.23
   5  -1  -5    3.35    2.91
   6  -5   0   18.04    5.43
   6  -4  -2  277.04    6.14
   6   0  -6  403.27    5.80
   6   3  -7   25.20    3.03
   6   4  -7   -2.27    2.60
   7  -5   0   13.98    6.67
   7  -4  -2    0.19    6.41
   7   0  -6    1.74    5.43
   0   1   8  155.12    2.33
   0   3   9   53.22    3.47
   0   4   9  213.18    4.54
   0   5  -1 1162.80    3.91
   0   5   9   76.28    4.13
   0   6   0   62.05    2.95
   0   6   9  314.60    4.92
   0   7   1   92.42    2.94
   0   7   7    9.48    4.63
   0   7   8    6.98    3.59
   0   8   3    1.21    3.01
   0   8   4   92.81    3.66
   0   8   5   25.52    3.39
   0   8   6   59.18    3.64
   1  -1   9   80.35    1.32
   1   1  11    0.82    2.34
   1   3  12   11.90    3.88
   1   4  12   17.04    4.42
   1   5  12   39.85    5.44
   1   6  12    3.30    5.42
   1   7  -2    4.38    2.36
   1   8  -1   23.13    3.35
   1   9   0   29.48    2.91
   1  10   2  138.88    4.24
   1  10   3    1.71    5.51
   1  10   7   -0.11    6.41
   2  -4   2   90.17    2.58
   2  -4   3   38.91    1.69
   2  -4   4  217.72    2.10
   2  -4   5   -0.41    1.79
   2  -3  -1  574.43    3.51
   2   3  -5   98.05    0.68
   2   8  -3   29.90    2.62
   2   9  -2  101.23    3.50
   2  10  -1   44.49    4.05
   2  11   1    2.32    5.51
   3   0  -5   12.44    1.66
   4  -5   1    5.42    2.78
   4  -5   8   84.16    3.22
   4  -4  -2  104.33    4.10
   4  -3  -3   15.02    2.59
   4  -1  -5   40.12    2.61
   4   1  -6   20.35    1.86
   5  -5   0    6.35    3.45
   5  -4  -2   11.70    3.26
   5   0  -6   65.64    2.88
   6  -6   2   -0.13    5.49
   6  -6   3   26.81    4.49
   6  -6   4    4.78    4.07
   6  -6   5    3.35    4.18
   6  -6   6    6.40    4.01
   6  -5  -1   13.81    5.57
   6  -3  -4    6.75    5.63
   6  -2  -5    5.18    5.23
   6   2  -7   70.89    3.94
   7  -6   2    8.64    7.09
   7  -6   3   10.84    5.26
   7  -5  -1   39.35    6.74
   7  -3  -4    0.68    6.34
   7  -2  -5    4.27    6.13
   0   2   8   78.24    2.66
   0   4  -1   20.03    1.38
   0   5   8 1036.59    6.69
   0   6   1   61.51    3.18
   0   6   7  262.41    4.83
   0   6   8    2.98    3.42
   0   7   2   36.31    2.70
   0   7   3    8.64    3.49
   0   7   4   12.99    3.90
   0   7   5    5.39    3.98
   0   7   6    6.36    3.15
   1  -3   2   14.46    1.66
   1  -3   3 2331.20    3.92
   1  -3   4  860.56    2.43
   1  -1  -2  174.78    1.44
   1   0  10  255.54    2.41
   1   5  -3   77.37    1.54
   1   6  11   -1.63    4.84
   1   7  11   18.46    4.54
   1   8  10   41.74    4.98
   1   9   1    8.72    3.25
   1   9   8    6.37    5.76
   1   9   9   42.79    4.75
   1  10   4   70.13    4.52
   1  10   5   77.59    4.59
   1  10   6   -2.64    4.73
   2  -4   1  470.38    3.46
   2  -4   6   98.04    1.82
   2  -2  -3 3860.39    7.05
   2   1  13    3.76    2.55
   2   2  -5  229.92    1.41
   2  10   0    1.69    4.27
   2  11   2    4.67    5.22
   3  -5   2  521.65    4.56
   3  -5   3   82.45    2.63
   3  -5   4  313.08    3.18
   3  -5   5   14.12    2.01
   3  -5   6   47.38    2.76
   3  -4  -1  181.95    2.92
   3  -4   9    8.47    1.61
   3  -3  -3 1128.23    5.48
   3  -3  11  128.64    1.15
   3  -2  -4   62.74    2.32
   3   3  -6  807.38    2.55
   3  11  -1    8.67    3.83
   4  -5   0   12.36    2.85
   4  -4  11    9.83    1.88
   4   0  -6   -2.21    2.92
   5  -6   2    6.00    5.03
   5  -6   3   14.93    3.71
   5  -6   4   12.88    3.51
   5  -6   5    8.14    3.56
   5  -6   6    4.52    3.40
   5  -6   7   84.70    4.61
   5  -5  -1   38.92    3.49
   5  -4  -3    8.84    3.44
   5  -3  -4    4.96    3.45
   5  -2  -5   68.24    3.31
   5  -1  -6  123.64    4.00
   5   2  -7    4.11    2.75
   5   3  -7   -0.09    2.33
   5   4  -7  120.19    2.28
   6  -6   1    5.46    5.46
   6  -5  -2   22.86    5.48
   6  -4  -3   74.22    4.30
   6  -1  -6    5.39    3.58
   6   1  -7   -1.89    4.06
   7  -6   1   19.50    5.31
   7  -5  -2   27.05    6.97
   7  -4  -3    4.43    4.64
   7  -1  -6    1.80    4.34
   0   0   6  296.42    1.85
   0   1   7   97.66    2.16
   0   2  -1  343.96    1.45
   0   3  -1 2560.80    3.96
   0   3   8   30.35    2.22
   0   4   8  605.61    4.61
   0   5   0 2894.67    6.13
   0   5   7  848.73    5.68
   0   6   2 1559.48    6.16
   0   6   3   37.45    3.26
   0   6   5   32.17    3.56
   0   6   6   49.73    2.92
   1  -3   1  316.37    2.28
   1  -3   5   19.68    0.98
   1  -2  -1  111.53    1.53
   1   0  -3  698.69    1.92
   1   2  11   13.86    2.27
   1   3  11   15.60    3.95
   1   4  11  226.21    4.90
   1   5  11   68.71    4.54
   1   6  -2    8.60    1.96
   1   7  -1    8.80    2.73
   1   7  10   -6.54    4.10
   1   8   0  378.99    3.82
   1   8   9   -0.23    4.19
   1   9   2  319.61    4.57
   1   9   3  126.33    3.96
   1   9   4   64.91    4.90
   1   9   5   32.35    5.25
   1   9   6   11.12    4.86
   1   9   7   19.01    4.47
   2  -4   0  471.51    3.48
   2  -3  -2   76.19    1.97
   2  -1  -4  246.94    2.15
   2   0  12   14.97    2.07
   2   1  -5  334.36    1.99
   2   2  13  101.30    3.90
   2   6  -4   30.21    1.44
   2   9  -1  170.00    4.39
   2  10   1    3.29    4.27
   2  11   3    8.50    4.42
   2  11   4   -0.76    4.74
   2  11   5   21.98    6.04
   2  11   6    8.66    6.20
   3  -5   0  186.76    3.85
   3  -5   1 2290.71    7.32
   3  -5   7   79.68    2.37
   3  -4  -2   98.63    2.77
   3  -1  -5    8.04    1.81
   3   2  -6  690.60    2.85
   3   4  -6   33.97    0.75
   3   8  -4   25.44    2.23
   3   9  -3   11.55    2.97
   3  10  -2    2.66    2.81
   3  11   0   -2.29    5.14
   4  -6   2  184.36    4.92
   4  -6   3  158.26    4.68
   4  -6   4   93.51    3.82
   4  -6   5  252.78    4.78
   4  -5  -1   34.57    2.93
   4  -5   9   -1.64    2.33
   4  -4  -3   46.62    2.90
   4  -3  -4   19.09    2.79
   4  -2  -5    7.61    2.71
   4   8  -5    5.07    1.55
   5  -6   0    3.94    4.46
   5  -6   1   31.00    3.77
   5  -6   8   30.40    4.30
   5  -5  -2   21.59    3.47
   5   1  -7   49.06    3.50
   5   5  -7    2.37    1.54
   6  -6   0   16.13    4.42
   6  -4  -4    9.58    5.94
   6  -3  -5   25.98    5.28
   6  -2  -6  105.52    5.28
   6   0  -7   -1.11    4.41
   7  -4  -4   -1.75    6.35
   7  -3  -5   10.09    4.89
   0   2   7   59.77    1.83
   0   3   7  229.27    3.29
   0   4   0 1517.32    4.16
   0   4   7  461.73    3.91
   0   5   1  673.81    3.36
   0   5   5  231.00    3.79
   0   5   6   44.67    2.62
   0   6   4  309.91    3.56
   1   1  10   22.50    2.38
   1   6  10   96.62    4.35
   1   7   9   69.65    3.83
   1   8   1   14.11    2.69
   1   8   7    2.91    4.88
   1   8   8    2.43    3.94
   2  -4  -1  386.43    3.46
   2  -4   7  199.83    1.84
   2  -3   9   12.96    0.52
   2   3  13   19.83    4.18
   2   4  13   91.66    4.97
   2   5  13    8.79    4.00
   2   7  -3   24.44    2.21
   2   7  12   87.60    6.44
   2   8  -2  490.35    4.24
   2   8  11   13.87    5.80
   2   9  10    5.07    6.53
   2  10   2    4.29    4.88
   2  10   8    3.53    6.49
   3  -5  -1    8.57    3.30
   3  -3  -4  235.33    3.91
   3  -1  13   19.63    1.76
   3   1  -6   11.38    1.39
   3  11   1   31.08    4.89
   4  -6   1  376.28    4.73
   4  -6   6   34.90    2.97
   4  -6   7   47.35    3.40
   4  -5  -2   39.41    3.06
   4  -1  -6   13.74    2.52
   4   9  -4    7.64    2.37
   4  10  -3    3.28    3.17
   5  -6  -1   -4.75    5.13
   5  -5  -3   12.21    5.07
   5  -4  -4   82.76    3.77
   5  -3  -5   44.11    3.75
   5  -2  -6    6.82    4.12
   5   0  -7  208.60    4.70
   6  -7   2   34.12    6.85
   6  -7   3    3.46    4.58
   6  -6  -1    5.57    4.67
   6  -5  -3   60.69    4.66
   0   0   5  750.74    2.27
   0   1   6  736.21    3.04
   0   2   6    3.34    2.18
   0   3   0 5287.71    6.10
   0   3   6   78.15    2.87
   0   4   1   86.78    2.25
   0   4   5  281.32    3.33
   0   4   6 1779.37    5.90
   0   5   2 1748.57    5.25
   0   5   3   10.44    1.94
   0   5   4   50.61    2.25
   1  -3   0   28.35    1.38
   1  -2  -2   -1.14    1.72
   1   2  10   78.49    2.98
   1   3  10  388.38    4.40
   1   4  -3 1492.86    2.86
   1   4  10    3.81    3.65
   1   5  10  396.47    4.66
   1   6   9   21.93    3.50
   1   7   0  114.12    2.61
   1   7   8   -2.36    3.26
   1   8   2    3.33    2.72
   1   8   3   84.20    3.32
   1   8   4   24.13    3.06
   1   8   5    1.33    3.13
   1   8   6    1.52    3.34
   2  -5   2   43.14    2.73
   2  -5   3  197.19    2.89
   2  -5   4   82.85    2.29
   2  -3  -3  702.56    3.57
   2  -2  -4   24.39    2.46
   2  -1  11  192.96    2.07
   2   0  -5   36.54    1.90
   2   6  12    6.63    5.23
   2   9   0  423.76    4.29
   2   9   9   -5.25    5.50
   2  10   3   29.26    3.90
   2  10   4   -2.08    3.90
   2  10   5   35.13    4.26
   2  10   6   -2.14    4.15
   2  10   7   54.30    4.65
   3  -6   2  420.45    4.89
   3  -6   3  164.09    3.95
   3  -6   4  285.81    3.92
   3  -5   8    1.91    1.86
   3  -4  -3  268.24    3.46
   3  -2  -5   22.72    2.25
   3   0  -6   26.11    1.76
   3   6  -5  440.66    1.85
   3  10  -1    6.75    3.04
   3  11   2   -0.91    5.51
   4  -6  -1  194.59    5.22
   4  -6   0  162.26    3.94
   4  -5  -3   52.45    4.60
   4  -5  10   11.77    2.25
   4  -4  -4   97.99    3.23
   4  -3  -5   38.74    3.03
   4  -2  -6  266.16    4.86
   4   1  -7   40.09    2.66
   4   2  -7  171.94    2.44
   4   3  -7   34.80    1.70
   5  -7   1   62.06    5.58
   5  -7   2   21.04    5.24
   5  -7   3   72.93    4.28
   5  -7   4    1.18    3.90
   5  -7   5    4.71    4.65
   5  -7   6    4.71    5.10
   5  -6  -2    2.23    5.42
   5  -4  -5  398.71    6.55
   5  -1  -7  347.85    5.49
   6  -7   0    1.52    6.57
   6  -7   1   56.51    5.33
   6  -6  -2   12.27    4.60
   6  -5  -4   15.56    6.27
   6  -4  -5    1.71    4.65
   6  -3  -6    1.73    5.23
   6  -1  -7   18.72    3.86
   0   3   5   42.41    2.43
   0   4   2 1785.54    4.72
   0   4   3   20.53    1.74
   0   4   4  126.49    2.17
   1  -3  -1   24.21    1.48
   1  -1  -3    0.78    1.16
   1   0   9   16.89    1.68
   1   5  -2   55.35    1.84
   1   5   9    4.25    3.09
   1   6  -1    5.54    1.58
   1   6   8   59.05    4.01
   1   7   1   54.64    2.53
   1   7   6  134.43    4.32
   1   7   7   -1.77    3.04
   2  -5   0  912.43    4.92
   2  -5   1   20.83    2.05
   2  -5   5    0.07    1.95
   2  -4  -2   10.31    1.98
   2  -2  10  393.22    1.50
   2  -1  -5    4.61    2.12
   2   1  12    5.87    2.40
   2   2  12  284.45    3.92
   2   4  12  589.77    6.41
   2   5  12   -2.86    3.52
   2   7  11    5.33    4.07
   2   8  -1  495.52    4.36
   2   8  10   80.40    4.65
   2   9   1   27.45    2.99
   2   9   7   33.91    5.60
   2   9   8    3.85    3.96
   3  -6   0 1586.26    7.56
   3  -6   1  165.75    3.36
   3  -6   5   70.79    3.12
   3  -5  -2  513.74    4.27
   3  -4  -4  179.73    4.04
   3  -4  10    0.24    1.21
   3  -3  -5    4.33    3.53
   3  -2  12   90.85    1.38
   3  -1  -6   68.31    2.70
   3   2  14    3.64    3.80
   3   9  -2   -2.65    2.38
   3  10   0   19.99    4.38
   3  11   3    2.67    4.26
   3  11   4   13.11    5.43
   3  11   5   10.70    6.29
   3  11   6    5.28    5.88
   4  -7   2    0.85    4.75
   4  -7   3  182.45    5.13
   4  -7   4   57.81    4.73
   4  -6  -2    8.84    4.73
   4  -6   8   19.85    3.37
   4  -4  -5   17.49    4.65
   4   0  -7   25.37    2.43
   4  10  -2   46.44    3.45
   5  -7   0    1.42    4.43
   5  -6  -3    8.68    5.66
   5  -5  -4   14.38    4.02
   5  -3  -6    4.56    3.79
   6  -6  -3    4.61    4.90
   6  -2  -7    1.57    4.13
   6   1  -8   55.78    4.28
   0   0   4 1726.44    2.76
   0   1   5 1051.87    3.05
   0   2   0 5600.98    4.96
   0   2   5  685.53    2.99
   0   3   1    2.85    1.27
   0   3   2  137.23    2.22
   0   3   3   21.39    2.09
   0   3   4   52.03    1.64
   1  -4   1 1586.30    4.48
   1  -4   2   11.22    1.37
   1  -4   3  562.04    2.79
   1  -3   6  154.40    0.85
   1   1   9  242.03    2.63
   1   3   9   43.40    3.14
   1   4   9 1837.08    7.06
   1   5   8  358.78    4.72
   1   6   0  207.52    3.03
   1   6   7  236.54    3.61
   1   7   2    5.63    2.48
   1   7   3   16.97    2.48
   1   7   4   96.34    2.88
   1   7   5   13.44    2.71
   2  -5  -1  352.96    3.89
   2  -4  -3  131.68    3.27
   2  -3  -4  259.38    2.68
   2   3  12   56.38    2.85
   2   5  -4  107.43    1.41
   2   6  11   -0.96    3.61
   2   7  -2   49.54    2.34
   2   7  10    6.63    3.86
   2   8   0   47.39    3.28
   2   8   8   -1.54    5.06
   2   8   9    4.00    4.05
   2   9   2  150.34    3.54
   2   9   3   12.04    3.34
   2   9   4    9.40    3.32
   2   9   5  203.31    4.37
   2   9   6   78.87    4.13
   3  -6  -1   20.12    2.85
   3  -6   6   91.09    3.00
   3  -5  -3    2.82    2.68
   3  -2  -6   55.86    3.50
   3   6  13   60.26    6.07
   3   7  -4  332.96    2.62
   3   8  -3    0.68    1.72
   3  10   1   -5.45    4.54
   3  10   8   -5.80    6.27
   3  10   9   21.79    4.97
   4  -7   0  152.58    5.68
   4  -7   1  332.87    5.07
   4  -7   5   45.63    3.38
   4  -7   6    3.84    3.60
   4  -6  -3    4.83    4.60
   4  -5  -4   37.91    3.53
   4  -3  -6  194.36    3.68
   4  -1  -7    2.25    2.42
   4   4  -7    3.41    1.15
   4  11   0   48.42    4.07
   5  -7  -1   41.47    4.56
   5  -5  -5   21.94    5.85
   5  -4  -6   83.23    5.83
   5  -2  -7    8.73    3.58
   5   1  -8    3.61    3.42
   5   2  -8   13.67    2.64
   5   7  -6    5.80    1.30
   6  -5  -5   74.35    5.46
   6  -4  -6    4.63    4.76
   6  -3  -7   25.72    6.43
   6   0  -8   24.53    3.63
   0   1   0  883.84    1.62
   0   1   4   60.80    1.62
   0   2   1    8.98    1.51
   0   2   4  455.44    2.42
   1  -4   0  238.58    2.23
   1  -4   4  884.61    2.90
   1  -3  -2    8.86    1.53
   1  -2  -3  255.35    1.96
   1  -1   8 1236.96    2.69
   1   0  -4 4932.01    5.33
   1   2   9  374.92    2.95
   1   4   8  959.95    5.62
   1   5   7   10.52    3.48
   1   6   1  134.38    2.97
   1   6   5  101.22    3.63
   1   6   6   14.90    2.52
   2  -5  -2   39.07    3.23
   2  -5   6   32.90    2.02
   2  -4   8   17.77    1.11
   2  -2  -5  984.99    4.13
   2   0  11   28.38    1.95
   2   4  11  481.96    5.48
   2   5  11   97.84    3.63
   2   6  -3  206.91    2.14
   2   6  10  165.42    5.27
   2   7   9   23.55    3.40
   2   8   1   -0.20    3.65
   2   8   7    9.00    3.22
   3  -7   2   48.70    3.95
   3  -6  -2  386.73    4.38
   3  -6   7   21.59    2.52
   3  -5  -4   64.50    4.06
   3  -4  -5   12.65    3.59
   3   0  13   11.45    2.24
   3   5  13    2.21    5.13
   3   7  12   17.29    4.42
   3   8  11   -2.31    4.71
   3   9  -1   15.84    2.77
   3   9   9    0.33    5.45
   3   9  10   -6.44    4.65
   3  10   2   -0.62    3.49
   3  10   3    7.29    5.16
   3  10   4   35.95    5.36
   3  10   5   33.46    5.51
   3  10   6   30.33    5.85
   3  10   7    6.26    4.43
   4  -7  -1   -0.41    3.51
   4  -6   9   -0.67    2.82
   4  -5  -5   33.41    4.87
   4  -4  -6    8.69    4.93
   4  -2  -7  102.14    3.28
   4   8  -4   33.19    2.39
   4   9  -3   12.77    2.22
   4  10  -1  120.70    4.39
   4  11   1   21.83    3.92
   4  11   2   28.15    5.30
   5  -8   0   85.50    6.56
   5  -8   1  158.11    6.71
   5  -8   2  114.88    5.21
   5  -8   3   57.49    4.83
   5  -7  -3   18.66    5.82
   5  -7  -2    5.67    4.44
   5  -6  -4   -1.19    4.43
   5  -3  -7   -0.81    3.86
   5  -1  -8    5.36    4.24
   5   0  -8  130.47    3.35
   5   3  -8   88.50    2.32
   0  -1   1   73.76    0.50
   0   2   2 4590.54    5.41
   0   2   3 8987.97    8.06
   1  -4  -1  581.41    3.02
   1  -3  -3   23.38    2.22
   1  -1  -4  997.36    3.17
   1   1  -4  225.78    1.06
   1   3  -3   34.42    0.78
   1   3   8    4.34    2.73
   1   5  -1    9.79    1.41
   1   5   6  233.43    3.73
   1   6   2   37.14    2.11
   1   6   3   52.15    2.34
   1   6   4  260.42    3.19
   2  -6   0  106.96    2.95
   2  -6   1  358.88    3.59
   2  -6   2  113.50    2.60
   2  -6   3  663.20    3.99
   2  -6   4  205.78    3.18
   2  -5  -3   20.94    3.32
   2  -4  -4    3.65    2.25
   2  -3  -5  512.36    4.28
   2   0  -6    2.30    1.80
   2   1  11   79.82    2.65
   2   2  11   67.15    3.37
   2   3  11   47.75    3.94
   2   5  10   -1.95    4.02
   2   6   9   91.39    4.69
   2   7  -1   23.87    2.54
   2   7   8   42.54    3.54
   2   8   2    2.12    2.63
   2   8   3  382.37    4.89
   2   8   4    3.79    3.67
   2   8   5   84.70    3.31
   2   8   6   82.51    3.45
   3  -7  -1    8.79    4.40
   3  -7   0  567.80    5.39
   3  -7   1  289.10    4.32
   3  -7   3   39.20    2.90
   3  -7   4   47.81    3.02
   3  -6  -3  229.39    4.18
   3  -5   9    2.57    1.62
   3  -3  -6  191.92    3.54
   3  -1  -7   -2.39    2.88
   3   0  -7    8.32    1.69
   3   1  -7   60.42    1.96
   3   1  13  120.12    3.43
   3   2  13   94.17    3.64
   3   3  13  838.96    6.88
   3   4  13    0.68    3.69
   3   6  12   31.24    4.85
   3   7  11   71.62    6.01
   3   8  -2    3.30    2.70
   3   8  10    1.72    5.14
   3   9   0  110.41    3.76
   3   9   8   81.09    5.85
   4  -8   1  215.27    6.72
   4  -8   2   15.44    5.40
   4  -8   3   -4.32    5.24
   4  -7  -3   -0.22    5.06
   4  -7  -2  210.30    4.86
   4  -7   7    1.22    2.74
   4  -6  -4    5.93    3.64
   4  -3  -7    0.03    3.30
   4   0  -8   96.29    3.28
   4   7  -5  158.84    1.86
   4  11   3    2.72    4.14
   4  11   4   52.48    6.06
   4  11   5    3.42    6.23
   4  11   6   -4.55    5.91
   5  -8  -1    6.02    5.30
   5  -6  -5   -2.37    4.50
   5  -5  -6   -0.04    4.65
   5  -4  -7    2.55    5.97
   5  -2  -8   54.68    5.29
   5   8  -5   10.76    2.14
   5   9  -4   16.21    2.68
   0   0   3 3673.77    3.33
   0   1   1   22.73    1.15
   1  -5   0   36.93    2.36
   1  -5   1  197.41    2.85
   1  -5   2  136.19    2.57
   1  -4  -2    0.00    1.66
   1  -4   5  337.13    1.81
   1  -2  -4  548.98    3.10
   1   0   8  223.34    1.99
   1   1   8  531.39    3.15
   1   2   8  234.97    2.42
   1   4  -2  112.21    1.27
   1   4   7   -0.90    2.31
   1   5   0   59.74    2.13
   1   5   5 3132.32    7.82
   2  -6  -2  941.56    6.05
   2  -6  -1  418.34    3.92
   2  -6   5   -5.29    2.41
   2  -5   7   11.77    1.79
   2  -2  -6  239.37    3.29
   2  -1  -6   14.84    1.61
   2   1  -6  929.34    2.93
   2   4  10   13.34    3.68
   2   7   0   21.09    2.79
   2   7   7    0.09    2.94
   3  -7  -2 2327.71   10.03
   3  -7   5  209.56    3.49
   3  -6  -4  387.53    5.58
   3  -5  -5    1.90    3.06
   3  -4  -6    6.05    3.00
   3  -2  -7   21.76    2.52
   3   2  -7   59.15    1.60
   3   5  12   -0.63    4.72
   3   8   9   21.57    5.30
   3   9   1  162.37    3.65
   3   9   2  321.36    4.90
   3   9   6    4.04    4.99
   3   9   7   10.61    4.09
   4  -8  -1  251.27    6.62
   4  -8   0    0.19    4.27
   4  -8   4    4.85    3.78
   4  -8   5   -6.41    4.98
   4  -7  -4   10.27    5.53
   4  -6  -5   15.39    4.04
   4  -5  -6    2.48    3.98
   4  -4  -7   11.38    5.11
   4  -2  -8    5.82    3.82
   4  -1  -8    3.20    3.45
   4   1  -8   35.48    1.90
   4   2  -8  114.09    2.55
   4   9  -2    5.65    3.32
   4  10   0    2.18    3.27
   4  10   8   -3.44    6.04
   4  10   9    2.49    4.94
   5  -7  -4    4.50    5.18
   5  -6  -6   -9.15    6.99
   5  -5  -7   16.24    6.14
   5  -3  -8   -3.43    5.57
   5  10  -2   -1.52    3.92
   0  -1   0  703.28    1.33
   1  -5  -1  110.27    2.17
   1  -5   3  167.00    2.35
   1  -4  -3  263.03    3.06
   1  -3  -4  297.68    2.96
   1  -2   7  205.52    0.83
   1   3   7 1101.29    4.40
   1   4   6    3.90    2.00
   1   5   1   -1.97    1.63
   1   5   2  481.55    3.38
   1   5   3 2335.36    6.26
   1   5   4  278.25    2.89
   2  -7   0   57.00    4.08
   2  -7   1  110.99    4.14
   2  -7   2  323.79    4.50
   2  -6  -3 3968.04   10.67
   2  -5  -4   64.65    2.76
   2  -4  -5  120.24    2.95
   2  -3  -6   29.07    3.27
   2   3  10 2394.50    8.02
   2   5   9   52.60    3.07
   2   6  -2   -2.34    1.43
   2   6   8   50.74    2.95
   2   7   1    8.48    3.04
   2   7   5    4.77    3.57
   2   7   6    3.40    2.73
   3  -8   0    0.41    5.04
   3  -8   1   11.73    4.83
   3  -8   2   12.16    4.67
   3  -8   3  214.61    5.04
   3  -7  -3    1.67    3.66
   3  -7   6    4.65    2.49
   3  -6  -5   -2.14    4.72
   3  -6   8    4.86    2.19
   3  -5  -6   66.12    4.88
   3  -3  -7    3.30    2.84
   3   4  12   11.82    4.46
   3   6  11   22.17    3.82
   3   7  -3 1022.39    4.17
   3   7  10    0.05    3.58
   3   8  -1 1776.96    6.61
   3   8   8   83.06    4.90
   3   9   3   24.87    3.36
   3   9   4    4.69    3.34
   3   9   5   -3.35    3.29
   4  -8  -3   35.41    6.01
   4  -8  -2   76.78    4.84
   4  -6  -6   26.91    5.88
   4  -5  -7    2.45    5.26
   4  -3  -8  107.09    5.07
   4   6  13   -0.22    5.80
   4   7  12    0.77    5.38
   4   8  11    0.29    6.30
   4   9  10   19.39    4.61
   4  10   1    1.50    3.44
   4  10   2   33.66    4.72
   4  10   6   61.26    5.82
   4  10   7   -1.77    4.31
   5  -4  -8   32.60    6.64
   5  -1  -9   43.31    4.80
   5   0  -9  122.77    4.37
   5   1  -9   42.17    3.39
   5   4  -8    4.79    1.49
   5  11   2   37.79    5.73
   0  -2   0 5786.10    5.02
   0  -2   1  325.03    1.38
   0   0   2 3578.29    2.68
   1  -5  -2   51.40    2.08
   1  -5   4  226.85    2.30
   1  -1  -5  661.87    2.95
   1   2   7 1472.37    4.79
   1   4  -1  750.42    2.84
   1   4   5  280.67    2.58
   2  -7  -2  214.22    4.72
   2  -7  -1   67.77    3.13
   2  -7   3   33.43    2.49
   2  -6  -4  262.65    5.07
   2  -6   6    1.67    2.10
   2  -5  -5  792.86    5.20
   2  -4  -6  374.48    4.61
   2  -1  10   89.95    1.61
   2   2  -6  577.66    1.81
   2   2  10  113.31    3.01
   2   4   9   14.17    3.67
   2   5   8  887.93    5.88
   2   6   7  451.05    4.15
   2   7   2    4.01    2.38
   2   7   3   15.69    2.49
   2   7   4   45.81    2.56
   3  -8  -2  286.88    6.28
   3  -8  -1   -2.87    4.00
   3  -8   4    6.26    3.87
   3  -7  -4   -0.75    3.53
   3  -7   7    0.13    2.75
   3  -4  -7    9.26    3.23
   3  -3  11  153.31    1.20
   3  -1  -8   80.15    3.13
   3  -1  12    2.45    1.78
   3   3  12   18.56    4.11
   3   5  11   72.37    4.42
   3   6  -4  536.48    2.88
   3   6  10   59.75    4.88
   3   7   9    2.11    3.30
   3   8   0  626.20    5.02
   3   8   7    4.35    3.49
   4  -8  -4    4.43    6.72
   4  -7  -5    6.30    4.56
   4  -4  -8   94.52    5.70
   4   5  13    2.70    5.37
   4   8  -3  159.03    2.97
   4   9  -1    1.50    2.68
   4   9   8   31.48    5.42
   4   9   9    6.17    4.22
   4  10   3    2.48    3.65
   4  10   4    4.73    3.89
   4  10   5   46.40    4.40
   5  -2  -9    9.58    4.08
   5   2  -9   27.36    2.74
   5   9  -3   11.04    3.24
   5  10  -1   10.21    3.05
   5  11   3   94.27    4.87
   5  11   4   26.14    5.52
   5  11   5   16.72    4.83
   0  -2  -1    6.73    1.47
   0  -2   2 2372.22    2.35
   0  -1  -1   23.96    1.10
   1  -6  -1  276.32    3.30
   1  -6   0  759.04    4.22
   1  -6   1 1381.78    5.12
   1  -6   2   88.13    2.78
   1  -5  -3  598.49    3.89
   1  -4  -4  113.48    2.22
   1  -3  -5   52.38    2.53
   1  -2  -5   59.19    1.74
   1   0  -5 3170.44    4.69
   1   1   7  680.47    3.19
   1   3   6   69.58    1.91
   1   4   0    8.65    1.76
   1   4   4    5.34    1.67
   2  -7  -3  249.94    4.27
   2  -7   4   10.35    2.47
   2  -6  -5   10.54    4.35
   2  -5  -6   22.21    3.77
   2  -3   9   15.17    0.65
   2  -2  -7   62.98    3.01
   2  -1  -7   29.17    2.28
   2   0  10  165.46    2.44
   2   1  10  552.37    3.28
   2   5  -3   18.23    1.31
   2   6  -1   32.35    1.66
   2   6   5   11.56    3.08
   2   6   6    3.59    2.45
   3  -8  -3   16.07    4.25
   3  -8   5   39.85    3.89
   3  -7  -5   16.11    4.06
   3  -6  -6   63.91    3.73
   3  -5  -7   -0.25    3.68
   3  -3  -8   41.23    4.05
   3  -2  -8    6.53    2.48
   3   0  -8    5.17    1.88
   3   0  12    2.75    2.30
   3   1  12    2.47    2.78
   3   2  12    1.92    2.48
   3   4  11    0.61    4.00
   3   7  -2  363.94    3.26
   3   7   8    1.06    3.29
   3   8   1 1225.30    5.77
   3   8   2   47.70    3.93
   3   8   3   -1.05    3.44
   3   8   4   -5.86    3.94
   3   8   5   -1.63    3.05
   3   8   6  173.83    3.81
   4  -7  -6   56.46    5.15
   4  -6  -7    2.00    4.77
   4  -5  -8   31.31    5.96
   4  -2  -9    6.56    4.34
   4  -1  -9   61.89    4.01
   4   0  -9   37.49    3.51
   4   3  -8   80.15    1.72
   4   4  13   -2.97    4.80
   4   6  12    0.17    3.79
   4   7  11    1.28    4.06
   4   8  10   -6.57    4.13
   4   9   0   10.46    3.49
   4   9   7   41.17    5.49
   5  10   0   -1.52    4.56
   5  10   8   66.45    6.57
   0  -3  -1    2.26    1.62
   0  -3   0 5396.10    5.94
   0  -3   1 2502.34    3.82
   0   0   1   44.58    0.47
   1  -6  -3   -1.56    3.35
   1  -6  -2   73.52    2.54
   1  -6   3   40.84    2.29
   1  -5  -4  527.21    3.90
   1  -5   5   68.68    1.55
   1  -4  -5  194.80    2.87
   1  -4   6   16.40    0.93
   1  -1   7  496.79    1.91
   1   0   7  897.44    2.91
   1   2   6 7219.84    9.09
   1   3   5   89.06    2.36
   1   4   1 3622.35    5.81
   1   4   2 6613.60    8.18
   1   4   3 3388.51    6.41
   2  -8  -2    8.28    4.73
   2  -8  -1    0.05    3.33
   2  -8   0   12.56    3.54
   2  -8   1   19.27    3.15
   2  -8   2   -3.18    3.47
   2  -7  -4   43.63    3.62
   2  -7   5    3.59    2.88
   2  -4  -7  110.99    4.37
   2  -3  -7  123.09    2.98
   2   0  -7   -0.67    1.37
   2   3   9   45.68    2.55
   2   4   8   12.24    2.40
   2   5   7   62.00    2.69
   2   6   0   12.82    1.71
   2   6   1  148.49    3.03
   2   6   3   66.04    2.95
   2   6   4    6.12    2.22
   3  -9  -2    2.73    6.38
   3  -9  -1    7.05    4.54
   3  -9   0   57.62    4.57
   3  -9   1   54.81    4.23
   3  -9   2   -1.51    4.06
   3  -9   3   17.66    5.33
   3  -8  -4  233.71    5.43
   3  -8   6   -0.70    3.67
   3  -7  -6    4.67    5.38
   3  -6  -7    1.50    5.80
   3  -6   9    5.85    1.97
   3  -4  -8    3.13    3.44
   3   1  -8  109.07    2.26
   3   3  -7  820.66    1.97
   3   5  -5    9.51    1.06
   3   5  10    4.22    2.81
   3   6   9   13.87    3.27
   3   7   7  186.89    3.74
   4  -4  -9   13.02    5.98
   4  -3  -9   20.83    3.87
   4   1  -9   74.19    2.76
   4   3  13   13.61    4.14
   4   5  12   20.77    4.80
   4   7  -4  121.13    2.25
   4   7  10   54.87    5.42
   4   8  -2   21.17    2.97
   4   8   9   77.01    4.22
   4   9   1   10.09    2.97
   4   9   2  148.88    4.67
   4   9   3   39.71    4.50
   4   9   4  299.86    5.53
   4   9   5    9.00    4.59
   4   9   6    0.14    3.51
   5   8  -4   12.17    2.35
   5   8  11   34.69    5.82
   5   9  -2    0.41    3.49
   5   9  10   58.25    4.88
   5  10   1   22.87    3.71
   5  10   2    5.57    4.40
   5  10   6    3.92    5.76
   5  10   7    5.01    4.40
   0  -4  -1  106.68    2.25
   0  -4   0 1442.01    4.13
   0  -4   1   21.06    1.74
   0  -3  -2  134.37    1.70
   0  -3   2 1621.67    2.92
   0  -2  -2 4623.61    5.38
   1  -7  -2   11.78    3.71
   1  -7  -1   30.75    2.64
   1  -7   0  235.91    3.38
   1  -7   1   37.68    3.38
   1  -6  -4  355.75    4.52
   1  -6   4    3.79    2.03
   1  -5  -5 1347.03    5.76
   1  -3  -6  736.83    4.52
   1  -2  -6  727.89    3.87
   1   3  -2  341.88    1.51
   2  -8  -4   55.26    5.11
   2  -8  -3   20.10    3.71
   2  -8   3   20.40    2.88
   2  -7  -5 2658.26   10.39
   2  -6  -6   37.97    3.58
   2  -6   7    8.58    1.79
   2  -5  -7   76.94    4.50
   2  -5   8   15.99    1.24
   2   1  -7   47.96    1.57
   2   2   9  938.25    4.58
   2   4  -4  283.30    1.41
   2   5  -2  193.41    2.05
   2   5   6   -0.25    2.32
   2   6   2    0.06    1.95
   3  -9  -4    6.32    6.35
   3  -9  -3   -2.80    4.63
   3  -9   4   22.71    4.74
   3  -8  -5   20.90    4.62
   3  -7  -7   17.47    6.30
   3  -7   8   -0.82    2.48
   3  -5  -8    6.58    4.06
   3  -5  10    3.32    1.01
   3  -2  -9  164.26    4.14
   3   3  11   62.01    2.78
   3   4  -6   36.63    0.70
   3   4  10   12.10    3.50
   3   6   8   10.71    3.52
   3   7  -1  451.66    3.18
   3   7   6   53.82    2.92
   4  -1  13    3.74    2.30
   4   2  13    6.56    3.78
   4   6  11   -1.15    3.81
   4   8   8   30.42    3.71
   5   7  12   51.96    4.74
   5   9   9  107.00    4.86
   5  10   3   -0.70    3.79
   5  10   4   -4.69    3.89
   5  10   5   27.44    4.24
   0  -5  -1  669.41    3.70
   0  -5   0 2784.03    6.20
   0  -4  -2 1889.96    4.80
   0  -3  -3   20.18    1.51
   0  -2  -3 9039.27    8.10
   1  -7  -4   39.07    3.83
   1  -7  -3   21.43    2.74
   1  -7   2   -0.57    2.28
   1  -7   3   48.32    2.77
   1  -6  -5  324.26    4.57
   1  -5  -6   18.40    3.67
   1  -4  -6  237.92    3.27
   1  -1  -6 1814.68    4.46
   1   1  -5   57.35    0.98
   1   1   6  602.88    2.83
   1   3   4   79.03    1.67
   2  -9  -2   37.15    5.74
   2  -9  -1   64.35    4.25
   2  -9   0    6.67    3.90
   2  -9   1    5.63    4.35
   2  -9   2    6.37    4.37
   2  -8  -5   31.48    5.98
   2  -8   4    2.37    2.58
   2  -7  -6   42.94    3.94
   2  -7   6   51.21    2.66
   2  -6  -7  120.03    4.16
   2  -4  -8   -7.08    4.14
   2  -3  -8   18.95    2.58
   2  -2  -8    0.48    2.23
   2  -1  -8  171.01    2.88
   2   1   9   86.60    2.37
   2   3   8  184.30    2.60
   2   4   7   45.28    2.38
   2   5   5    9.25    2.11
   3  -8  -6    6.44    4.71
   3  -6  -8   79.69    4.78
   3  -4  -9    8.98    3.72
   3  -3  -9   18.55    3.29
   3  -1  -9   -3.07    2.40
   3   2  11  957.96    5.17
   3   5   9  205.53    3.55
   3   6  -3    0.02    1.74
   3   6   7    3.21    3.60
   3   7   0   66.60    2.46
   3   7   1  288.80    3.83
   3   7   3   29.78    3.34
   3   7   4   21.69    3.46
   3   7   5   10.56    2.53
   4  -2 -10    9.77    4.74
   4  -1 -10   19.19    4.01
   4   0  13    0.35    2.80
   4   1  13   74.47    2.84
   4   4  12    2.32    3.31
   4   5  11   33.01    4.73
   4   6  -5   26.68    1.66
   4   6  10   15.38    4.77
   4   7   9  152.67    3.96
   4   8  -1   10.44    2.50
   4   8   6  125.44    4.68
   4   8   7   27.18    3.36
   5   5  13   -3.86    4.98
   5   6  12   -6.49    5.48
   5   7  -5    8.80    2.09
   5   7  11   -5.03    5.80
   5   8  10   19.90    4.29
   5   9  -1    2.22    2.73
   5   9   7  166.48    5.94
   5   9   8   72.56    4.72
   6   9  10    5.66    6.36
   6  10   0   13.23    5.01
   6  10   8   22.00    4.64
   0  -5  -3   12.14    2.69
   0  -5  -2 1741.45    5.22
   0  -5   1 1119.48    4.02
   0  -4  -3   26.00    1.72
   0  -4   2 1490.76    3.42
   0  -3  -4   55.47    2.20
   1  -8  -3   96.98    4.74
   1  -8  -2   92.63    3.67
   1  -8  -1    1.93    3.03
   1  -8   0    7.20    2.84
   1  -8   1   25.18    3.72
   1  -7  -5   15.30    4.52
   1  -6  -6 2503.62    9.37
   1  -4  -7    0.91    3.55
   1  -3  -7  140.85    3.29
   1   0  -6   75.33    1.63
   1   2   5    4.83    1.48
   1   3   3 2234.73    4.63
   2  -9  -4    3.57    5.51
   2  -9  -3   31.00    4.12
   2  -9   3   29.83    4.57
   2  -8  -6   92.04    6.13
   2  -8   5   16.61    3.50
   2  -7  -7    9.40    5.18
   2  -6  -8    5.66    4.80
   2  -5  -8   11.07    3.70
   2   0   9  210.34    2.22
   2   4   6 1721.37    5.81
   2   5  -1  998.21    3.67
   2   5   4    0.24    1.85
   3  -7  -8    0.33    5.14
   3  -6  -9   14.50    6.53
   3  -5  -9    7.32    4.13
   3  -2  11   16.51    1.68
   3   0  -9   39.96    1.99
   3   0  11    5.60    2.00
   3   1  11    7.91    2.00
   3   2  -8  401.53    2.18
   3   3  10   19.58    3.29
   3   5   8   58.71    3.84
   3   6   6    8.53    3.36
   3   7   2  155.80    2.96
   4   0 -10   93.28    3.73
   4   2  -9    5.42    1.74
   4   3  12   -0.95    3.71
   4   7  -3   25.99    2.33
   4   7   8   16.16    3.24
   4   8   0   95.32    2.86
   4   8   1   10.66    3.75
   4   8   4 1057.05    6.88
   4   8   5  277.98    4.21
   5   4  13    2.26    4.93
   5   8  -3   67.62    2.96
   5   8   9   65.85    4.25
   5   9   0   -1.53    2.95
   5   9   1   49.75    4.19
   5   9   5  184.34    5.65
   5   9   6  228.45    4.74
   6   8  11    0.14    6.29
   6   9   9   64.90    6.38
   6  10   1   14.78    3.64
   6  10   2    4.92    5.23
   6  10   5   59.99    6.17
   6  10   6    9.85    4.62
   6  10   7   18.22    4.57
   0  -6  -3   39.33    3.31
   0  -6  -2 1475.61    5.43
   0  -6  -1   54.89    2.29
   0  -6   0   59.86    2.13
   0  -6   1   26.87    2.34
   0  -5  -4   53.90    2.32
   0  -5   2   59.26    2.07
   0  -4  -4  126.13    2.14
   0  -3   3   21.75    0.83
   0  -2  -4  455.88    2.38
   0   0  -1   37.20    0.38
   1  -8  -4   -0.11    3.64
   1  -8   2   46.47    2.71
   1  -7  -6    4.14    4.62
   1  -7   4   16.87    2.66
   1  -6  -7  307.84    5.25
   1  -6   5   15.28    1.85
   1  -5  -7  463.31    4.39
   1  -5   6   13.59    1.32
   1  -2  -7  160.82    2.25
   1   3  -1   12.98    0.91
   1   3   0 2898.94    4.38
   1   3   1  367.83    2.22
   1   3   2 1383.83    3.51
   2 -10  -3    9.80    6.86
   2 -10  -2   -4.19    4.96
   2 -10  -1   43.02    4.78
   2 -10   0   -0.99    4.42
   2 -10   1    2.78    5.86
   2  -9  -5   11.93    4.51
   2  -9   4   -2.69    4.43
   2  -8  -7  107.54    6.73
   2  -7  -8  111.52    6.53
   2  -4  -9   38.51    4.56
   2  -3  -9   51.49    3.96
   2  -2  -9    8.02    3.24
   2  -2   9  585.13    2.21
   2  -1   9   18.66    1.46
   2   0  -8   15.56    1.84
   2   2   8  963.50    4.08
   2   3   7  188.34    2.47
   2   5   0    6.34    1.49
   2   5   1  562.03    3.43
   2   5   2    4.60    1.56
   2   5   3    7.29    1.70
   3  -4 -10    4.61    5.31
   3  -3 -10    0.41    4.32
   3  -2 -10   29.38    4.15
   3  -1  11   37.65    1.93
   3   4   9  194.65    3.34
   3   6  -2  613.89    3.40
   3   6   5   76.80    3.52
   4   2  12    0.97    3.50
   4   4  11    3.18    2.90
   4   5  10    7.59    4.30
   4   6   9   56.24    3.51
   4   7   7   14.87    3.05
   4   8   2 1795.30    7.16
   4   8   3  441.53    4.39
   5   5  12    6.68    4.54
   5   6  11   33.56    5.24
   5   7  10   33.83    3.95
   5   8   8  207.79    4.57
   5   9   2   10.06    3.31
   5   9   3   14.90    3.53
   5   9   4    7.11    3.69
   6   7  12    5.81    4.85
   6   8  -4   12.20    2.70
   6   9  -2    9.96    2.88
   6   9   8   48.18    6.16
   6  10   3    6.93    4.03
   6  10   4    7.33    4.27
   0  -7  -3    5.44    3.70
   0  -7  -2   36.49    2.68
   0  -7  -1   87.71    3.57
   0  -7   0   13.78    3.19
   0  -6  -4  322.92    3.53
   0  -5  -5  229.62    3.07
   0  -4  -5  292.73    2.74
   0  -4   3  211.36    1.63
   0  -3  -5   45.08    1.81
   0  -2   3 1351.11    1.26
   1  -9  -4   14.29    5.74
   1  -9  -3    2.48    3.62
   1  -9  -2   20.20    3.96
   1  -9  -1   -1.75    3.83
   1  -9   0   28.62    3.45
   1  -9   1   19.67    4.38
   1  -8  -6   48.12    5.53
   1  -8  -5    2.45    3.46
   1  -8   3    4.64    2.73
   1  -7  -7   78.07    5.27
   1  -5  -8  102.34    4.60
   1  -4  -8   40.33    4.08
   1  -3  -8  121.92    3.56
   1  -1  -7   14.29    1.45
   1   0   6 2058.07    3.66
   1   1   5 6336.57    6.97
   1   2   4   27.21    1.35
   2 -10   2    4.05    3.98
   2  -9  -6   11.97    5.22
   2  -8  -8   48.16    7.24
   2  -8   6    2.86    3.17
   2  -7   7    0.02    2.06
   2  -6  -9   62.86    5.51
   2  -5  -9    2.01    3.64
   2  -1  -9   65.57    2.63
   2   4   5 3210.67    6.86
   3  -1 -10   20.62    3.49
   3   1  -9    6.57    1.91
   3   2  10   34.67    2.30
   3   4   8  126.83    3.52
   3   5   7   43.10    2.53
   3   6  -1  518.15    3.44
   3   6   4  108.80    3.38
   4   1 -10    2.16    2.40
   4   1  12   62.38    3.18
   4   6   8   73.45    4.00
   4   7  -2   10.24    2.41
   4   7   6   17.16    2.96
   5   3  13   12.40    3.51
   5   6  -6    1.49    1.67
   5   7   9   -0.99    3.46
   5   8  -2    1.14    2.25
   5   8   7  345.30    4.97
   6   5  13   -1.26    5.89
   6   7  11   16.10    5.97
   6   8  10   70.70    4.72
   6   9  -1   -1.73    3.93
   6   9   7    1.71    3.90
   7  10   6    0.33    6.66
   0  -8  -3    4.22    3.74
   0  -8  -2   40.01    4.31
   0  -8  -1    3.52    3.69
   0  -7  -5    4.47    4.09
   0  -7  -4   15.97    2.69
   0  -7   1   81.24    3.00
   0  -6  -6   56.22    3.67
   0  -6  -5   35.91    2.60
   0  -6   2   60.45    1.80
   0  -5  -6   39.23    2.57
   0  -5   3   12.25    1.56
   0  -4  -6 1732.21    5.81
   0  -3  -6   81.98    2.79
   0  -2  -5  679.66    2.96
   0  -1  -4   59.61    1.09
   1 -10  -3   -1.45    6.33
   1 -10  -2   -3.13    6.02
   1 -10  -1   33.64    5.71
   1  -9  -6   25.27    5.68
   1  -9  -5    5.25    4.23
   1  -9   2   15.18    3.20
   1  -8  -7   99.90    5.87
   1  -8   4   67.58    3.38
   1  -7  -8  563.52    6.95
   1  -7   5   38.72    2.31
   1  -6  -8  204.47    4.32
   1  -2  -8    5.85    2.57
   2  -9   5    0.35    2.87
   2  -7  -9   13.97    5.08
   2  -6   8   32.50    1.49
   2  -5 -10   11.58    5.49
   2  -4 -10   24.98    4.89
   2   1   8  373.75    2.52
   2   2   7   71.37    2.44
   2   3   6  132.96    2.17
   2   4  -3 1627.84    3.23
   2   4   4 2499.44    6.01
   3   1  10   26.68    2.65
   3   3   9    2.86    2.33
   3   5  -4  719.27    2.66
   3   5   6   94.78    3.37
   3   6   0  541.08    3.67
   3   6   1   32.94    2.75
   3   6   2  130.80    3.25
   3   6   3   10.10    2.26
   4   0  12   10.48    2.75
   4   3  11   61.69    2.91
   4   4  10    7.36    3.83
   4   5  -6   23.13    1.24
   4   5   9    2.87    2.86
   4   7  -1  633.86    4.31
   4   7   4   77.85    3.79
   4   7   5   33.95    2.76
   5   2  13    7.05    3.74
   5   4  12    4.13    3.38
   5   5  11    7.14    4.44
   5   6  10  268.47    4.61
   5   7  -4    0.35    2.33
   5   7   8   25.54    4.56
   5   8  -1    3.81    2.68
   5   8   5  390.03    5.50
   5   8   6   17.02    3.68
   6   6  12   37.50    4.49
   6   8   9  186.11    5.01
   6   9   0   10.75    3.25
   6   9   1   24.60    4.42
   6   9   5   13.03    5.30
   6   9   6   14.78    3.97
   7   9   9   32.35    5.05
   7  10   2   30.98    4.49
   7  10   3    6.78    4.42
   7  10   4    4.54    4.42
   7  10   5   -2.91    4.77
   0  -8  -5   31.51    4.56
   0  -8  -4   85.50    3.60
   0  -8   0   19.35    2.85
   0  -7  -6    5.53    4.05
   0  -7   2   17.90    2.64
   0  -6   3    1.77    1.94
   0  -5  -7  846.63    5.87
   0  -4  -7  476.82    4.58
   0  -2  -6    1.67    1.98
   0   0  -2 3122.62    2.38
   1 -10  -5   74.18    6.56
   1 -10  -4   18.94    4.73
   1 -10   0   14.51    3.93
   1 -10   1    4.81    5.19
   1  -9  -7   13.05    6.44
   1  -9   3    2.47    3.84
   1  -8  -8    9.01    6.05
   1  -6  -9   17.60    5.39
   1  -6   6   53.71    1.79
   1  -5  -9   15.04    3.47
   1  -4  -9  155.15    4.19
   1  -1   6   33.24    1.10
   1   0  -7   47.05    1.64
   1   2   3 1621.42    3.47
   2  -6 -10   40.77    4.68
   2  -3 -10    8.54    3.15
   2  -2 -10   46.11    3.70
   2   1  -8  201.25    1.90
   2   4   3 1159.32    4.27
   3  -2 -11   24.89    4.28
   3   0 -10   -0.59    2.34
   3   4   7  382.50    4.07
   3   5   5   30.53    2.78
   4  -3  12    2.15    1.81
   4  -2  12    4.01    2.19
   4  -1  12    5.77    2.37
   4   2  11    5.60    3.74
   4   6  -4   94.62    1.97
   4   6   7   56.06    2.81
   4   7   0 1833.95    6.23
   4   7   1  136.91    3.99
   4   7   2 3592.24    9.40
   4   7   3   19.80    2.62
   5   1  13    2.93    3.75
   5   3  12    9.40    4.32
   5   6   9   57.60    4.43
   5   7   7   -2.52    4.34
   5   8   0   15.74    2.47
   5   8   1    7.57    3.34
   5   8   2   -4.90    4.03
   5   8   3  284.29    4.59
   5   8   4   29.29    3.37
   6   4  13    6.22    3.98
   6   5  12   27.08    5.50
   6   6  11   46.66    5.57
   6   7  10   -0.78    3.97
   6   8  -3    3.74    3.02
   6   8   8   22.86    4.00
   6   9   2    0.37    3.33
   6   9   3   -0.03    3.63
   6   9   4    3.47    3.78
   7   8  10    6.06    4.63
   7   9   7   20.36    5.46
   7   9   8    6.54    4.60
   0  -9  -5   15.94    5.25
   0  -9  -4   12.65    3.55
   0  -9  -3   35.11    3.72
   0  -9  -2  103.05    3.83
   0  -9  -1    2.93    3.45
   0  -9   0   29.32    4.33
   0  -8  -6   59.02    3.78
   0  -8   1  148.79    3.08
   0  -7  -7   12.80    3.51
   0  -6  -7  264.26    3.89
   0  -3  -7  207.85    3.21
   0  -1  -5 1051.63    2.99
   1 -10   2   16.39    4.51
   1  -8  -9  278.85    8.04
   1  -7  -9   11.45    4.58
   1  -3  -9  147.89    3.06
   1  -1  -8   11.66    1.51
   2  -8   7    0.88    2.44
   2  -4 -11   -5.34    4.66
   2   0  -9   28.18    1.97
   2   0   8  275.88    2.37
   2   2  -7  120.91    1.07
   2   3   5  497.34    2.81
   2   4  -2   10.09    1.40
   2   4   2    1.56    2.00
   3  -1 -11    0.10    3.23
   3   0  10   49.59    2.37
   3   2   9    3.04    2.07
   3   3   8  405.89    3.37
   4   3  10   65.46    3.65
   4   4   9    2.47    3.71
   4   5   8    6.54    2.56
   4   6   6   39.64    2.64
   5   0  13    1.82    3.52
   5   4  11    0.20    3.21
   5   5  10   49.27    3.58
   5   7  -3   29.37    2.70
   5   7   6  148.05    4.47
   6   3  13    1.62    4.56
   6   7  -5    5.49    2.40
   6   7   9   48.75    4.08
   6   8  -2   38.23    3.66
   6   8   7   20.38    3.75
   7   6  12   10.18    6.13
   7   7  11   -2.62    4.65
   7   8   9    4.47    5.92
   7   9  -1   10.37    3.55
   7   9   6    5.84    5.38
  -1  -6  -4  279.92    3.88
  -1  -6  -3   46.30    2.31
  -1  -6  -2   46.81    2.83
  -1  -5  -4  286.53    3.56
  -1  -5  -3 2249.64    5.91
  -1  -5  -2  447.07    2.90
  -1  -5  -1    4.83    2.26
  -1  -4  -3 3463.24    6.73
  -1  -4  -2 6682.87    8.58
   0 -10  -5   10.81    6.08
   0 -10  -4   16.63    5.23
   0 -10  -3    4.94    4.15
   0 -10  -2   57.15    5.45
   0 -10  -1   48.03    5.53
   0  -9  -7   41.87    5.63
   0  -9  -6    6.75    4.24
   0  -9   1  121.97    4.52
   0  -8  -7    7.72    3.82
   0  -8   2    0.06    2.35
   0  -7  -8    6.48    3.42
   0  -7   3   66.10    2.40
   0  -6  -8    7.87    3.38
   0  -5  -8  956.38    5.75
   0  -5   4  122.46    1.74
   0  -4  -8  598.23    4.55
   0  -4   4  293.92    1.51
   0  -2  -7   67.93    2.28
   0   0  -3 3611.82    3.19
   1 -10   3    8.59    4.78
   1  -9   4   -0.25    2.64
   1  -8   5    7.45    2.01
   1  -7 -10    6.10    5.82
   1  -6 -10    4.09    4.14
   1  -5 -10  101.14    4.00
   1  -4 -10   15.38    3.72
   1  -2  -9   32.55    2.10
   1   1  -6    1.32    0.78
   1   2   2  227.66    1.64
   2  -3 -11   -1.95    4.09
   2  -1 -10   37.29    2.75
   2   1   7 3496.59    6.37
   2   2   6   54.10    2.32
   2   4  -1  642.74    2.75
   2   4   0  196.57    2.28
   2   4   1  197.19    1.96
   3  -1  10   -0.12    2.07
   3   4   6  447.76    3.74
   3   5  -3  238.77    2.08
   3   5   4   74.55    2.19
   4   1  11   29.88    3.36
   4   5   7   54.02    3.38
   4   6  -3  197.07    2.62
   4   6   5  132.63    2.93
   5   2  12  176.33    4.39
   5   6   8   59.83    3.35
   5   7   5 2974.81    9.69
   6   4  12   10.91    5.01
   6   5  11  170.22    5.87
   6   6  10    8.70    3.83
   6   7   8  297.56    5.86
   6   8  -1    1.95    3.78
   6   8   5    4.65    4.42
   6   8   6   84.54    3.94
   7   7  10   13.80    5.70
   7   8   8   -7.65    5.78
   7   9   0    3.46    3.54
   7   9   1    3.77    4.55
   7   9   2   12.22    4.98
   7   9   3   -2.11    5.15
   7   9   4   -0.71    4.19
   7   9   5    4.39    4.07
  -1  -8  -4   27.72    4.14
  -1  -8  -3  108.67    4.42
  -1  -8  -2   -3.02    3.90
  -1  -7  -5   15.17    2.77
  -1  -7  -4   96.39    2.92
  -1  -7  -3    5.95    2.51
  -1  -7  -2    7.16    2.56
  -1  -7  -1   46.75    3.19
  -1  -6  -6   14.76    3.57
  -1  -6  -5  101.14    2.83
  -1  -6  -1  128.77    2.37
  -1  -6   0  211.55    3.10
  -1  -5  -5 3144.97    7.64
  -1  -5   0   60.31    2.30
  -1  -4  -5  300.41    3.15
  -1  -4  -4    0.57    1.68
  -1  -4  -1 3720.60    5.94
   0 -11  -3    5.96    6.82
   0 -11  -2   32.62    5.76
   0 -10  -6    4.24    4.57
   0 -10   0   14.56    3.74
   0  -9  -8   22.58    6.48
   0  -9   2   29.20    4.10
   0  -8  -8    3.24    4.22
   0  -8   3  125.46    3.55
   0  -7  -9   11.08    5.63
   0  -6  -9  320.11    4.82
   0  -6   4   54.99    1.81
   0  -5  -9   72.64    4.27
   0  -3  -8   31.30    2.20
   0  -1  -6  718.77    3.08
   1  -7   6   64.90    2.12
   1  -6 -11   14.43    5.69
   1  -3 -10   82.49    3.22
   1   0   5 3032.23    4.07
   2  -7   8   36.92    1.86
   2  -2 -11   11.27    3.70
   2  -1   8   22.03    1.44
   2   3  -5  111.08    0.74
   2   3   4  122.88    1.86
   3   1 -10    0.78    2.03
   3   1   9  118.99    2.54
   3   3   7   -0.54    2.77
   3   5  -2  294.00    2.48
   3   5   2  629.07    3.75
   3   5   3  536.32    3.28
   4   2 -10    1.55    1.63
   4   2  10   13.10    3.16
   4   4   8    4.27    3.51
   4   6  -2  241.94    2.88
   4   6   4   52.51    2.58
   5   3  11   -1.37    2.76
   5   4  10    6.95    4.13
   5   5  -7    8.68    1.43
   5   5   9   28.55    3.23
   5   6  -5   15.11    1.96
   5   6   7    2.23    3.76
   5   7  -2  262.14    3.16
   5   7   4   39.71    3.01
   6   2  13    1.15    3.55
   6   6   9   79.20    4.61
   6   7  -4   -0.31    2.89
   6   7   7   10.70    4.22
   6   8   0   13.27    3.72
   6   8   1    3.19    3.94
   6   8   2   16.56    4.37
   6   8   3    1.35    4.58
   6   8   4    0.75    3.29
   7   5  12    0.88    5.72
   7   6  11    5.14    4.58
   7   8   7   12.04    5.12
   8   8   9   14.28    6.67
   8   9   6   -3.96    6.37
   8   9   7    4.92    4.56
  -1  -9  -5   38.23    5.28
  -1  -9  -4   60.39    3.64
  -1  -9  -3  144.92    4.01
  -1  -9  -2  316.64    5.59
  -1  -8  -6    0.41    3.32
  -1  -8  -5    0.23    3.18
  -1  -8  -1   11.16    2.86
  -1  -7  -7   -0.83    4.38
  -1  -7  -6  130.68    3.37
  -1  -7   0  126.14    2.54
  -1  -6  -7  244.01    4.36
  -1  -5  -7    9.31    3.63
  -1  -5  -6  226.53    3.10
  -1  -4  -6    7.52    2.83
  -1  -4   0    7.33    1.91
  -1  -3  -4   75.74    1.66
  -1  -3  -3 2221.06    4.63
  -1  -3  -2 1404.62    3.54
   0 -11  -1    6.43    4.70
   0 -11   0   -2.59    5.31
   0 -10   1   99.58    4.06
   0  -8  -9    8.77    4.43
   0  -7 -10   98.59    6.23
   0  -7   4   34.88    2.36
   0  -6 -10   15.65    5.19
   0  -4  -9  208.60    3.56
   0  -2  -8   71.49    2.54
   0   0  -4 1671.57    2.65
   1  -9   5   28.73    3.51
   1  -5 -11   46.11    4.36
   1  -4 -11   -0.02    4.76
   1  -2 -10    7.56    3.15
   1  -1  -9   13.61    1.67
   1   0  -8    0.65    1.52
   1   2   1 1640.85    2.98
   3  -5  10    3.19    0.97
   3  -2  10    0.49    1.57
   3   0 -11    4.30    2.50
   3   2  -9   11.38    1.14
   3   2   8  124.47    2.23
   3   4   5    7.31    1.78
   3   5  -1  124.99    2.33
   3   5   0  453.45    3.16
   3   5   1   26.74    1.73
   4   0  11    3.05    2.14
   4   3   9   84.19    2.78
   4   5   6  569.78    4.12
   4   6  -1    5.83    2.50
   4   6   1   32.44    2.80
   4   6   2  523.64    4.44
   4   6   3  614.56    4.11
   5   1  12    3.40    2.68
   5   6   6  308.00    4.41
   5   7  -1   25.98    2.36
   5   7   0    3.91    3.05
   5   7   1    5.53    3.48
   5   7   2   45.12    2.86
   5   7   3  780.11    5.02
   6   1  13  164.05    5.09
   6   3  12    5.69    4.51
   6   4  11    3.83    4.77
   6   5  10  125.34    5.22
   6   6  -6   17.30    2.52
   6   7   6   68.01    4.38
   7   7   9   16.84    4.04
   7   8  -2    5.02    4.12
   7   8   6   15.22    3.92
   8   7  10   22.58    6.54
   8   8   8    2.97    6.02
   8   9   2   33.79    6.15
   8   9   3    1.00    5.94
   8   9   4   18.73    4.53
   8   9   5    5.89    4.59
  -1 -10  -6    4.95    6.13
  -1 -10  -5   91.05    4.71
  -1 -10  -4   69.81    4.62
  -1 -10  -3   -3.20    3.98
  -1 -10  -2  126.20    5.61
  -1  -9  -7   18.47    4.47
  -1  -9  -6   12.81    4.16
  -1  -9  -1   10.55    3.19
  -1  -8  -8    0.83    5.33
  -1  -8  -7    6.78    3.55
  -1  -8   0  362.08    3.83
  -1  -7  -8    5.59    3.28
  -1  -7   1   10.82    2.74
  -1  -6  -8   67.52    4.16
  -1  -6   1    6.81    1.61
  -1  -5  -8  348.20    4.64
  -1  -5   1   14.29    1.85
  -1  -4  -7    4.32    3.21
  -1  -3  -5   78.09    1.84
  -1  -3  -1  362.69    1.95
   0 -10   2    8.92    3.15
   0  -9   3   18.77    3.37
   0  -8 -10   31.27    5.32
   0  -5 -10  230.70    4.40
   0  -4 -10   48.16    4.29
   0  -3  -9   57.75    2.60
   0  -3   4  878.26    1.35
   0  -1  -7   95.38    2.09
   1  -8   6    3.69    2.24
   1  -3 -11    0.40    3.88
   2  -1 -11    9.14    3.04
   2   0 -10    8.59    2.16
   2   1  -9   42.26    1.61
   2   2   5  200.21    2.00
   2   3   3 7545.18    8.42
   3  -3  10   74.54    1.84
   3   0   9    2.24    2.03
   4  -1  11   16.56    2.46
   4   1  10  103.30    3.04
   4   4   7    1.21    3.15
   4   5  -5   26.87    1.61
   4   5   5   30.58    3.15
   4   6   0 1010.05    4.40
   5   0  12   44.65    3.76
   5   2  11   73.56    3.08
   5   3  10    1.66    3.51
   5   4   9   29.42    3.99
   5   5   8  132.36    3.21
   6   6   8  113.59    4.01
   6   7  -3    4.96    3.27
   6   7   5   73.25    4.53
   7   4  12   26.07    4.08
   7   5  11    3.66    4.12
   7   6  10   -0.73    3.95
   7   7   8   21.66    3.86
   7   8  -1    5.61    4.22
   7   8   4   19.75    5.32
   7   8   5   46.07    3.95
   8   6  11   -3.05    5.93
   8   8   7    5.68    6.09
  -1 -11  -5    1.06    5.23
  -1 -11  -4    3.03    4.96
  -1 -11  -3    2.10    6.33
  -1 -11  -2   33.59    5.50
  -1 -10  -8   -3.97    7.23
  -1 -10  -7   -1.64    4.84
  -1 -10  -1    5.86    3.58
  -1  -9  -9   44.28    6.14
  -1  -9  -8    4.84    4.19
  -1  -9   0   25.10    2.92
  -1  -8  -9    3.82    5.18
  -1  -8   1   26.49    2.47
  -1  -7  -9   64.27    4.13
  -1  -6  -9   28.16    4.84
  -1  -4  -8 1011.19    5.77
  -1  -4   1  739.51    2.84
  -1  -3  -6   67.41    1.93
  -1  -3   0 2967.04    4.39
   0 -10   3   38.64    3.96
   0  -8   4   80.52    2.26
   0  -7 -11    2.32    4.75
   0  -6 -11   18.23    4.17
   0  -5 -11    7.01    4.94
   0   0  -5  741.55    2.15
   1  -4 -12   24.41    5.11
   1  -2   6 1662.14    2.23
   1   1   3 4320.77    4.66
   1   2  -3 1417.96    1.55
   1   2   0   81.01    1.00
   2  -2   8  240.72    1.83
   2   0   7   98.03    1.51
   2   1   6 1317.50    3.94
   3  -4  10    0.43    1.20
   3   3   6 1714.63    5.26
   3   4  -5  812.17    2.51
   3   4   4  209.51    2.42
   4   2   9  505.96    4.46
   4   3   8  325.47    4.11
   5  -1  12   16.20    3.09
   5   5   7  237.85    4.35
   5   6  -4  168.75    2.22
   5   6   5    0.82    2.57
   6   2  12   -3.40    3.40
   6   3  11    6.06    3.97
   6   5   9   -0.94    3.27
   6   6   7  218.91    5.10
   6   7  -2    4.20    3.53
   6   7   4    1.91    3.82
   7   6   9  209.73    4.86
   7   7  -4    3.21    3.36
   7   7   7    4.84    3.70
   7   8   0   -2.11    3.32
   7   8   1   -1.86    3.35
   7   8   2   -3.75    3.41
   7   8   3   10.58    3.63
   8   7   9   24.36    4.46
   8   8   6    8.06    4.15
  -2  -8  -6   83.79    4.76
  -2  -8  -5  103.65    4.55
  -2  -8  -4   -2.40    3.83
  -2  -8  -3  375.36    4.80
  -2  -7  -6    2.69    3.93
  -2  -7  -5    4.72    3.75
  -2  -7  -4   49.45    3.43
  -2  -7  -3   18.36    3.37
  -2  -6  -5   16.38    3.31
  -2  -6  -4    4.44    3.14
  -1 -11  -1    2.11    5.52
  -1 -10   0   16.31    3.75
  -1  -9   1  249.33    3.81
  -1  -8 -10   44.69    6.08
  -1  -7 -10    0.72    5.12
  -1  -7   2   11.89    2.33
  -1  -6 -10  109.82    5.62
  -1  -6   2   10.87    1.96
  -1  -5  -9    4.07    3.21
  -1  -3  -7 1111.68    4.52
  -1  -2  -5    4.49    2.04
  -1  -2  -4   28.22    1.35
  -1  -2  -3 1654.26    3.53
  -1  -2  -2  223.08    1.63
   0  -9   4  123.11    3.85
   0  -4 -11   23.34    4.45
   0  -3 -10    6.20    2.65
   0  -2  -9  105.44    2.25
   1  -9   6    2.58    2.73
   1  -3 -12    4.68    3.79
   1  -2 -11    2.09    2.98
   1  -1 -10    4.58    2.20
   1   1  -7   75.65    1.08
   2   3   2   42.64    1.47
   3   1   8    8.26    1.68
   3   2   7  324.17    2.75
   3   4   3  641.52    3.23
   4  -2  11   -1.83    2.25
   4   4  -7   -0.21    1.23
   4   4   6   44.31    3.09
   4   5  -4  128.55    2.36
   4   5   4  190.62    2.68
   5   1  11    7.04    3.46
   5   4   8    1.79    3.67
   5   6  -3   34.20    2.64
   5   6   3 2776.75    8.45
   5   6   4  469.30    4.06
   6   4  10    3.35    3.51
   6   7  -1   11.86    3.40
   6   7   0   37.67    3.67
   6   7   1  157.61    4.26
   6   7   2   18.88    3.95
   6   7   3    7.99    2.90
   7   3  12    5.31    4.01
   7   4  11    3.96    5.22
   7   5  10  111.81    4.47
   7   6   8   51.11    4.77
   7   7   6   10.21    3.72
   8   5  11   13.06    6.52
   8   6  10   36.22    4.70
   8   7   8   -1.07    4.40
   8   8   0    6.69    4.62
   8   8   4   15.48    5.60
   8   8   5    1.29    4.39
  -2 -10  -7   53.03    6.59
  -2 -10  -6   -0.66    6.03
  -2 -10  -5   42.68    5.20
  -2 -10  -4    6.73    5.48
  -2 -10  -3   31.19    5.01
  -2  -9  -8    1.09    5.37
  -2  -9  -7   48.61    4.52
  -2  -9  -6   76.78    4.13
  -2  -9  -5  227.40    4.63
  -2  -9  -4    4.67    3.42
  -2  -9  -3   16.51    3.53
  -2  -9  -2  159.10    4.88
  -2  -8  -8    4.86    5.02
  -2  -8  -7   12.26    3.44
  -2  -8  -2   -0.08    2.79
  -2  -7  -8   46.52    4.71
  -2  -7  -7   -2.84    3.13
  -2  -7  -2    6.91    2.46
  -2  -6  -7  488.14    5.15
  -2  -6  -6    3.25    2.53
  -2  -6  -3   65.37    2.28
  -2  -6  -2    2.38    2.82
  -2  -5  -5    6.12    2.96
  -2  -5  -4    8.55    2.69
  -2  -5  -3    3.91    2.37
  -1 -11   0   22.28    4.11
  -1 -10   1   77.89    3.75
  -1  -9   2   81.73    4.09
  -1  -8   2    2.46    2.23
  -1  -7 -11   13.55    6.12
  -1  -5 -10  404.37    5.49
  -1  -5   2   52.78    1.43
  -1  -4  -9 1983.41    7.34
  -1  -3  -8    1.86    2.55
  -1  -2  -6 7322.86    9.09
   0  -7   5   -1.26    1.77
   0  -6   5   25.75    1.42
   0  -5 -12   -2.95    5.38
   0  -1  -8  145.99    1.91
   0   0  -6  288.54    1.76
   1  -6   7   49.14    1.12
   1   0  -9   23.63    1.85
   1   0   4   78.59    1.26
   1   2  -2  666.32    1.40
   2   2   4  781.45    2.88
   2   3   1  807.85    2.93
   3  -1   9   64.41    2.13
   3   3   5 1164.41    4.16
   3   4   2  288.47    2.80
   4  -3  11   10.29    1.98
   4   0  10  117.31    2.44
   4   5   3  475.76    3.32
   5  -2  12   42.75    2.89
   5   2  10  155.41    3.14
   5   3   9   -0.29    2.59
   5   5  -6   10.52    2.10
   5   5   6  153.28    3.07
   5   6  -2   23.26    2.70
   5   6   2  123.89    3.96
   6   1  12    5.58    3.07
   6   5   8   18.17    3.16
   6   6  -5    0.14    2.35
   6   6   6 1514.82    7.18
   7   7  -3    0.20    3.42
   7   7   5   44.33    3.54
   8   6   9   86.42    5.61
   8   7   7   30.29    4.07
   8   8   1    4.50    4.02
   8   8   2   11.37    3.84
   8   8   3    7.07    4.23
   9   7   8   13.79    6.71
   9   8   5   50.45    6.17
   9   8   6    7.60    4.89
  -2 -11  -6   18.45    5.30
  -2 -11  -5   21.55    5.21
  -2 -11  -4    1.13    4.65
  -2 -11  -3    6.49    6.09
  -2 -10  -8   -0.14    4.92
  -2 -10  -2   -0.36    3.58
  -2  -9  -9    0.07    4.72
  -2  -9  -1   32.66    4.21
  -2  -8  -9    1.60    4.16
  -2  -8  -1    2.48    2.77
  -2  -7  -9   24.92    4.84
  -2  -7  -1    5.06    2.31
  -2  -6  -8   51.57    3.23
  -2  -6  -1  160.63    3.10
  -2  -5  -7   55.57    2.69
  -2  -5  -6    0.07    2.36
  -2  -5  -2    3.05    2.29
  -1 -11   1   26.32    5.51
  -1 -10   2   83.93    4.03
  -1  -6 -11    0.09    3.83
  -1  -5 -11   53.13    4.64
  -1  -4 -10   11.95    3.71
  -1  -3  -9   39.84    3.11
  -1  -3   1   10.87    1.21
  -1  -2  -7 1464.36    4.79
  -1  -2  -1 1565.17    2.91
   0 -10   4   75.87    3.20
   0  -8   5   10.44    2.38
   0  -5   5  294.84    1.51
   0  -4 -12   44.64    4.96
   0  -3 -11   -0.69    2.67
   0  -2 -10  126.22    3.15
   1  -7   7    6.03    1.42
   1  -1   5  117.66    1.10
   2  -1 -12    7.10    3.06
   2   0 -11    7.69    2.07
   2   3  -4  410.00    1.47
   3   1 -11    0.67    1.76
   3   2   6  992.06    4.19
   3   4  -4   -0.78    1.25
   4  -4  11   12.04    2.17
   4   1   9   41.19    2.75
   4   2   8    8.62    3.01
   4   3   7    1.24    2.28
   4   4   5   19.61    2.20
   4   5  -3   10.79    1.95
   4   5   1   89.99    2.86
   4   5   2   41.72    2.13
   5   0  11   38.40    3.25
   5   4   7  531.65    4.78
   5   5   5    7.75    3.37
   5   6  -1   50.18    2.26
   5   6   0    8.72    2.30
   5   6   1  168.52    2.95
   6   0  12    4.95    4.23
   6   2  11    4.45    3.10
   6   3  10    5.34    3.21
   6   4   9  106.47    3.65
   6   5   7  445.26    5.13
   6   6   5    3.65    2.80
   7   2  12   -3.28    3.82
   7   3  11    3.13    5.17
   7   4  10   21.16    5.21
   7   5   9   22.17    3.58
   7   6   7  297.73    4.53
   7   7  -2   11.42    3.54
   7   7  -1   -2.24    3.84
   7   7   3   14.91    4.67
   7   7   4   37.45    3.52
   8   4  11    6.74    5.93
   8   5  10  362.00    6.09
   8   6   8    3.38    5.44
   8   7   6  135.05    4.57
   9   7   7   -2.55    6.35
   9   8   3    2.36    4.57
   9   8   4    4.12    4.57
  -2 -11  -2   17.57    4.38
  -2 -10  -1    3.44    3.52
  -2  -9 -10    4.10    5.31
  -2  -9   0  442.87    5.28
  -2  -8 -10   79.93    4.99
  -2  -8   0   47.80    3.53
  -2  -7 -10   -1.75    5.07
  -2  -7   0   18.29    3.04
  -2  -6  -9   87.48    3.66
  -2  -5  -8  885.16    5.24
  -2  -5  -1  581.35    3.53
  -2  -4  -6 1708.22    5.50
  -2  -4  -5 3227.40    6.96
  -2  -4  -4 2545.91    5.95
  -2  -4  -3 1163.27    4.36
  -1  -8   3   96.49    2.94
  -1  -7   3    1.93    1.53
  -1  -6 -12    1.75    6.03
  -1  -6   3    0.20    1.78
  -1  -4   2  110.91    1.26
   0  -9   5    3.65    2.51
   0  -1  -9   38.97    2.13
   1  -8   7   16.44    1.92
   1  -2 -12    3.59    2.80
   1  -1 -11   80.52    2.92
   1   1   2   19.63    0.97
   2  -3   8  257.81    1.72
   2  -1   7    4.60    1.47
   2   1   5    1.72    1.35
   2   3   0  648.92    2.40
   3   0   8   16.69    1.50
   3   1   7  246.68    2.86
   3   3   4  104.64    2.41
   3   4   0  551.31    3.15
   3   4   1  582.93    2.93
   4  -1  10    0.97    2.50
   4   5  -2   39.63    1.61
   4   5  -1  771.94    3.93
   4   5   0  152.12    2.23
   5   1  10  218.99    4.18
   5   3   8   37.92    3.75
   5   4  -8    3.99    1.49
   5   5   4  204.28    3.72
   6   4   8    3.86    3.75
   6   6  -4   12.08    2.18
   6   6   4  407.97    4.12
   7   1  12    6.74    4.56
   7   5   8  345.13    5.79
   7   6   6  248.89    4.28
   7   7   0   19.34    3.13
   7   7   1    8.43    3.22
   7   7   2    4.22    3.44
   8   7   4   15.91    5.37
   8   7   5   22.66    3.97
   9   5  10  -18.09    6.26
   9   6   9    8.12    4.84
   9   7   6    7.92    6.17
  -3 -10  -7   -3.23    6.24
  -3 -10  -6   17.83    6.07
  -3 -10  -5   37.93    6.04
  -3  -9  -7    5.16    5.74
  -3  -9  -6   -4.65    4.83
  -3  -9  -5    0.06    4.80
  -3  -9  -4    5.68    4.43
  -3  -8  -7    7.40    4.92
  -3  -8  -6  176.72    5.11
  -3  -8  -5    0.43    4.27
  -2 -11  -1    0.59    4.08
  -2 -10   0   -6.51    4.28
  -2  -8 -11   -1.00    5.18
  -2  -7 -11    0.39    5.45
  -2  -6 -10  178.04    4.41
  -2  -6   0    9.77    1.74
  -2  -5  -9   54.95    3.13
  -2  -4  -8    4.69    3.44
  -2  -4  -7   43.86    2.48
  -2  -4  -2    3.88    1.46
  -1  -9   3  511.63    4.23
  -1  -5 -12   10.24    5.10
  -1  -4 -11  219.74    4.00
  -1  -3 -10  391.38    4.43
  -1  -2  -8  242.49    2.48
   0  -3 -12   -5.25    3.66
   0  -2 -11    8.53    3.17
   0   0  -7 1985.70    4.07
   1   0 -10   88.84    2.17
   2   0   6 1543.21    3.73
   2   1 -10   85.36    1.65
   2   2   3 1170.88    3.23
   2   3  -3 1826.58    3.08
   2   3  -2 1073.50    2.71
   2   3  -1  806.58    2.43
   3  -2   9   -3.14    1.88
   3   4  -3  397.59    2.01
   3   4  -2    0.13    1.71
   3   4  -1  137.11    2.02
   4   3   6   14.03    2.04
   4   4   4 1935.97    5.74
   5  -1  11   35.93    3.10
   5   2   9   13.93    2.74
   5   4   6  340.33    4.17
   5   5  -5   46.19    2.20
   6  -1  12    1.38    3.08
   6   1  11  131.36    3.71
   6   2  10   21.13    4.19
   6   3   9    4.09    4.16
   6   5   6   30.20    2.86
   6   6  -3   21.62    2.38
   6   6  -2   14.91    3.36
   6   6   2    3.98    3.77
   6   6   3  137.39    3.15
   7   2  11   15.60    4.87
   7   3  10    0.78    4.68
   7   4   9   19.20    3.55
   7   6   5   -1.56    3.28
   8   3  11    1.65    5.95
   8   4  10    3.21    5.89
   8   5   9   -3.96    4.26
   8   6   7    7.54    4.91
   8   7  -2   -1.12    3.49
   8   7  -1    4.34    4.84
   8   7   0    0.81    4.60
   8   7   1    9.47    4.46
   8   7   2   -5.71    4.99
   8   7   3    1.00    3.82
   9   6   8    4.36    4.38
   9   7   5   -1.98    4.51
  -3 -11  -6    6.66    5.00
  -3 -11  -5   10.12    4.80
  -3 -11  -4    4.51    6.20
  -3 -10  -9    9.53    5.46
  -3 -10  -8   -3.13    4.75
  -3 -10  -4   37.96    4.20
  -3 -10  -3   11.97    5.36
  -3  -9  -9    5.00    4.73
  -3  -9  -8   78.02    4.47
  -3  -9  -3   18.73    3.57
  -3  -8  -9   16.63    5.23
  -3  -8  -8   82.22    4.01
  -3  -8  -4   -0.38    2.84
  -3  -8  -3   -1.82    3.66
  -3  -7  -8    1.49    4.36
  -3  -7  -7  197.69    3.98
  -3  -7  -6   56.86    3.07
  -3  -7  -5   10.03    2.66
  -3  -7  -4   19.48    2.71
  -3  -6  -6    7.52    3.50
  -2 -11   0    4.17    4.00
  -2  -9   1  179.14    4.57
  -2  -8   1  479.10    3.82
  -2  -7 -12   85.63    6.68
  -2  -7   1   22.30    2.63
  -2  -6 -11    8.52    4.02
  -2  -5 -10    1.04    3.22
  -2  -5   0    5.59    2.12
  -2  -4  -9   17.67    3.91
  -2  -3  -6  150.04    2.82
  -2  -3  -5  516.16    3.30
  -2  -3  -4  130.29    2.42
  -1 -10   3   42.26    2.98
  -1  -5   3   67.12    1.44
  -1  -4 -12   17.02    4.18
  -1  -2  -9  402.06    3.54
  -1  -2   0   75.30    0.97
  -1  -1  -5 6507.37    7.05
   0  -1 -10    1.19    2.15
   1   1  -8    1.12    1.10
   3   2   5   84.22    2.24
   3   3   3   41.52    2.32
   4  -2  10  277.87    3.07
   4   0   9   70.77    2.11
   4   1   8    5.76    2.64
   4   2   7  422.60    3.25
   4   4   3  338.63    3.37
   5   5   3  103.87    2.72
   6   4   7    1.50    3.72
   6   5   5  922.22    5.90
   6   6  -1  575.68    4.30
   6   6   0    2.45    2.53
   6   6   1  112.96    3.19
   7   0  12   13.79    5.00
   7   5   7  730.84    5.73
   7   6  -4    1.46    3.55
   7   6   4  178.47    3.88
   8   5   8  115.99    4.41
   8   6   6   38.52    3.93
   9   5   9   -0.24    4.50
   9   6   7   44.38    4.49
   9   7   2    1.53    5.24
   9   7   3    4.13    5.85
   9   7   4   12.72    4.61
  -3 -11  -3    2.01    4.43
  -3 -10  -2    5.37    4.41
  -3  -9 -10    0.72    4.78
  -3  -9  -2  325.71    4.44
  -3  -8 -10   -1.99    4.30
  -3  -8  -2   44.74    3.01
  -3  -7 -10    5.34    5.53
  -3  -7  -9   -2.47    3.47
  -3  -7  -3   28.90    2.78
  -3  -6  -8    5.51    2.80
  -3  -6  -7    1.09    2.69
  -3  -6  -5   79.58    2.78
  -3  -6  -4  114.74    2.75
  -2 -11   1    1.28    5.05
  -2 -10   1   41.63    3.42
  -2  -6 -12   -2.77    5.14
  -2  -6   1   30.83    2.31
  -2  -5 -11  115.05    3.89
  -2  -4 -10   18.52    3.94
  -2  -4  -1  192.90    1.95
  -2  -3  -7  181.62    2.57
  -2  -3  -3 7116.96    8.28
  -1  -8   4  118.49    2.45
  -1  -3 -11   12.27    2.90
  -1  -1  -6  575.42    2.51
  -1  -1  -3 4076.25    4.59
   0  -3 -13    9.86    4.28
   0   0  -8  233.29    2.00
   1  -1 -12   21.16    2.64
   3  -1   8   87.69    2.07
   3   3  -7  884.03    2.18
   4   3   5   96.37    2.82
   4   4  -6    0.40    1.34
   5  -2  11    3.07    2.52
   5   0  10   72.81    2.95
   5   1   9   46.63    3.49
   5   2   8    0.78    3.41
   5   3   7    8.85    2.50
   5   4   5   26.72    2.39
   5   5  -4    7.32    2.27
   5   5   1    4.16    3.05
   5   5   2   60.02    2.57
   6   0  11   60.75    3.26
   6   3   8   88.57    4.21
   6   5  -6    5.34    2.12
   6   5   4  164.31    4.17
   7   1  11    1.52    5.04
   7   4   8   31.21    3.32
   7   5   6   46.32    3.47
   7   6  -3    3.10    3.64
   7   6   2  623.64    5.93
   7   6   3   64.54    3.55
   8   2  11    6.99    5.62
   8   3  10  111.25    6.10
   8   4   9  419.26    5.75
   8   5   7   92.09    5.36
   8   6   5  121.04    4.15
   9   4  10   56.59    5.20
   9   5   8   68.07    6.14
   9   6   6    9.43    4.43
   9   7   1    2.76    4.40
  -3 -11  -2    0.97    4.36
  -3 -10  -1   -0.27    4.93
  -3  -9  -1  158.77    4.25
  -3  -8 -11   -2.17    5.03
  -3  -8  -1 1254.82    6.73
  -3  -7 -11   75.23    6.39
  -3  -7  -2  147.72    3.14
  -3  -6 -10   64.49    5.18
  -3  -6  -9    9.42    3.46
  -3  -6  -3    9.89    2.36
  -3  -5  -8   57.05    4.04
  -3  -5  -7   36.33    2.66
  -3  -5  -6   96.89    2.73
  -3  -5  -5   32.96    2.30
  -3  -5  -4   73.05    3.03
  -2  -9   2  104.37    3.92
  -2  -8   2  476.79    4.20
  -2  -5 -12    3.85    5.24
  -2  -3  -8  186.72    2.74
  -2  -3  -2   43.99    2.02
  -1  -9   4    5.63    2.78
  -1  -7   4   22.28    1.93
  -1  -4 -13   16.28    5.11
  -1  -2 -10   73.09    2.98
  -1  -1  -7  642.79    3.11
   0  -4   5   34.36    0.51
   0  -2 -12    3.17    2.57
   2   0 -12   37.66    2.16
   2   1   4  188.50    1.73
   2   2   2  810.89    2.66
   3  -3   9    5.05    1.74
   3   0   7  136.46    2.44
   3   1   6  202.07    2.19
   3   3   2    4.61    2.06
   4   4   2    3.73    1.63
   5  -3  11  263.04    4.05
   5   5  -3   21.76    1.78
   5   5  -2  136.71    2.94
   5   5  -1    7.60    2.64
   5   5   0   46.91    2.24
   6  -1  11   16.36    3.68
   6   1  10   17.69    3.11
   6   2   9    3.07    2.92
   6   4   6   23.45    2.63
   6   5   3   75.78    3.57
   7   2  10   -1.33    3.44
   7   3   9    1.52    3.39
   7   5   5  214.48    4.94
   7   6  -2   22.21    2.88
   7   6  -1    7.22    3.63
   7   6   0    2.76    3.52
   7   6   1   -7.33    3.12
   8   6  -3   18.60    4.19
   8   6   3   26.26    5.18
   8   6   4   35.59    3.64
   9   4   9   -1.75    6.10
   9   6   5    3.26    4.27
  -4 -11  -6    0.59    5.12
  -4 -11  -5    5.01    6.97
  -4 -10  -9    0.53    5.29
  -4 -10  -8   -5.33    5.00
  -4 -10  -7    1.93    4.89
  -4 -10  -6   59.57    4.83
  -4 -10  -5   42.25    4.53
  -4  -9 -10   24.85    6.14
  -4  -9  -9    3.72    4.68
  -4  -9  -8   24.93    4.69
  -4  -9  -7   49.04    4.47
  -4  -9  -6    1.78    3.95
  -4  -9  -5    9.94    4.66
  -4  -8  -9   62.82    5.56
  -4  -8  -8   26.60    5.32
  -4  -8  -7   24.05    4.60
  -4  -8  -6  111.36    5.03
  -3 -11  -1   49.98    4.33
  -3  -7 -12   29.75    5.78
  -3  -7  -1  294.69    3.33
  -3  -6 -11   23.43    5.46
  -3  -6  -2  135.25    2.60
  -3  -5  -9  200.53    3.71
  -3  -5  -3  539.18    3.83
  -2 -10   2    5.28    2.96
  -2  -7   2   49.26    1.86
  -2  -5   1  976.13    3.69
  -2  -4 -11  479.68    4.84
  -2  -4   0  186.60    1.87
  -2  -3  -9   44.99    2.39
  -1 -10   4   53.12    2.90
  -1  -6   4    6.34    1.48
  -1  -3 -12   23.34    2.90
  -1  -3   2  335.38    1.48
  -1  -1  -8  538.61    3.16
  -1  -1  -2   21.36    0.92
   0  -9   6   77.74    2.55
   0  -8   6   61.99    1.89
   0  -7   6    1.02    1.51
   0  -1 -11    6.61    2.37
   1   0 -11   50.90    2.10
   1   1   1 5681.75    4.57
   2  -4   8   17.86    1.15
   2  -2   7  173.17    1.63
   3   2   4    7.78    2.06
   4  -3  10   17.42    2.23
   4  -1   9   -1.20    1.77
   4   2   6   53.37    2.01
   4   3   4   34.80    2.59
   4   4  -5  194.99    2.33
   4   4   1   80.19    1.98
   5  -1  10   10.36    3.06
   5   3   6    4.85    2.25
   5   4  -7  121.14    2.27
   5   4   4   69.47    2.29
   6   3   7   -1.91    3.42
   6   5  -5   -0.38    2.10
   6   5   2   26.88    3.67
   7   0  11    9.16    4.96
   7   4   7   76.97    3.42
   7   5   4   64.89    3.89
   8   1  11    7.79    5.82
   8   2  10   24.66    4.95
   8   3   9  140.34    5.96
   8   4   8  632.30    6.32
   8   5   6    4.60    3.43
   8   6  -2    5.86    4.76
   8   6  -1    5.78    4.95
   8   6   0   34.17    4.91
   8   6   1   16.09    4.79
   8   6   2   45.49    4.02
   9   3  10  346.79    6.45
   9   5   7   -4.18    4.44
   9   6   3   53.98    5.95
   9   6   4   -1.09    4.32
  10   5   7    0.96    6.83
  -4 -11  -4   54.33    4.98
  -4 -11  -3    3.61    5.44
  -4 -10  -4    9.34    4.13
  -4 -10  -3   -5.09    5.33
  -4  -9  -4  293.27    4.84
  -4  -9  -3   49.61    5.04
  -4  -8 -10    2.65    4.28
  -4  -8  -5  275.54    4.54
  -4  -8  -4 1079.01    6.41
  -4  -7  -9  161.69    5.58
  -4  -7  -8   16.19    3.73
  -4  -7  -7   18.85    3.28
  -4  -7  -6   19.49    2.98
  -4  -7  -5   47.77    4.00
  -3 -11   0   -3.90    5.43
  -3 -10   0   24.00    3.44
  -3  -9   0  111.81    3.20
  -3  -8   0  600.24    4.56
  -3  -6 -12   40.27    5.67
  -3  -6  -1   28.92    2.93
  -3  -5 -10    3.01    3.26
  -3  -5  -2  653.67    3.95
  -3  -4  -8  133.80    3.93
  -3  -4  -7  382.21    3.60
  -3  -4  -6  454.42    3.32
  -3  -4  -5    2.18    2.52
  -2  -6   2    0.47    1.95
  -2  -5 -13    9.79    4.04
  -2  -4 -12  638.87    6.55
  -2  -3 -10 2401.25    7.68
  -2  -2  -6   52.55    2.33
  -2  -2  -5  209.64    2.50
  -1  -4   3 1463.84    2.84
  -1  -2 -11   11.80    3.06
   0  -2 -13    5.83    3.33
   0   0  -9    8.29    1.57
   1  -3   6  162.04    0.96
   2   0   5   11.74    1.65
   3   3   1  358.94    2.67
   4   0   8   98.90    2.18
   4   1   7   54.72    2.09
   4   4  -4   55.97    1.81
   4   4   0 1094.27    4.06
   5   0   9  180.83    3.75
   5   1   8  542.19    4.74
   5   2   7   12.18    2.52
   5   4   3  651.90    3.91
   6  -2  11    1.21    3.95
   6   0  10  121.82    3.39
   6   1   9   19.26    3.86
   6   2   8   59.78    4.08
   6   4   5   60.65    2.82
   6   5  -4    2.68    2.79
   6   5   1   71.38    3.76
   7   1  10   17.10    3.45
   7   2   9   94.53    4.06
   7   3   8    5.10    3.33
   7   4   6  169.35    4.81
   7   5  -5   18.01    3.34
   7   5   3   -3.42    3.79
   8   4   7  194.87    5.40
   8   5   5  204.75    4.32
   9   3   9   51.17    6.69
   9   4   8    9.18    4.23
   9   5   6   29.83    4.38
   9   6   0    7.55    5.78
   9   6   1   28.63    5.21
   9   6   2    7.89    4.11
  10   5   6    7.36    6.43
  -4 -11  -2  -11.83    5.81
  -4 -10  -2   39.05    5.15
  -4  -9  -2  160.20    4.72
  -4  -8 -11   -4.61    5.18
  -4  -8  -3  485.47    4.81
  -4  -7 -11   -2.93    6.03
  -4  -7 -10   57.15    4.17
  -4  -7  -4   72.13    3.05
  -4  -6  -9   61.79    4.63
  -4  -6  -8   73.30    4.28
  -4  -6  -7   69.49    2.98
  -4  -6  -6   38.64    3.89
  -3  -7   0   76.22    2.36
  -3  -6 -13   63.99    6.50
  -3  -5 -11   72.15    3.81
  -3  -4  -9  215.65    3.50
  -3  -4  -4  211.35    2.46
  -2 -10   3   47.44    4.09
  -2  -9   3  129.75    3.51
  -2  -8   3   36.75    2.41
  -2  -3 -11   74.90    4.03
  -2  -3  -1  763.17    2.69
  -2  -2  -8 1027.74    4.57
  -2  -2  -7   74.42    1.90
  -2  -2  -4  778.41    2.89
  -1  -3 -13    3.74    3.72
  -1  -1  -9  252.55    2.65
   1   1  -9  153.72    1.38
   2  -1   6 2437.82    4.35
   2   2   1 2987.93    4.45
   3  -4   9    6.52    1.68
   3  -2   8  346.51    2.69
   4  -4  10   48.18    2.44
   4   3   3 2559.78    6.38
   4   4  -3   47.35    2.08
   4   4  -2   -3.58    2.12
   4   4  -1    8.78    1.60
   5  -2  10   15.30    3.32
   5   3   5  448.08    3.59
   5   4   2   18.20    2.87
   6   3   6   56.84    3.53
   6   4   4   93.64    3.71
   6   5  -3  258.15    3.33
   6   5  -2    7.60    2.26
   6   5  -1    3.31    2.46
   6   5   0    7.27    2.58
   7  -1  11    9.51    3.72
   7   3   7  166.70    4.51
   7   5  -4   -1.05    3.44
   7   5   2   35.43    4.23
   8   0  11    9.65    4.28
   8   1  10   -2.46    4.89
   8   3   8   47.90    4.90
   8   5   4    9.43    3.56
   9   2  10   40.04    4.86
   9   4   7   17.56    5.16
   9   5   5   -1.41    4.08
  10   5   5   -7.55    6.77
  -5 -10  -8    3.27    5.50
  -5 -10  -7   -1.28    4.65
  -5 -10  -6    1.85    6.37
  -5  -9  -9   49.61    7.12
  -5  -9  -8   62.81    6.60
  -5  -9  -7  193.65    6.47
  -4  -8  -2 1894.81    8.23
  -4  -7 -12   -4.01    6.59
  -4  -7  -3   15.69    2.85
  -4  -6 -10   17.77    3.72
  -4  -6  -5  139.67    3.08
  -4  -6  -4   67.66    3.53
  -3 -11   1   -6.12    4.74
  -3 -10   1    2.52    3.17
  -3  -9   1   13.51    2.92
  -3  -8   1 1843.22    7.05
  -3  -6   0  586.62    3.91
  -3  -5 -12   -1.99    3.72
  -3  -5  -1   27.29    2.53
  -3  -4 -10    8.62    3.04
  -3  -4  -3  672.58    3.37
  -2  -7   3   20.88    2.04
  -2  -4 -13  103.11    4.12
  -2  -2  -9  967.32    4.78
  -2  -2  -3 1200.81    3.29
  -1  -9   5   63.96    2.60
  -1  -2 -12   25.87    3.37
  -1  -1  -1 5520.71    4.45
   0  -6   6    2.50    0.81
   0  -1 -12    2.19    2.48
   2   1 -11   29.24    1.24
   2   1   3  194.29    1.96
   3   1   5   72.41    1.74
   3   2   3  145.65    2.41
   3   3  -6  831.23    2.59
   3   3   0 9764.44    9.45
   4  -5  10   15.06    2.44
   4  -2   9   30.09    1.94
   4   2   5    1.64    1.68
   4   3  -8   76.70    1.73
   5   2   6   24.85    3.12
   5   3  -9   11.72    2.00
   5   4  -6   10.68    2.19
   6  -3  11   -2.65    3.80
   6  -1  10    8.21    4.15
   6   4  -7    0.81    2.58
   7   0  10    9.64    4.54
   7   1   9   -0.05    4.37
   7   2   8  173.93    5.10
   7   4   5  351.05    4.22
   7   5  -3    6.42    3.87
   7   5  -2   -2.54    3.60
   7   5   0  681.62    5.97
   7   5   1    1.56    3.13
   8   2   9    4.61    4.12
   8   4   6   60.20    3.88
   8   5   2   38.19    5.00
   8   5   3  391.91    5.04
   9   2   9   53.94    6.03
   9   3   8   96.99    4.78
   9   4   6   65.14    6.14
   9   5   3   54.83    5.95
   9   5   4   -3.56    4.04
  10   4   7    4.77    4.94
  10   5   4   -1.03    4.93
  -5 -11  -5    3.88    5.32
  -5 -11  -4   40.91    6.76
  -5 -10  -5   42.35    4.60
  -5 -10  -4   -2.24    6.00
  -5  -9 -10   65.26    5.23
  -5  -9  -6  245.45    5.07
  -5  -9  -5  176.93    5.56
  -5  -8 -10    7.84    6.28
  -5  -8  -9   74.36    4.56
  -5  -8  -8  235.94    5.07
  -5  -8  -7  379.12    5.23
  -5  -8  -6   23.41    5.00
  -4 -11  -1   28.07    4.25
  -4 -10  -1   -0.42    3.77
  -4  -9  -1    7.29    3.23
  -4  -7  -2 3772.19   10.29
  -4  -6 -12   -2.34    5.15
  -4  -6 -11    0.36    4.05
  -4  -6  -3  665.14    4.98
  -4  -5  -9    6.92    4.27
  -4  -5  -8    5.22    2.77
  -4  -5  -7   53.12    2.91
  -4  -5  -6  587.09    4.30
  -4  -5  -5   30.64    3.09
  -3  -7   1  478.76    3.88
  -3  -5 -13   -4.00    5.10
  -3  -4 -11   -0.65    3.15
  -3  -4  -2  298.73    2.88
  -3  -3  -8  445.35    4.26
  -3  -3  -7    2.82    2.02
  -3  -3  -6 1773.60    5.43
  -3  -3  -5 1231.52    4.62
  -2  -5   2  194.66    2.18
  -2  -4   1  619.32    2.54
  -2  -3 -12   50.48    3.00
  -2  -2 -10  106.91    3.13
  -1  -8   5   70.36    2.07
  -1  -5   4  792.08    2.32
  -1  -1 -10   21.86    2.26
   0   0 -10    1.57    1.65
   1  -1   4    0.62    0.91
   3  -1   7  390.32    2.47
   3   0   6   83.51    1.73
   3   3  -1 3434.10    5.82
   4  -1   8  378.31    3.49
   4   1   6   16.14    2.48
   4   3   2 2156.73    5.72
   5  -3  10  558.46    5.17
   5  -1   9    3.75    2.37
   5   1   7   12.84    3.27
   5   3   4   31.68    2.28
   5   4  -5    3.57    2.27
   5   4   0   67.82    3.04
   5   4   1   85.47    2.37
   6   0   9   17.12    2.76
   6   1   8   32.23    3.99
   6   2   7    0.34    2.67
   6   3   5   13.31    3.42
   6   4   3   28.18    2.46
   7   3   6  294.60    4.89
   7   4   4   37.73    2.89
   7   5  -1   74.97    3.20
   8   0  10  113.14    6.20
   8   3   7   99.38    4.32
   8   4   5    5.17    3.52
   8   5  -3    8.45    4.10
   8   5  -2    3.17    4.82
   8   5  -1    4.10    4.82
   8   5   0   92.68    5.14
   8   5   1    1.26    3.66
   9   5   1    3.13    5.73
   9   5   2    8.33    4.13
  10   4   6    8.29    4.99
  10   5   2    9.62    6.65
  10   5   3   21.53    5.07
  -5 -11  -3  102.56    6.99
  -5 -10  -3   -9.23    5.49
  -5  -9  -4    9.87    3.75
  -5  -8 -11   30.84    5.19
  -5  -8  -5  446.24    5.08
  -5  -7 -10   33.79    5.79
  -5  -7  -9   -1.33    3.85
  -5  -7  -8   25.60    3.67
  -5  -7  -7    8.97    3.39
  -5  -7  -6  162.95    5.13
  -4 -11   0   57.16    5.31
  -4 -10   0   -2.73    4.45
  -4  -8  -1   11.21    2.92
  -4  -6 -13    5.61    5.83
  -4  -5 -11   42.98    4.94
  -4  -5 -10    6.32    3.37
  -4  -5  -4  210.67    3.60
  -3 -10   2    2.48    4.07
  -3  -9   2    0.09    3.37
  -3  -4 -12    7.02    3.50
  -3  -3  -9    5.97    2.53
  -3  -3  -4  110.32    2.57
  -2  -3   0  665.72    2.47
  -2  -2  -2  843.59    2.69
  -1  -7   5   38.49    1.68
  -1  -2 -13   -2.33    3.26
   1  -2   5 1043.33    2.11
   1   0 -12   -0.68    1.87
   2  -5   8   17.32    1.33
   2   2   0 2987.96    4.26
   3  -5   9    5.82    1.69
   3   3  -5   28.24    1.45
   3   3  -2  178.41    2.02
   4  -3   9   54.27    2.45
   4   0   7  492.79    3.23
   4   2   4   -0.14    2.41
   5   0   8   20.40    2.47
   5   4  -4   37.63    2.60
   5   4  -3   -2.44    2.29
   5   4  -2    2.24    2.26
   5   4  -1   33.77    2.71
   6  -2  10    1.16    3.90
   6   4  -6   -2.29    3.05
   6   4   2   -1.76    2.54
   7  -1  10   -1.52    3.58
   7   2   7    1.42    4.24
   7   4   3  165.31    4.05
   8   1   9   30.35    4.11
   8   2   8   64.42    4.01
   8   3   6  252.93    5.62
   8   4   4   -3.03    3.34
   9   1   9    1.03    5.64
   9   2   8   35.82    6.14
   9   3   7   64.35    4.50
   9   4   5   82.90    4.40
   9   5  -1   60.76    4.53
   9   5   0    8.90    3.95
  10   3   7   12.78    5.04
  10   4   5    1.17    4.75
  -6 -10  -8   24.89    6.67
  -6 -10  -7   18.49    6.99
  -5 -11  -2   23.79    5.79
  -5  -9  -3   12.23    3.91
  -5  -8  -4   29.16    3.61
  -5  -7 -12   35.43    6.85
  -5  -7 -11   -0.32    4.71
  -5  -7  -5 3076.85    9.66
  -5  -6  -9   47.72    4.71
  -5  -6  -8   62.19    4.70
  -5  -6  -7    0.28    3.95
  -4  -9   0   12.75    3.02
  -4  -7  -1  138.47    3.33
  -4  -6  -2  551.74    4.01
  -4  -5 -12    9.85    5.12
  -4  -5  -3  495.03    4.04
  -4  -4  -8    2.76    3.82
  -4  -4  -7    3.84    3.33
  -3  -8   2   -2.47    3.07
  -3  -6   1  553.46    3.68
  -3  -5   0  438.59    2.85
  -3  -4 -13    3.56    5.19
  -3  -4  -1  603.65    3.45
  -3  -3 -10   19.63    2.68
  -2 -10   4   -0.12    3.06
  -2  -9   4   -0.22    2.59
  -2  -6   3  209.68    2.15
  -2  -3 -13   17.26    3.34
  -2  -2 -11   60.84    3.25
  -1  -1 -11   -1.59    2.31
  -1   0  -6 2196.73    3.99
  -1   0  -5 3215.69    4.33
   0  -1 -13    0.57    2.64
   2  -3   7  170.16    1.69
   3  -3   8   48.94    2.20
   3   1   4   42.64    2.11
   3   2   2  244.60    2.52
   3   3  -4  305.90    2.03
   3   3  -3 1210.33    3.50
   4   3   1    3.19    1.68
   5  -4  10  173.53    4.07
   5  -2   9   53.28    3.70
   5   2   5  105.86    2.50
   5   3   3  102.36    2.38
   6  -1   9   61.86    4.09
   6   2   6  312.25    3.69
   6   3   4    3.27    2.42
   6   4  -5   78.29    3.40
   6   4   0   60.14    3.41
   6   4   1   91.73    2.93
   7   0   9    0.05    3.29
   7   1   8   75.42    3.75
   7   3   5   20.16    3.07
   7   4  -6   13.74    3.39
   7   4   2    4.92    3.73
   8  -1  10   23.14    5.45
   8   2   7  465.36    6.48
   8   4   3   26.83    3.41
   9   3   6   23.49    4.10
   9   4   3   23.91    5.65
   9   4   4   77.32    4.51
  10   3   6   51.43    6.24
  10   4   3    6.82    6.61
  10   4   4    5.71    4.58
  -6 -10  -6    8.26    4.96
  -6 -10  -5   76.12    6.80
  -6  -9 -10    3.15    5.25
  -6  -9  -9   62.84    5.27
  -6  -9  -8   38.88    5.16
  -6  -9  -7    6.61    4.56
  -6  -9  -6   21.62    6.14
  -6  -8  -9  205.22    6.61
  -5 -10  -2   13.68    3.88
  -5  -9  -2   21.17    4.79
  -5  -8  -3  306.13    4.30
  -5  -7  -4   44.29    3.31
  -5  -6 -11   16.22    5.81
  -5  -6 -10  305.56    5.12
  -5  -6  -6  328.46    4.06
  -5  -6  -5    3.44    3.61
  -4  -8   0  103.07    2.98
  -4  -5 -13    6.43    5.64
  -4  -4 -10   16.27    3.85
  -4  -4  -9    3.65    2.85
  -4  -4  -6   41.35    2.52
  -4  -4  -5   18.10    2.86
  -3  -7   2  370.01    3.33
  -3  -3 -11   72.61    3.11
  -3  -3  -3   45.46    1.74
  -2  -8   4  339.60    3.10
  -2  -1  -8  388.42    2.97
  -2  -1  -7 3474.85    6.64
  -2  -1  -6 1377.11    3.91
  -2  -1  -5    1.06    1.88
  -1   0  -7  882.49    2.93
   0   0 -11   19.33    1.81
   1   1   0   76.62    0.84
   2   0   4    0.98    1.24
   3  -6   9    3.21    2.08
   4   1   5  375.15    3.40
   4   3  -7   37.22    1.69
   5   1   6  129.85    3.60
   5   3  -8   87.62    2.43
   5   3   2   75.03    2.90
   6  -3  10   28.08    3.32
   6   0   8    0.55    2.93
   6   1   7    6.20    2.67
   6   4  -4  205.01    3.65
   6   4  -3   27.05    3.30
   6   4  -2    6.24    3.28
   6   4  -1   30.84    3.31
   7  -2  10   -2.97    3.60
   7   2   6   12.67    4.04
   7   3   4  284.55    4.90
   7   4  -5   -1.26    3.85
   7   4   1    0.93    2.90
   8   0   9    1.15    4.00
   8   1   8   28.40    4.07
   8   3   5  188.74    4.23
   8   4   2  125.88    4.05
   9   0   9    3.52    6.37
   9   1   8   18.27    6.39
   9   2   7    5.89    4.29
   9   3   5   40.84    5.78
   9   4   2   -2.63    5.21
  10   2   7    4.83    5.16
  10   3   5   30.24    6.54
  10   4   2   33.69    5.16
  -6 -10  -4    7.59    6.31
  -6  -9  -5    9.35    4.30
  -6  -8 -11   13.83    5.44
  -6  -8 -10   71.73    5.22
  -6  -8  -8   13.23    4.45
  -6  -8  -7   21.00    4.21
  -6  -8  -6   86.15    5.56
  -5 -10  -1   12.48    5.69
  -5  -8  -2    0.20    4.00
  -5  -7  -3  800.47    5.36
  -5  -6 -12   -3.07    4.54
  -5  -6  -4  513.84    5.11
  -5  -5  -9   28.45    4.67
  -5  -5  -8  150.48    4.42
  -5  -5  -7  234.18    4.43
  -4 -10   1  110.09    3.64
  -4  -9   1    0.05    3.96
  -4  -7   0 1901.91    7.06
  -4  -6  -1   32.97    2.30
  -4  -5  -2   42.60    2.20
  -4  -4 -11    1.91    3.15
  -4  -4  -4 1980.21    5.97
  -3 -10   3   22.86    3.83
  -3  -3 -12   27.01    3.11
  -3  -3  -2    9.09    2.14
  -3  -2  -8  128.72    3.00
  -3  -2  -7  329.18    3.26
  -3  -2  -6 1045.69    4.46
  -2  -2 -12  285.44    3.64
  -2  -2  -1 2898.98    4.56
  -2  -1  -9   80.35    2.41
  -1  -1 -12   -1.12    2.48
  -1   0  -8  220.88    2.02
  -1   0  -4   76.86    0.99
   0   1  -6  206.58    1.00
   0   1  -5 1054.30    1.56
   1   1 -10    1.35    0.94
   2  -2   6   20.06    1.39
   2  -1   5  194.09    1.89
   2   1   2  323.43    1.79
   2   2  -1   26.58    0.94
   3  -2   7  890.59    3.77
   3   0   5   72.13    2.27
   4  -4   9   39.88    2.70
   4  -2   8  881.49    4.12
   4  -1   7   34.57    2.44
   4   0   6  712.69    4.17
   4   2   3   34.68    1.79
   4   3   0   53.24    1.85
   5  -1   8  257.24    3.30
   5   0   7   18.06    2.38
   5   2   4  401.70    3.84
   6  -4  10    9.42    4.31
   6  -2   9   13.37    3.78
   6   2   5  673.10    4.51
   6   3   3    4.41    2.46
   7  -1   9   -0.25    3.41
   7   0   8    3.97    4.64
   7   1   7   81.41    3.46
   7   4  -4   61.23    3.13
   7   4  -3    3.18    3.98
   7   4  -2  157.66    4.59
   7   4  -1    2.64    2.85
   7   4   0   -0.25    2.92
   8   2   6  558.72    5.67
   8   3   4  196.11    4.14
   8   4  -4   21.00    3.85
   8   4  -3   41.66    5.14
   8   4  -2   -5.29    4.99
   8   4  -1   41.45    4.89
   8   4   0    4.24    3.60
   8   4   1  107.76    4.13
   9   2   6   14.61    5.64
   9   3   4    0.33    5.48
   9   4  -2   -0.65    5.85
   9   4  -1   50.57    5.91
   9   4   0    3.35    4.09
   9   4   1    3.58    4.06
  10   2   6    5.32    6.48
  10   3   4    1.66    5.80
  -6 -10  -3    4.12    5.43
  -6  -9  -4    6.82    4.20
  -6  -8  -5    1.20    3.50
  -6  -7 -12   -1.75    6.63
  -6  -7 -11   12.16    5.04
  -6  -7 -10    1.35    4.25
  -6  -7  -9   57.25    4.38
  -6  -7  -8  321.85    5.35
  -6  -7  -7    5.20    3.59
  -5  -9  -1   53.76    3.45
  -5  -7  -2   44.07    4.14
  -5  -6 -13    8.00    4.99
  -5  -5 -11    6.43    4.86
  -5  -5 -10   49.87    3.79
  -5  -5  -6  148.19    3.21
  -4  -8   1   14.02    3.48
  -4  -4 -12    3.65    3.61
  -4  -4  -3  336.49    3.44
  -4  -3  -8  344.95    4.38
  -4  -3  -7    2.19    3.11
  -3  -9   3   10.50    3.10
  -3  -5   1  122.98    2.46
  -3  -4   0  555.23    3.24
  -3  -3 -13  891.27    7.22
  -3  -2 -10   39.01    3.07
  -3  -2  -9    3.77    2.13
  -3  -2  -5   83.47    1.83
  -2  -7   4   63.02    1.95
  -2  -4   2   10.75    1.09
  -2  -2 -13   99.02    3.83
  -2  -1  -4  194.13    1.73
  -1  -6   5   27.34    1.11
  -1   0  -9   18.61    1.73
   0   1  -7   63.10    0.92
   2  -6   8   34.42    1.61
   3  -1   6  534.73    3.13
   3   2   1   29.24    1.46
   4   2 -10   -0.96    1.72
   4   3  -6  440.77    2.89
   4   3  -1  214.52    2.22
   5  -3   9  112.15    2.94
   5   3  -7    0.39    2.14
   5   3   1  173.66    2.63
   6  -1   8   -3.39    3.74
   6   1   6  128.58    3.87
   6   3   2    4.47    2.50
   7   2   5  360.29    4.27
   7   3   3  624.20    4.83
   8  -1   9    0.40    4.00
   8   0   8   28.05    4.15
   8   1   7    6.44    3.84
   8   3   3   41.90    4.82
   9   0   8    0.19    5.70
   9   1   7   33.95    4.61
   9   3   3   87.23    5.83
  10   2   5   -7.89    6.80
  10   3   3   -0.83    4.59
  -7 -10  -6    7.88    7.50
  -7  -9  -9   36.60    5.68
  -7  -9  -8    2.38    5.19
  -7  -9  -7   28.23    6.11
  -6  -9  -3   -2.21    5.03
  -6  -8  -4    3.55    3.55
  -6  -7  -6   70.63    3.75
  -6  -7  -5   53.43    4.86
  -6  -6 -10    1.81    5.81
  -6  -6  -9   74.32    5.50
  -6  -6  -8  118.54    5.32
  -5 -10   0    9.88    4.97
  -5  -8  -1    2.99    2.81
  -5  -6  -3 2680.24    8.32
  -5  -5 -12   -6.95    4.24
  -5  -5  -5   13.76    2.60
  -4  -6   0 1000.97    4.92
  -4  -5  -1   92.61    3.01
  -4  -4 -13    3.91    3.77
  -4  -3 -10   70.71    3.72
  -4  -3  -9   83.06    2.98
  -4  -3  -6   19.17    2.02
  -3  -8   3   -3.73    2.43
  -3  -6   2  578.57    3.37
  -3  -2 -11  982.43    6.05
  -3  -2  -4    4.27    1.48
  -2  -5   3   20.86    1.34
  -2  -3   1  788.61    2.45
  -2  -1 -10  512.36    3.39
   0   1  -4 1210.05    1.37
   1   0   2  241.86    1.17
   2   2  -2  273.80    1.63
   3  -4   8   -2.25    1.99
   3   1   3  240.40    2.07
   3   2  -9   11.23    1.36
   4  -5   9   -1.43    2.72
   4   1   4   38.21    2.44
   4   2   2 3267.94    6.69
   4   3  -5   40.86    2.13
   4   3  -4  945.34    3.86
   4   3  -3  232.12    2.67
   4   3  -2  109.01    1.86
   5  -2   8   65.42    3.46
   5   1   5  109.32    2.55
   5   2   3 1433.84    5.69
   5   3   0   45.54    2.18
   6  -3   9   18.38    4.36
   6   0   7    3.54    2.71
   6   2   4   71.29    2.78
   6   3  -7   28.77    3.34
   6   3   1  316.95    4.37
   7  -2   9   -0.83    3.61
   7  -1   8    5.62    4.71
   7   1   6  167.01    4.27
   7   3   2  107.52    3.13
   8  -2   9   17.63    6.06
   8   2   5   29.09    3.55
   8   3   2   -0.27    4.33
   9   1   6   12.92    5.45
   9   2   5   10.48    4.24
   9   3   2   -0.93    4.08
  10   1   6   -4.79    7.00
  10   2   4    7.80    6.64
  10   3   1   -2.92    6.35
  10   3   2    7.72    4.86
  -7 -10  -5   13.19    6.50
  -7  -9  -6   24.78    4.79
  -7  -8 -10   -4.60    5.28
  -7  -8  -9   -1.80    4.96
  -7  -8  -8    2.15    4.45
  -7  -8  -7    9.69    5.45
  -6 -10  -2    5.07    4.19
  -6  -8  -3    4.33    5.03
  -6  -7  -4    0.99    4.59
  -6  -6 -12   49.60    6.15
  -6  -6 -11   45.17    4.62
  -6  -6  -7  229.07    4.36
  -6  -6  -6 1584.14    8.39
  -5  -9   0    0.92    3.22
  -5  -7  -1   10.04    3.80
  -5  -6  -2  121.66    4.29
  -5  -5 -13    3.18    4.69
  -5  -5  -4  219.24    3.27
  -5  -4 -10    6.94    4.00
  -5  -4  -9   34.43    3.11
  -5  -4  -8    3.50    2.76
  -5  -4  -7  504.80    4.36
  -4 -10   2   52.37    3.17
  -4  -9   2   -2.37    3.59
  -4  -7   1  624.76    3.98
  -4  -4  -2    2.43    2.43
  -4  -3 -11   63.03    3.20
  -4  -3  -5   98.67    2.21
  -3  -3  -1  323.25    2.60
  -2  -1 -11   70.11    2.79
  -2  -1  -3  177.42    1.51
  -1  -3   3   31.79    0.75
  -1  -1 -13    1.36    2.51
  -1  -1   0   63.92    0.79
  -1   0 -10  252.55    2.44
   0   0 -12   19.18    1.94
   0   1  -8  110.64    1.17
   3   2   0  288.47    2.44
   4  -3   8  597.28    3.76
   5  -4   9  227.24    3.77
   5  -1   7  237.54    3.90
   5   0   6   54.22    2.47
   5   3  -6    1.13    2.39
   5   3  -1  242.14    2.70
   6   1   5  479.77    4.82
   6   3  -6   45.02    3.62
   6   3   0  197.32    4.09
   7  -3   9   -7.50    5.33
   7   0   7  476.45    5.13
   7   2   4  571.03    4.76
   7   3  -6    3.54    4.17
   7   3   1   61.51    3.04
   8  -1   8  272.49    5.42
   8   0   7   26.51    4.24
   8   1   6  111.59    4.10
   8   2   4   61.90    3.68
   8   3   1   -3.01    3.46
   9  -1   8    2.83    4.70
   9   0   7   10.64    4.81
   9   2   4    7.41    4.34
   9   3  -2   -4.49    5.60
   9   3  -1    3.19    5.76
   9   3   0    4.47    5.43
   9   3   1   34.42    4.27
  10   1   5    2.41    6.98
  10   2   3    1.47    6.60
  -7 -10  -4   10.86    6.02
  -7  -9  -5    1.63    4.77
  -7  -8  -6   -0.81    5.50
  -7  -7 -11    5.08    6.99
  -7  -7 -10    3.40    5.97
  -7  -7  -9    6.04    6.03
  -7  -7  -8   16.77    5.80
  -6  -9  -2    1.01    3.81
  -6  -6  -5    5.54    3.01
  -6  -5 -10  123.80    5.70
  -6  -5  -9    2.57    4.97
  -6  -5  -8   30.13    4.62
  -5  -8   0   13.09    3.45
  -5  -5  -3  103.81    2.88
  -5  -4 -12    7.81    5.10
  -5  -4 -11    1.34    3.53
  -5  -4  -6  332.90    3.67
  -5  -4  -5   32.47    3.45
  -4  -8   2   21.67    2.89
  -4  -3 -12   -0.89    3.23
  -4  -3  -4   26.88    1.93
  -3  -7   3 1011.94    4.50
  -3  -2 -12   -1.30    2.55
  -3  -2  -3  133.64    1.87
  -2  -9   5    6.12    2.23
  -2  -6   4   27.51    1.67
  -1  -9   6    3.05    1.56
   2  -7   8   36.32    1.84
   2  -4   7  195.03    1.94
   2   2  -7  133.61    1.21
   4  -6   9    1.15    2.63
   4  -2   7  128.85    2.93
   4   0   5   50.64    1.99
   4   2   1 1499.92    4.82
   5  -5   9   16.84    3.92
   5   1   4  479.57    3.89
   5   2   2 1331.12    5.38
   5   3  -5    4.67    1.90
   5   3  -4  134.98    2.93
   5   3  -3  195.53    3.17
   5   3  -2   15.66    1.87
   6  -4   9   -1.73    4.51
   6  -2   8    0.17    2.78
   6  -1   7   91.00    4.34
   6   0   6   -2.11    3.65
   6   2   3   34.04    2.57
   6   3  -5   -0.51    3.42
   6   3  -2    6.41    3.40
   6   3  -1   75.89    2.86
   7  -2   8    2.91    4.86
   7   1   5   72.20    3.13
   7   2   3  156.23    4.21
   7   3  -5   -2.86    3.67
   7   3  -4   28.95    4.31
   7   3  -2    8.79    3.61
   7   3  -1   -0.05    4.16
   7   3   0   60.17    3.23
   8  -2   8   10.57    5.29
   8   1   5  297.84    5.63
   8   2   3  302.12    5.42
   8   3  -4   -2.00    3.72
   8   3  -3   18.74    5.33
   8   3  -2   45.54    5.06
   8   3  -1   -0.93    3.44
   8   3   0   23.32    3.84
   9   0   6   24.21    5.66
   9   1   5    3.15    4.29
   9   2   3   -1.64    4.07
  10   1   4   21.62    6.62
  10   2   2   -7.25    5.11
  -7 -10  -3    9.10    6.72
  -7  -9  -4    9.38    4.65
  -7  -8  -5   42.92    4.41
  -7  -7  -7    6.22    4.08
  -7  -7  -6    7.64    5.10
  -6 -10  -1   19.24    4.21
  -6  -9  -1   19.31    5.15
  -6  -8  -2   13.24    3.46
  -6  -7  -3    9.06    3.15
  -6  -6  -4  394.64    5.08
  -6  -5 -12   25.81    5.39
  -6  -5 -11  178.38    5.06
  -6  -5  -7  437.94    4.61
  -6  -5  -6   34.59    4.24
  -5 -10   1    5.98    3.41
  -5  -9   1    6.63    3.74
  -5  -6  -1  159.60    4.01
  -5  -4 -13    1.69    5.01
  -4  -6   1    9.01    2.63
  -4  -5   0  154.79    2.36
  -4  -3 -13    9.80    3.27
  -4  -3  -3 2565.09    6.45
  -4  -2  -9  499.74    4.61
  -4  -2  -8   14.19    3.07
  -3  -5   2  280.85    2.53
  -3  -4   1  137.09    2.27
  -3  -2 -13   90.37    4.19
  -3  -1  -8   14.40    2.34
  -2  -2   0 2785.96    4.14
  -2  -1 -12    8.47    2.74
  -1  -4   4  140.18    0.89
   1  -6   7   50.43    1.19
   2   0   3 3514.09    4.82
   2   1   1 5795.68    5.87
   2   2  -3  124.19    1.31
   3  -5   8   -0.05    2.13
   3  -3   7   24.12    1.52
   3   0   4  662.05    2.96
   4  -4   8    1.31    2.81
   4  -1   6   80.56    2.12
   4   1   3  486.47    3.43
   4   2  -9    2.00    2.12
   5  -3   8   17.47    2.88
   5   2  -9   21.29    2.82
   6   1   4  419.74    4.60
   6   2   2  560.29    4.84
   6   3  -4    2.48    2.63
   6   3  -3   11.38    2.43
   7  -1   7    8.56    3.68
   7   0   6   83.59    3.59
   7   2   2  383.45    5.21
   7   3  -3   17.42    3.10
   8  -1   7   69.34    4.44
   8   0   6    3.22    3.83
   8   2   2    5.82    4.79
   9  -1   7   19.43    5.20
   9   1   4    5.83    5.37
   9   2   1    5.36    6.10
   9   2   2   -1.23    4.24
  10   1   3   47.50    7.09
  10   2   1    4.60    5.16
  -8  -9  -7   10.12    5.17
  -8  -8  -9   19.55    7.30
  -8  -8  -8   -0.77    6.21
  -7  -9  -3    6.23    5.78
  -7  -8  -4   21.18    4.35
  -7  -7  -5   41.41    5.25
  -7  -6 -12   -1.98    7.03
  -7  -6 -11    7.69    5.06
  -7  -6 -10   -3.61    4.45
  -7  -6  -9  241.51    5.27
  -7  -6  -8   51.86    5.23
  -6  -7  -2   16.73    4.53
  -6  -6  -3  137.52    4.26
  -6  -5 -13   -0.11    4.79
  -6  -5  -5  967.45    6.43
  -5  -7   0    5.41    2.61
  -5  -5  -2   59.47    2.72
  -5  -4  -4   80.39    2.48
  -5  -3 -10    7.78    4.06
  -5  -3  -9   -0.26    2.82
  -5  -3  -8   44.64    2.88
  -5  -3  -7   12.35    3.66
  -4 -10   3    1.52    3.89
  -4  -7   2   11.95    2.85
  -4  -4  -1   77.97    2.03
  -4  -2 -10    6.42    2.54
  -4  -2  -7  406.37    3.43
  -4  -2  -6   55.01    2.66
  -3  -9   4   13.32    2.47
  -3  -2  -2  212.94    2.01
  -3  -1  -9  121.64    2.26
  -3  -1  -7  232.81    2.41
  -3  -1  -6  198.05    2.24
  -2  -8   5    7.20    1.86
  -2  -1  -2  321.47    1.78
  -1  -8   6   18.60    1.06
  -1   0 -11   -0.54    1.69
   1  -4   6   17.55    0.99
   2   2  -6  613.74    1.95
   2   2  -4  419.05    1.77
   3  -2   6  566.70    3.33
   3  -1   5 2738.96    5.55
   3   1   2  271.20    2.10
   3   2  -8  403.79    2.48
   3   2  -1  646.06    2.72
   4   2   0 5322.59    8.43
   5  -2   7   -0.34    2.48
   5  -1   6  434.60    4.48
   5   0   5   13.68    2.25
   5   2   1    7.11    1.91
   6  -3   8    2.81    3.14
   7  -3   8   -0.72    4.91
   7   1   4   16.51    2.96
   7   2   1  166.91    4.26
   8  -3   8   -1.80    4.76
   8   0   5   81.74    4.99
   8   1   4   76.32    3.80
   8   2   1    5.91    3.46
   9  -1   6   49.18    6.93
   9   0   5  154.90    5.19
   9   1   3    3.36    5.66
   9   2  -2   -0.14    5.59
   9   2  -1   -3.07    6.13
   9   2   0    0.02    4.31
  10   0   4   20.13    7.78
  10   1   2    2.58    6.26
  -8  -9  -6    2.37    5.15
  -8  -8  -7   -1.52    4.93
  -8  -7 -10   36.56    7.49
  -7 -10  -2   27.69    4.99
  -7  -8  -3   10.57    5.44
  -7  -7  -4   34.48    4.90
  -7  -6  -7  299.56    4.89
  -7  -6  -6  271.40    5.72
  -6 -10   0   24.48    4.22
  -6  -8  -1    2.18    3.16
  -6  -5  -4  165.69    4.40
  -6  -4 -11   14.78    4.95
  -6  -4 -10    0.65    3.83
  -6  -4  -9  109.79    3.97
  -6  -4  -8   12.27    3.23
  -6  -4  -7    1.00    4.20
  -5  -8   1    3.79    2.97
  -5  -4  -3  669.13    4.08
  -5  -3 -12    0.20    4.74
  -5  -3 -11   -1.79    3.07
  -5  -3  -6    5.84    2.36
  -4  -9   3   11.38    3.22
  -4  -3  -2 2133.67    5.79
  -4  -2 -11    5.67    2.94
  -4  -2  -5   -1.69    1.73
  -3  -8   4   25.79    2.33
  -3  -6   3    5.33    1.86
  -3  -1 -10   35.01    2.05
  -3  -1  -5   70.98    1.77
  -2  -1 -13    6.68    2.63
  -2   0  -8  278.51    2.44
  -2   0  -7   93.43    2.00
  -2   0  -6 1567.89    4.02
  -1  -2   2  609.31    1.36
  -1   0  -2  241.97    1.32
   0   1  -9   -0.51    0.85
   1   1  -1 2206.71    2.46
   2  -3   6  206.59    1.92
   2   2  -5  233.73    1.38
   3  -6   8    7.02    2.35
   4  -5   8   79.41    3.12
   4  -3   7 2025.14    6.62
   4   0   4  384.60    3.33
   5  -4   8 1058.38    6.02
   5   1   3  794.48    4.15
   5   2  -8   12.21    2.68
   5   2   0  188.44    3.35
   6  -4   8    6.12    4.50
   6  -2   7   20.11    2.88
   6  -1   6    8.12    2.88
   6   0   5  298.41    3.72
   6   1   3  156.09    3.90
   6   2  -8    1.90    2.79
   6   2   1  360.77    3.86
   7  -4   8   51.66    5.75
   7  -2   7    3.43    3.48
   7  -1   6   -5.81    4.38
   7   0   5  112.71    3.39
   7   1   3 1117.15    7.02
   7   2   0 1226.82    7.24
   8  -2   7   -1.09    4.32
   8  -1   6   47.38    4.42
   8   1   3    4.81    3.51
   8   2  -4   -2.06    4.97
   8   2  -2   -0.13    4.90
   8   2  -1   15.58    5.26
   8   2   0    0.03    3.54
   9   0   4   14.47    6.10
   9   1   2   -5.05    5.32
  -8  -9  -5   -0.70    5.17
  -8  -8  -6    5.43    4.68
  -8  -7  -9   29.36    5.11
  -8  -7  -8   -7.60    5.02
  -8  -7  -7   28.81    5.90
  -7  -9  -2    4.82    4.14
  -7  -6  -5    1.26    4.67
  -7  -5 -12   -2.08    6.44
  -7  -5 -11    4.38    4.59
  -7  -5 -10  123.78    5.01
  -7  -5  -9   29.03    3.87
  -7  -5  -8  346.50    6.33
  -6  -9   0    7.01    3.72
  -6  -7  -1  161.43    4.63
  -6  -6  -2    2.45    4.12
  -6  -4 -13    4.71    6.00
  -6  -4 -12   24.74    4.19
  -6  -4  -6   20.74    2.85
  -5 -10   2    1.78    3.88
  -5  -7   1   24.49    3.29
  -5  -6   0    6.93    2.45
  -5  -5  -1    4.36    2.47
  -5  -3 -13   24.82    5.32
  -5  -3  -5  433.33    3.68
  -4  -5   1  806.94    4.19
  -4  -2 -12   -0.88    2.90
  -4  -2  -4   -2.37    2.48
  -3  -1 -11    7.60    2.08
  -3  -1  -4   38.98    2.11
  -2  -4   3 1648.75    3.33
  -2  -3   2 1037.29    2.74
  -2   0  -9  188.20    2.32
  -2   0  -5   13.62    1.68
   0   0 -13   15.45    1.59
   2  -5   7   13.16    1.91
   2  -2   5 3468.41    5.40
   2   1 -11   33.53    1.26
   3  -4   7   32.90    2.36
   3   2  -2 1589.34    3.92
   4  -2   6  508.78    3.91
   4  -1   5 1816.88    5.86
   4   1   2   10.34    1.71
   4   2  -8  116.27    2.56
   4   2  -1  213.28    2.34
   5  -5   8   40.19    3.92
   5  -3   7   47.09    3.61
   5   0   4  139.75    3.30
   6   2  -7   70.30    4.07
   6   2  -1  851.97    5.75
   6   2   0  975.16    5.40
   7   0   4    5.77    4.07
   7   2  -6   18.00    3.49
   7   2  -5   -1.23    4.44
   7   2  -2    3.35    4.30
   7   2  -1    5.98    3.00
   8  -3   7   21.43    4.52
   8   0   4   73.42    3.94
   8   1   2   27.30    3.62
   8   2  -3    7.42    3.89
   9  -2   6   12.99    5.31
   9  -1   5    9.10    4.61
   9   0   3  148.59    6.64
   9   1   0    3.83    5.91
   9   1   1    6.75    4.16
  -8  -9  -4   21.90    5.13
  -8  -8  -5    0.34    4.88
  -8  -7  -6  145.02    6.45
  -8  -6 -11    0.28    6.77
  -8  -6 -10   46.48    6.71
  -8  -6  -9   89.32    6.74
  -7  -8  -2   -1.10    4.07
  -7  -7  -3   20.46    3.68
  -7  -6  -4  206.48    5.45
  -7  -5  -7  741.09    6.22
  -7  -5  -6   50.03    5.12
  -6  -8   0    9.98    3.30
  -6  -5  -3   79.24    3.08
  -6  -4  -5   56.58    3.02
  -5  -9   2    0.52    2.93
  -5  -4  -2   15.62    2.08
  -5  -3  -4   27.92    2.22
  -4  -8   3  150.22    2.64
  -4  -6   2  242.59    3.05
  -4  -4   0 1073.85    4.17
  -4  -2 -13    2.50    3.15
  -3  -2  -1   32.52    2.03
  -3  -1 -12    0.20    2.94
  -2   0 -10  157.37    2.48
  -1   0 -12   -1.81    1.72
   2   1   0 1144.60    2.91
   3  -7   8    1.08    2.63
   3   0   3  311.17    2.20
   3   1 -11   -0.87    1.84
   3   1   1  699.82    2.86
   3   2  -7   55.90    1.77
   3   2  -3 3721.75    6.00
   4  -6   8   11.45    3.66
   4   2  -7  171.07    2.70
   4   2  -2  127.50    2.59
   5  -2   6  589.89    5.22
   5  -1   5  116.71    3.72
   5   1   2  227.27    2.79
   5   2  -7    1.35    2.69
   5   2  -2  727.15    4.65
   5   2  -1   42.95    2.24
   6  -5   8    0.94    3.96
   6  -3   7   26.83    3.27
   6  -2   6   17.70    4.32
   6  -1   5   -4.09    3.90
   6   0   4  550.57    4.32
   6   1   2   74.42    2.86
   6   2  -6    3.45    2.82
   6   2  -5    9.32    4.06
   6   2  -3  722.30    5.44
   6   2  -2   46.16    3.90
   7  -3   7    3.52    3.75
   7  -2   6   26.31    4.88
   7  -1   5  282.01    5.33
   7   1   2 2056.48    8.01
   7   2  -4    1.92    3.25
   7   2  -3    1.21    3.26
   8  -2   6  125.03    4.86
   8  -1   5    7.10    3.73
   8   0   3  918.58    7.62
   8   1   1  172.72    4.48
   9  -2   5   49.62    7.21
   9  -1   4  207.48    5.75
   9   0   2    1.25    6.10
   9   1  -2   -1.71    5.93
   9   1  -1    0.33    4.76
  -8  -9  -3   12.47    5.04
  -8  -8  -4    7.89    4.63
  -8  -7  -5   22.46    5.39
  -8  -6  -8   10.96    4.39
  -8  -6  -7  134.80    6.38
  -7  -9  -1    0.23    4.21
  -7  -7  -2    3.85    4.75
  -7  -5  -5  212.56    5.35
  -7  -4 -11    1.47    5.96
  -7  -4 -10   10.46    5.71
  -7  -4  -9   19.89    5.27
  -6  -9   1   -1.69    4.52
  -6  -6  -1  127.96    4.39
  -6  -4  -4   96.31    3.83
  -6  -3 -11   -0.20    4.44
  -6  -3 -10   -1.29    3.50
  -6  -3  -9   15.87    3.16
  -6  -3  -8   95.93    3.36
  -6  -3  -7   -4.67    3.91
  -5  -8   2    1.23    3.54
  -5  -2 -11   73.47    4.37
  -5  -2 -10  158.24    3.32
  -5  -2  -9   21.91    2.74
  -5  -2  -8    2.26    2.62
  -5  -2  -7   21.18    3.62
  -4  -3  -1    2.20    1.75
  -4  -2  -3   26.43    1.84
  -4  -1  -9   41.05    3.13
  -4  -1  -8    7.77    2.83
  -3  -7   4  343.09    2.78
  -3  -4   2    2.91    1.84
  -3  -1  -3  252.67    2.52
  -2  -7   5  175.16    1.73
  -2  -5   4  102.12    1.38
  -2  -1  -1 5709.25    5.81
  -2   0  -4   -1.16    1.58
   0  -4   5   36.40    0.56
   1  -7   7    7.00    1.48
   1  -3   5   18.67    0.93
   1  -2   4  698.39    2.06
   2   0   2  103.88    1.81
   3  -3   6  293.87    2.93
   3   2  -6  669.58    2.93
   3   2  -5  206.90    2.11
   3   2  -4   33.79    1.69
   4  -4   7    1.73    2.92
   4   0   3  354.37    3.17
   4   1   1  359.76    3.22
   4   2  -6  601.70    3.76
   4   2  -4   87.06    2.34
   4   2  -3  819.90    3.99
   5  -6   8   24.92    3.43
   5  -4   7    4.48    3.73
   5   2  -6   24.77    2.27
   5   2  -5  443.86    4.12
   5   2  -4  595.12    4.49
   5   2  -3 2260.19    6.97
   6  -4   7    6.22    4.85
   6   1   1   50.88    3.61
   6   2  -4    3.50    2.60
   7  -4   7   -0.98    4.20
   7   0   3    7.96    2.90
   7   1   1   88.18    3.56
   8  -3   6    5.37    4.77
   8  -2   5   43.67    6.10
   8  -1   4   77.94    4.41
   8   0   2  248.86    5.99
   8   1  -2    1.53    4.99
   8   1  -1    7.90    5.27
   8   1   0    4.13    3.73
   9  -1   3   98.12    6.43
   9   0   1   24.48    4.61
  -9  -8  -6   15.37    7.52
  -9  -7  -8   25.06    7.57
  -8  -8  -3    1.45    6.25
  -8  -7  -4    9.51    6.16
  -8  -6  -6   40.79    4.35
  -8  -5 -11   11.71    6.54
  -8  -5 -10  370.64    7.68
  -8  -5  -9   15.68    6.47
  -7  -8  -1    1.28    3.82
  -7  -6  -3   65.07    3.96
  -7  -5  -4   65.92    4.21
  -7  -4 -12   27.45    4.64
  -7  -4  -8   36.79    3.58
  -7  -4  -7   72.12    4.89
  -6  -7   0   36.89    2.92
  -6  -5  -2   20.72    2.91
  -6  -3 -13   -1.00    5.53
  -6  -3 -12    5.18    4.06
  -6  -3  -6   52.92    3.75
  -5  -6   1   48.49    2.36
  -5  -5   0   44.54    2.35
  -5  -4  -1   78.34    3.31
  -5  -3  -3  111.31    2.45
  -5  -2 -12  180.61    4.82
  -5  -2  -6   26.00    2.57
  -4  -7   3   22.83    2.49
  -4  -1 -11   31.08    3.44
  -4  -1 -10  110.38    2.79
  -4  -1  -7   51.55    2.18
  -4  -1  -6   15.64    2.81
  -3  -5   3  242.90    2.24
  -3  -3   1 3289.22    5.72
  -3  -1 -13  119.62    3.46
  -2  -2   1   25.98    0.94
  -2   0 -11   25.60    1.92
   3  -5   7   90.51    2.75
   3  -2   5 5760.50    8.60
   3  -1   4  871.75    3.44
   4  -3   6 1029.59    5.21
   4   2  -5 1171.33    4.22
   5   0   3    8.55    2.11
   5   1   1  667.03    3.86
   6  -3   6    2.48    4.34
   6   0   3  228.12    3.46
   7  -3   6    3.29    4.00
   7  -2   5    1.40    4.90
   7  -1   4   98.21    3.75
   7   0   2   93.30    4.41
   7   1  -1   16.04    4.65
   7   1   0  405.20    4.70
   8  -4   6    2.31    6.10
   8  -1   3  104.69    5.86
   8   0   1   59.73    5.35
   8   1  -4   -5.30    4.41
   8   1  -3   10.67    4.12
   9  -2   4   13.10    5.01
   9  -1   2  192.67    6.59
   9   0  -2    5.88    6.96
   9   0  -1   89.93    6.54
   9   0   0   28.19    5.02
  -9  -8  -5   55.81    7.70
  -9  -7  -7    3.61    5.15
  -9  -6  -9    7.09    6.54
  -8  -9  -2   36.12    5.15
  -8  -6  -5  135.33    4.60
  -8  -5  -8  125.26    5.00
  -8  -5  -7   94.17    5.83
  -7  -9   0    5.25    3.93
  -7  -7  -1   14.20    4.43
  -7  -6  -2  684.95    6.59
  -7  -4  -6  170.93    4.03
  -6  -8   1    4.75    3.18
  -6  -4  -3   33.12    2.61
  -6  -3  -5    1.55    2.61
  -5  -7   2  274.30    4.21
  -5  -2 -13    2.49    4.33
  -5  -2  -5  104.25    2.59
  -4  -9   4    4.44    2.75
  -4  -5   2   37.76    2.32
  -4  -4   1   10.06    2.35
  -4  -2  -2 3318.39    6.86
  -4  -1 -12   63.78    3.41
  -4  -1  -5  354.86    3.41
  -3   0  -8   19.71    2.21
  -3   0  -7  126.23    2.43
  -1   1  -7  463.20    1.90
   1   0   1  102.48    0.97
   2  -6   7    1.86    1.94
   2  -4   6   95.61    1.92
   3   1   0  344.34    2.19
   4  -5   7  345.34    4.62
   4  -2   5  129.01    3.15
   4  -1   4  150.28    2.37
   4   1 -10    1.52    2.61
   5  -5   7   63.86    4.55
   5  -3   6    8.70    2.69
   5  -2   5    5.05    3.54
   5  -1   4   97.71    2.81
   5   1  -9   42.49    3.82
   5   1   0    3.78    2.75
   6  -5   7    3.54    3.98
   6  -2   5   15.40    3.03
   6  -1   4   64.50    2.99
   6   0   2   66.08    3.70
   6   1  -8   52.33    3.42
   6   1   0  902.86    5.19
   7  -4   6    2.39    5.81
   7   1  -6   48.53    3.87
   7   1  -5   22.30    4.62
   7   1  -4    6.51    4.72
   7   1  -3    6.62    4.57
   7   1  -2  293.55    4.34
   8  -3   5   -0.80    4.79
   8  -2   4    6.75    4.38
   8   0   0  141.88    5.32
   9  -2   3   13.75    5.10
   9  -1   1   76.97    5.28
  -9  -8  -4    0.55    7.30
  -9  -7  -6   30.33    5.12
  -9  -6  -8    1.40    5.08
  -9  -6  -7   39.22    6.35
  -8  -8  -2   12.39    4.37
  -8  -7  -3    0.87    4.28
  -8  -6  -4   34.77    3.92
  -8  -5  -6    1.74    3.73
  -8  -4 -11   -3.16    6.05
  -8  -4 -10   76.54    6.16
  -7  -8   0    8.99    4.96
  -7  -5  -3    2.14    3.01
  -7  -4  -5  358.25    4.64
  -7  -3 -11    5.98    5.72
  -7  -3 -10    0.39    5.04
  -7  -3  -9    2.39    5.24
  -7  -3  -8    3.18    4.68
  -6  -9   2   13.55    3.91
  -6  -7   1    5.11    4.13
  -6  -6   0    3.69    2.78
  -6  -5  -1   71.05    3.02
  -6  -4  -2   -0.61    3.53
  -6  -3  -4    0.13    3.58
  -6  -2 -10   17.28    4.46
  -6  -2  -9   -4.03    4.23
  -6  -2  -8   64.92    4.09
  -5  -9   3   13.27    3.33
  -5  -3  -2   71.67    2.25
  -5  -2  -4  373.95    3.32
  -4  -3   0   53.07    2.61
  -3  -9   5  101.81    2.43
  -3  -2   0  296.49    2.58
  -3  -1  -2  276.98    2.48
  -3   0 -10   51.51    2.60
  -3   0  -9    0.12    1.60
  -3   0  -6   79.51    2.38
  -2   0 -12   13.38    2.01
  -2   0  -3 3543.81    4.84
  -1   0 -13    2.96    1.52
  -1   1  -8 1177.11    2.76
  -1   1  -6   36.17    0.95
   0  -6   6    1.92    0.82
   1  -8   7   39.10    2.01
   1  -5   6   10.81    1.40
   2   1  -1  542.82    2.28
   3  -6   7   18.31    2.73
   3   0   2  613.84    2.82
   3   1 -10    6.86    2.23
   4  -6   7   42.91    3.60
   4   0   2   25.19    2.54
   4   1   0  265.88    2.44
   5  -6   7   67.10    4.86
   5   0   2  688.89    4.06
   5   1  -8    4.22    3.31
   6  -4   6   90.60    4.77
   6   1  -7    2.79    3.06
   6   1  -6   12.79    4.47
   6   1  -2  963.61    6.52
   6   1  -1 3136.22    9.12
   7  -5   6   19.36    6.49
   7  -3   5   22.93    4.14
   7  -2   4  160.55    4.29
   7  -1   3   62.79    3.54
   7   0   1  146.20    3.67
   8  -4   5    0.11    5.12
   8  -3   4   34.50    6.50
   8  -2   3   78.42    5.64
   8  -1   1  377.02    6.47
   8  -1   2   78.55    4.10
   8   0  -4  136.41    6.49
   8   0  -3   17.60    6.10
   8   0  -2   12.73    5.24
   8   0  -1    4.85    4.13
   9  -2   1    1.77    6.19
   9  -2   2   77.74    5.37
   9  -1  -1   77.06    5.72
   9  -1   0    7.22    4.90
  -9  -7  -5   -3.87    5.26
  -9  -6  -6   11.63    6.68
  -9  -5 -10   48.04    7.71
  -9  -5  -9    3.95    6.84
  -8  -7  -2   -9.17    5.83
  -8  -6  -3   29.38    5.04
  -8  -5  -5  200.21    4.95
  -8  -4  -9  423.04    6.45
  -8  -4  -8  698.02    6.86
  -7  -6  -1   -5.08    4.39
  -7  -4  -4   28.01    3.05
  -7  -3 -12   13.27    4.44
  -7  -3  -7  160.13    4.08
  -6  -2 -12   10.37    5.11
  -6  -2 -11    3.34    3.39
  -6  -2  -7   -0.42    2.85
  -5  -8   3   73.32    3.73
  -5  -5   1    2.79    2.19
  -5  -4   0   62.76    2.36
  -5  -1 -10  206.22    4.45
  -5  -1  -9   45.27    3.68
  -5  -1  -8  531.84    5.08
  -4  -8   4   36.95    2.52
  -4  -6   3  189.73    2.84
  -4  -1 -13   73.62    3.68
  -4  -1  -4   37.99    1.83
  -3  -6   4  534.18    2.82
  -3   0 -11    3.63    2.37
  -3   0  -5   76.32    2.28
  -1   1  -9   72.87    1.30
   2  -7   7   -1.16    2.30
   2  -3   5  130.79    2.03
   2  -1   3 1049.33    2.93
   3  -4   6    4.55    1.70
   3   1  -1  142.79    2.24
   4  -7   7   -0.06    3.67
   4  -4   6  579.27    4.78
   4   1  -9   73.09    3.00
   4   1  -1   59.89    2.57
   5  -4   6    0.90    2.74
   5  -1   3    6.50    3.19
   5   1  -7   48.82    3.34
   5   1  -2    1.57    2.98
   5   1  -1   91.05    2.55
   6  -5   6    0.95    5.58
   6  -3   5  128.40    3.63
   6  -2   4   41.24    3.06
   6  -1   3   20.67    2.71
   6   0   1   42.21    2.78
   6   1  -5   28.01    2.97
   6   1  -4   29.54    2.82
   6   1  -3 1745.02    7.44
   7  -4   5    3.35    5.85
   7  -1   2    6.02    3.41
   7   0  -1   82.39    5.34
   7   0   0 3142.88   10.42
   8  -4   4    0.69    6.95
   8  -2   2   58.33    6.22
   8  -1   0   18.76    5.69
   9  -2   0    3.99    6.35
  -9  -8  -3    8.87    5.17
  -9  -7  -4   14.46    5.14
  -9  -6  -5    8.19    6.38
  -9  -5  -8   77.35    5.44
  -9  -5  -7    3.83    6.11
  -8  -8  -1    2.99    4.46
  -8  -5  -4   18.13    5.04
  -8  -4  -7  175.21    4.79
  -8  -4  -6   60.80    5.27
  -7  -9   1   15.97    3.99
  -7  -7   0   14.33    3.50
  -7  -5  -2   35.76    3.29
  -7  -3  -6  264.58    4.10
  -6  -8   2   42.65    3.79
  -6  -5   0    1.75    3.79
  -6  -3  -3    7.04    2.58
  -6  -2 -13    2.74    3.89
  -6  -2  -6  291.66    3.79
  -5  -6   2   22.85    2.11
  -5  -3  -1  177.11    2.73
  -5  -2  -3 1407.41    5.33
  -5  -1 -12    3.60    3.68
  -5  -1 -11    5.16    3.01
  -5  -1  -7    9.49    2.49
  -5  -1  -6  122.98    3.59
  -4  -2  -1 1415.15    4.48
  -2  -1   0 1086.80    2.83
  -1  -1   1 2007.31    2.35
  -1   0  -1   95.58    0.90
  -1   1  -5  109.20    1.09
   0   1  -3   26.06    0.22
   1   1  -2 1489.27    2.05
   2  -8   7    0.46    2.65
   2  -2   4 1352.26    3.72
   2   1 -10   87.69    1.86
   3  -7   7    3.68    2.41
   3  -3   5   12.95    2.39
   3  -1   3  566.09    2.89
   4  -3   5   10.26    2.97
   4  -1   3  500.16    3.19
   4   1  -8   32.57    2.61
   5  -5   6  299.03    5.38
   5  -3   5   20.10    2.80
   5  -2   4   74.27    2.89
   5   0   1    0.05    2.26
   5   1  -6  949.81    6.07
   5   1  -5  526.42    4.63
   5   1  -4 1058.63    5.90
   5   1  -3   18.64    3.18
   6  -6   6    6.15    5.78
   6  -4   5   63.69    5.15
   6  -1   2    1.73    3.68
   6   0   0   -2.02    2.62
   7  -5   5   60.05    6.56
   7  -3   4   26.49    3.97
   7  -2   3   78.34    4.08
   7  -1   1   32.16    3.57
   7   0  -6    4.62    3.99
   7   0  -5   22.38    5.39
   7   0  -4    6.23    4.95
   7   0  -3   52.09    5.41
   7   0  -2  194.45    4.35
   8  -3   3   -1.82    4.45
   8  -2   1    7.14    6.09
   8  -1  -4   31.13    6.09
   8  -1  -3    8.17    5.85
   8  -1  -2   14.34    6.09
   8  -1  -1   74.99    4.56
  -9  -7  -3   -3.35    6.59
  -9  -6  -4    0.21    5.91
  -9  -5  -6   29.87    6.33
  -9  -4 -10   85.55    7.66
  -8  -7  -1   16.31    5.51
  -8  -6  -2   39.93    5.74
  -8  -4  -5    3.49    5.05
  -8  -3 -11   10.68    6.46
  -8  -3 -10  107.95    6.27
  -8  -3  -9  133.35    6.72
  -7  -8   1    9.99    3.48
  -7  -4  -3  150.51    3.57
  -7  -3  -5   15.19    3.10
  -7  -2 -11   22.29    4.99
  -7  -2 -10    9.51    5.00
  -7  -2  -9  104.92    5.67
  -6  -6   1  585.45    4.56
  -6  -4  -1   88.99    3.08
  -6  -2  -5  648.16    4.62
  -5  -7   3   26.42    2.97
  -5  -1 -13    2.49    3.82
  -5  -1  -5  107.60    3.31
  -4  -1  -3  450.67    2.95
  -4   0  -9   78.56    2.95
  -4   0  -8   92.09    2.98
  -4   0  -7  478.91    3.86
  -3  -8   5   27.31    1.70
  -3  -1  -1  685.68    3.11
  -3   0 -12    2.24    2.50
  -3   0  -4  643.03    2.93
  -2   0 -13    2.74    1.94
   1   1 -10    4.21    1.01
   2  -5   6   31.26    2.22
   2   0   1  992.07    2.73
   3  -5   6   44.32    2.88
   3  -2   4  439.88    2.80
   3   0   1  154.95    2.40
   3   1  -9    2.89    2.15
   3   1  -2  697.25    3.26
   4  -5   6   23.10    3.65
   4  -2   4   32.38    2.22
   4   0   1  732.70    3.60
   4   1  -7   34.11    2.59
   4   1  -2  438.20    3.03
   5  -6   6   -4.07    5.06
   5   0   0  278.92    3.85
   6  -3   4   75.46    3.65
   6  -2   3   18.46    2.96
   6   0  -8   19.43    3.72
   6   0  -7    2.60    4.25
   6   0  -1   66.05    3.10
   7  -4   4    4.21    4.37
   7  -3   3    4.30    5.12
   7  -2   2   47.02    3.69
   7  -1   0    6.73    3.49
   8  -4   3    7.19    5.29
   8  -3   2   -3.19    4.49
   8  -2   0   12.44    4.17
 -10  -6  -6   -3.67    7.72
  -9  -5  -5    1.75    6.09
  -9  -4  -9    2.28    5.29
  -9  -4  -8    7.68    4.89
  -8  -8   0    5.33    5.19
  -8  -5  -3  396.36    5.30
  -8  -4  -4   -3.75    4.93
  -8  -3  -8   46.93    4.34
  -8  -3  -7  109.69    5.63
  -7  -7   1    4.34    4.20
  -7  -6   0   -0.63    3.07
  -7  -5  -1    2.00    3.29
  -7  -4  -2   -0.51    4.33
  -7  -3  -4  283.12    4.21
  -7  -2 -12   -0.59    4.27
  -7  -2  -8  142.43    4.19
  -7  -2  -7   -1.17    4.59
  -6  -7   2    0.56    2.67
  -6  -3  -2   13.53    2.57
  -6  -2  -4   71.00    2.94
  -6  -1 -10   32.08    4.30
  -6  -1  -9   16.35    4.15
  -6  -1  -8   33.02    4.33
  -5  -4   1   30.06    2.82
  -5  -2  -2 1256.69    5.03
  -4  -7   4  118.31    2.45
  -4  -4   2    0.30    1.59
  -4  -3   1  207.96    2.26
  -4   0 -11    0.72    3.08
  -4   0 -10  121.25    2.63
  -4   0  -6  662.81    4.21
  -3  -4   3  393.66    2.40
  -3  -3   2  164.37    1.73
  -2  -6   5  155.95    1.18
  -2   0  -2   87.26    1.29
  -1   1 -10   61.00    1.24
   2   1  -2  180.28    1.43
   4  -6   6   37.20    4.27
   4   1  -6   19.56    2.56
   4   1  -5   74.79    2.72
   4   1  -4   20.87    2.55
   4   1  -3    0.22    1.81
   5  -7   6   -2.79    4.23
   5  -4   5   64.29    3.22
   5  -3   4  303.61    4.87
   5  -2   3  293.03    4.31
   5  -1   2    6.43    2.16
   5   0  -9  104.89    4.56
   6  -6   5    5.92    6.13
   6  -5   5    1.24    3.99
   6  -4   4   13.43    4.81
   6  -1   1   13.15    2.81
   6   0  -6  363.18    5.58
   6   0  -5  265.03    5.08
   6   0  -4  100.56    4.72
   6   0  -3 1995.27    8.77
   6   0  -2  181.59    3.65
   7  -5   4   -0.91    4.85
   7  -4   3   55.62    5.67
   7  -2   1    6.18    3.62
   7  -1  -6    0.06    6.00
   7  -1  -2  316.12    6.13
   7  -1  -1   14.95    3.49
   8  -4   2   12.27    5.02
   8  -3   0    5.50    6.03
   8  -3   1   35.81    4.66
   8  -2  -3    1.89    6.91
   8  -2  -2    0.28    4.77
   8  -2  -1    7.40    4.46
 -10  -6  -5   -4.53    7.54
 -10  -5  -7    5.98    6.83
  -9  -7  -2    1.30    4.86
  -9  -6  -3   45.81    4.93
  -9  -5  -4   14.25    6.12
  -9  -4  -7   13.04    4.74
  -9  -4  -6   54.49    6.52
  -8  -6  -1   26.90    5.06
  -8  -5  -2   35.25    5.42
  -8  -3  -6  245.76    4.77
  -7  -3  -3  644.90    5.90
  -7  -2  -6   13.51    3.16
  -6  -5   1   -0.15    3.59
  -6  -4   0   54.49    3.86
  -6  -2  -3   26.62    3.52
  -6  -1 -12    7.73    4.59
  -6  -1 -11  141.98    4.10
  -6  -1  -7    5.27    2.88
  -5  -9   4   12.76    2.94
  -5  -5   2  129.20    2.42
  -5  -3   0   51.73    2.31
  -5  -1  -4  455.21    3.47
  -4  -5   3   11.19    1.50
  -4  -2   0 5103.17    8.28
  -4  -1  -2    7.97    1.72
  -4   0 -12    8.33    2.91
  -4   0  -5   49.74    2.73
  -3  -2   1  614.04    2.70
  -3   0 -13   12.22    2.41
  -3   0  -3  298.72    2.18
  -2  -3   3 1748.86    3.10
  -2   1  -9   17.98    1.57
  -2   1  -8   17.50    1.43
  -2   1  -7    4.25    1.12
  -2   1  -6 2336.28    4.56
  -1  -8   6   16.33    1.04
  -1   1  -4   -0.46    0.88
   0  -3   4  829.13    1.36
   1  -6   6   56.48    1.82
   1  -4   5  327.13    1.93
   2  -6   6   -1.32    2.15
   2   1  -9   41.38    1.83
   3  -6   6   89.77    3.54
   3  -4   5   40.98    2.59
   3   1  -8  102.18    2.26
   3   1  -3  573.15    3.12
   4  -7   6    3.90    4.39
   4  -4   5 1243.88    5.81
   4  -1   2  791.55    3.87
   4   0 -10   92.69    4.10
   4   0   0  396.52    2.90
   5  -5   5   60.75    3.39
   5  -1   1   58.70    3.48
   5   0  -8  127.29    4.54
   5   0  -1    7.66    2.42
   6  -3   3   15.89    3.28
   6  -2   2   -2.10    2.82
   6  -1   0   74.28    3.13
   7  -5   3   15.05    6.69
   7  -3   2   55.81    4.24
   7  -2   0   66.20    3.85
   7  -1  -5   14.16    4.11
   7  -1  -4   -2.80    4.06
   7  -1  -3    9.11    3.91
   8  -4   1    6.59    5.01
   8  -3  -2   17.27    6.31
   8  -3  -1    1.84    4.77
 -10  -5  -6   -0.75    7.48
  -9  -6  -2    2.67    5.86
  -9  -4  -5  111.72    6.47
  -9  -3 -10  381.29    7.34
  -9  -3  -9   63.41    6.67
  -9  -3  -8  106.71    6.34
  -8  -7   0   -7.02    4.23
  -8  -4  -3   31.83    3.64
  -8  -3  -5  171.58    4.44
  -8  -2 -11    5.89    6.37
  -8  -2 -10   19.63    5.54
  -8  -2  -9    1.30    6.07
  -7  -8   2    0.66    4.61
  -7  -6   1   11.21    4.08
  -7  -5   0  665.00    6.04
  -7  -4  -1   18.36    4.34
  -7  -2  -5  371.98    4.35
  -6  -8   3    0.90    3.79
  -6  -6   2   16.75    3.74
  -6  -3  -1  323.62    3.82
  -6  -1 -13  144.46    5.34
  -6  -1  -6  114.83    3.29
  -5  -6   3   32.42    2.88
  -5  -2  -1    9.31    2.78
  -5  -1  -3  770.30    4.70
  -5   0 -10   73.29    4.08
  -5   0  -9  183.23    3.97
  -5   0  -8   16.83    3.52
  -3  -7   5   -0.21    1.43
  -3  -5   4  703.83    2.82
  -2  -2   2  269.49    1.73
   0  -7   6    3.09    1.47
   0  -2   3 1515.41    1.46
   2  -4   5    0.55    1.86
   2   0 -12   35.57    2.55
   2   1  -3   19.02    1.45
   3  -7   6    7.97    3.71
   3  -1   2 6450.75    8.36
   3   0 -11    3.34    2.77
   3   0   0  885.06    3.64
   3   1  -7   58.40    2.11
   3   1  -6   10.96    1.99
   3   1  -5  689.56    3.50
   3   1  -4    1.08    2.00
   4  -5   5  113.97    4.13
   4  -3   4   -0.13    2.24
   4  -2   3 5191.00    9.40
   4   0  -1   -0.65    2.32
   5  -7   5    2.64    5.16
   5  -6   5    8.38    3.93
   5  -4   4   -5.06    4.02
   5  -2   2   69.04    3.73
   5   0  -7  212.50    3.77
   5   0  -6   79.90    4.16
   5   0  -3    2.03    3.50
   5   0  -2   31.82    2.64
   6  -6   4    6.28    5.86
   6  -5   4   93.02    4.45
   6  -4   3   64.50    5.31
   6  -3   2   42.32    4.18
   6  -2   1  503.30    4.79
   6  -1  -7   30.03    5.44
   6  -1  -2    9.84    3.98
   6  -1  -1    7.74    2.93
   7  -6   3   25.59    5.46
   7  -4   2   25.51    4.44
   7  -3   1  105.19    4.21
   7  -2  -2   13.62    5.20
   7  -2  -1   -1.79    3.96
   8  -4   0    5.65    5.46
 -10  -5  -5    2.26    7.34
 -10  -4  -8    1.63    5.46
 -10  -4  -7   13.21    7.01
  -9  -7  -1   -0.80    5.02
  -9  -5  -3   62.14    5.01
  -9  -3  -7   64.85    6.13
  -8  -6   0   42.51    5.34
  -8  -5  -1   -4.85    5.45
  -8  -3  -4  199.56    5.54
  -8  -2  -8   55.10    4.55
  -8  -2  -7  440.10    6.42
  -7  -3  -2  115.43    4.10
  -7  -2  -4  573.21    5.71
  -7  -1 -12   -2.80    5.18
  -7  -1 -11    0.58    5.53
  -7  -1 -10   12.35    3.82
  -7  -1  -9   -6.01    3.75
  -7  -1  -8   69.63    5.39
  -6  -2  -2  594.85    5.04
  -6  -1  -5  487.92    4.31
  -5  -8   4   11.31    2.43
  -5   0 -11   33.85    2.87
  -5   0  -7   17.02    2.46
  -5   0  -6   63.61    3.48
  -4  -9   5   16.23    1.98
  -4  -6   4  103.97    2.23
  -4   0 -13   -2.07    3.05
  -4   0  -4  369.62    2.87
  -3  -1   0  351.38    2.63
  -3   1  -8   88.83    2.26
  -2  -4   4  254.31    1.36
  -2   1 -10   81.66    1.72
  -2   1  -5  183.55    1.59
   1  -7   6   64.64    2.51
   2  -7   6   50.04    2.92
   2  -1   2 8851.62    7.91
   2   1  -8  201.19    2.32
   3  -8   6    0.13    3.03
   3  -3   4 2965.58    6.66
   3  -2   3  928.31    3.75
   4  -6   5  246.56    4.79
   4  -1   1    9.81    1.93
   4   0  -9   37.57    2.77
   5  -5   4   41.76    4.80
   5  -3   3  257.85    3.83
   5  -1   0   35.49    2.61
   5   0  -5  157.28    3.32
   5   0  -4  180.45    3.34
   6  -5   3    1.35    5.73
   6  -2   0    0.90    3.88
   6  -1  -6    3.74    3.76
   6  -1  -5   89.79    5.20
   6  -1  -4  251.82    5.56
   6  -1  -3   82.44    3.70
   7  -6   2    7.47    7.57
   7  -5   2   12.51    4.73
   7  -4   1   17.89    4.42
   7  -3  -1    6.21    5.71
   7  -3   0   19.95    4.05
   7  -2  -5   -6.25    4.62
   7  -2  -4   31.11    4.80
   7  -2  -3   20.29    4.32
 -10  -5  -4    9.47    7.08
 -10  -4  -6   18.70    7.24
  -9  -6  -1   28.24    6.30
  -9  -5  -2    8.73    6.21
  -9  -4  -4   79.03    4.70
  -9  -3  -6   19.12    4.78
  -8  -7   1    9.12    5.55
  -8  -4  -2  136.03    4.34
  -8  -3  -3   47.35    4.88
  -8  -2  -6  588.77    6.13
  -7  -7   2    2.87    3.29
  -7  -1  -7   87.54    3.68
  -7  -1  -6  163.38    4.84
  -6  -7   3    4.12    2.65
  -6  -5   2    4.65    3.15
  -6  -4   1   35.94    3.40
  -6  -3   0  208.56    4.33
  -6  -1  -4  433.78    4.09
  -5  -4   2    1.22    2.56
  -5  -3   1  259.95    2.89
  -5  -1  -2  231.21    3.53
  -5   0 -12   31.88    3.22
  -5   0  -5   10.73    3.31
  -4  -3   2  124.27    2.56
  -4  -1  -1  359.70    2.72
  -4   0  -3  362.25    3.23
  -3   0  -2  600.77    2.79
  -3   1 -10    4.26    2.29
  -3   1  -9   64.89    2.13
  -3   1  -7  371.39    2.58
  -3   1  -6  534.08    3.30
  -2   0  -1  975.02    2.69
  -1  -9   6    5.79    1.63
   0  -8   6   57.45    2.16
   1  -8   6    4.11    2.63
   1  -3   4  863.59    2.60
   1   1  -3   27.94    0.80
   2  -8   6    7.49    3.18
   2  -3   4   87.44    1.71
   2  -2   3 5808.65    7.07
   2   0   0   27.34    1.25
   2   1  -4  127.85    1.70
   3  -5   5   15.25    2.16
   3   0 -10    1.89    2.77
   4  -8   5   -0.74    4.99
   4  -7   5   31.15    4.88
   4  -4   4   50.31    2.79
   4  -3   3    0.32    3.28
   4  -2   2  296.77    3.58
   4   0  -8  101.17    3.48
   4   0  -2   74.84    2.18
   5  -6   4   10.73    5.30
   5  -4   3  128.40    4.68
   5  -3   2  469.44    4.97
   5  -2   1   -2.61    2.61
   5  -1  -9   33.03    3.76
   5  -1  -1  256.82    3.43
   6  -7   3   -3.99    6.22
   6  -6   3   31.50    6.22
   6  -4   2    4.29    3.42
   6  -3   1    6.03    3.38
   6  -2  -1   50.35    3.19
   7  -6   1   10.88    7.78
   7  -5   1    6.89    4.72
   7  -4  -1   14.13    5.87
   7  -4   0    3.06    4.71
   7  -3  -5    9.55    6.85
   7  -3  -4    7.87    6.67
   7  -3  -3    6.27    6.04
   7  -3  -2   90.00    5.02
 -10  -4  -5   -6.84    7.08
  -9  -4  -3   20.07    4.54
  -9  -3  -5   39.21    4.61
  -9  -2 -10   43.37    5.56
  -9  -2  -9   58.42    5.53
  -9  -2  -8   24.63    6.72
  -8  -5   0  103.03    5.43
  -8  -4  -1  121.31    5.69
  -8  -2  -5   28.56    3.80
  -8  -1 -11    5.12    6.54
  -8  -1 -10   -1.28    5.89
  -8  -1  -9   33.90    6.04
  -7  -5   1   83.90    3.43
  -7  -4   0    5.79    3.01
  -7  -3  -1   60.04    4.04
  -7  -2  -3  163.27    3.65
  -7  -1  -5   87.50    4.44
  -6  -2  -1  407.69    4.68
  -6  -1  -3  144.53    3.99
  -6   0 -11   62.24    4.41
  -6   0 -10  116.59    3.60
  -6   0  -9   21.99    2.96
  -6   0  -8    6.86    3.08
  -6   0  -7    3.64    4.15
  -5  -7   4    1.80    2.37
  -5  -5   3   14.38    2.77
  -5  -2   0  188.40    2.73
  -5   0 -13    0.00    3.66
  -5   0  -4  140.93    3.37
  -4  -8   5    6.48    1.85
  -4  -4   3   43.40    2.12
  -4  -2   1  216.89    2.42
  -3   1  -5 2903.41    6.02
  -2  -1   1  547.46    2.05
  -2   1 -11  181.38    2.11
   0  -9   6   60.81    2.73
   1  -9   6    2.94    2.99
   1  -2   3 1313.35    2.63
   1   0   0 2445.62    2.93
   1   1  -9  159.28    1.49
   2  -5   5    1.32    2.19
   2   1  -7   55.59    1.60
   2   1  -6  924.35    3.16
   2   1  -5  357.50    2.22
   3  -6   5   69.85    3.80
   3  -4   4  454.85    3.95
   3  -1   1  230.29    2.29
   3   0  -1   14.07    1.53
   4  -5   4 1256.02    7.14
   4  -1 -10   18.70    3.87
   4  -1   0  852.44    4.12
   4   0  -7   28.81    2.56
   4   0  -6    1.54    3.08
   4   0  -5    0.84    2.98
   4   0  -4   10.35    2.83
   4   0  -3   17.31    2.07
   5  -7   4    4.38    4.22
   5  -5   3   23.29    4.56
   5  -2   0  143.17    3.93
   5  -1  -8    5.22    3.42
   5  -1  -7  367.76    5.53
   5  -1  -3   99.41    3.99
   5  -1  -2    1.65    2.71
   6  -6   2   -2.85    5.74
   6  -5   2   19.14    3.93
   6  -4   1   -0.57    4.64
   6  -3   0   62.66    3.79
   6  -2  -7   -1.17    4.34
   6  -2  -6  102.55    5.99
   6  -2  -5   -1.20    5.45
   6  -2  -4    4.42    5.14
   6  -2  -3   17.46    4.70
   6  -2  -2  111.04    3.83
   7  -5  -1   42.53    7.07
   7  -5   0    5.04    5.24
   7  -4  -4   -4.33    6.69
   7  -4  -3    4.78    6.74
   7  -4  -2   30.57    5.15
 -10  -5  -3   25.05    5.75
 -10  -4  -4   -4.64    7.07
 -10  -3  -7    9.84    5.38
 -10  -3  -6   46.18    6.82
  -9  -6   0   -0.15    5.98
  -9  -5  -1   14.56    6.21
  -9  -4  -2   -1.94    5.45
  -9  -3  -4    8.06    4.55
  -9  -2  -7   -0.96    4.56
  -9  -2  -6   11.88    5.63
  -8  -6   1    4.95    3.89
  -8  -3  -2    4.79    3.53
  -8  -2  -4   79.51    4.14
  -8  -1  -8   13.12    4.43
  -8  -1  -7    0.35    5.42
  -7  -6   2   29.25    3.30
  -7  -2  -2  396.17    5.36
  -7  -1  -4   14.16    4.00
  -6  -6   3   19.71    3.26
  -6   0 -12    1.78    3.39
  -6   0  -6    1.11    2.83
  -4   1 -10   -3.90    2.70
  -4   1  -9   -0.91    1.94
  -4   1  -8  353.40    3.05
  -4   1  -7   43.05    2.14
  -4   1  -6   77.94    2.86
  -3  -3   3 1183.44    3.59
  -3  -2   2 1645.35    4.19
  -3   1 -11   37.86    2.16
   1  -5   5   75.52    1.89
   2   0 -11    6.83    2.26
   3  -8   5   49.53    4.50
   3  -7   5  211.19    4.50
   3  -3   3 1568.00    5.52
   3  -2   2   80.58    2.55
   3   0  -9   42.34    2.81
   3   0  -2    1.30    2.19
   4  -6   4   83.95    4.58
   4  -4   3    1.17    3.66
   4  -2   1  148.26    3.34
   5  -6   3   15.30    5.46
   5  -4   2    4.98    3.91
   5  -3   1  363.25    4.70
   5  -2  -9    7.97    5.85
   5  -1  -6  112.32    3.42
   5  -1  -5    8.89    3.05
   5  -1  -4   23.51    2.99
   6  -7   2   35.19    5.41
   6  -5   1   10.69    4.92
   6  -4   0   28.09    5.18
   6  -3  -7   29.60    6.18
   6  -3  -2   17.52    4.98
   6  -3  -1   79.14    3.80
   7  -5  -2   28.99    5.54
 -10  -5  -2   23.05    7.33
 -10  -3  -5   30.34    7.22
  -9  -3  -3   94.28    6.41
  -9  -2  -5   11.75    6.11
  -8  -7   2    6.12    4.97
  -8  -2  -3  307.80    6.03
  -8  -1  -6  127.02    4.34
  -7  -7   3    0.26    4.16
  -7  -4   1    4.80    4.20
  -7  -3   0   60.58    4.64
  -7   0 -12   17.06    5.15
  -7   0 -11   10.61    4.93
  -7   0 -10    2.56    3.83
  -7   0  -9   -4.74    3.79
  -7   0  -8   -4.14    3.70
  -7   0  -7  538.72    6.47
  -6  -8   4   14.72    3.33
  -6  -4   2   18.18    3.56
  -6  -3   1   74.46    3.95
  -6  -1  -2   79.12    2.91
  -6   0  -5  304.76    3.89
  -5  -6   4  170.40    2.93
  -5  -1  -1  671.00    3.90
  -5   0  -3   10.29    2.13
  -5   1  -9    5.44    3.22
  -5   1  -8  264.02    4.10
  -4  -5   4  133.54    2.43
  -4  -1   0  260.80    2.45
  -4   0  -2   22.55    1.85
  -4   1 -11   20.87    2.72
  -4   1  -5 1858.60    5.97
  -3  -6   5  437.68    2.02
  -3   0  -1  159.09    1.92
  -3   1  -4  870.19    3.40
  -2   1  -3 1083.34    3.13
   0  -5   5  303.49    1.66
   0   0 -13   19.30    1.55
   1   0 -12   -1.59    2.02
   2  -6   5   -1.80    1.93
   2  -4   4  217.90    2.79
   2  -1   1  810.60    3.03
   2   0  -1 2615.10    4.49
   3  -5   4  331.93    4.16
   3  -1 -11    4.48    3.46
   3   0  -8    6.56    2.69
   4  -8   4    1.43    4.21
   4  -7   4   57.64    4.03
   4  -3   2    2.12    2.40
   4  -1  -9   53.18    3.28
   4  -1  -1   -1.38    1.87
   5  -8   3   58.15    5.40
   5  -7   3   66.62    4.68
   5  -5   2   12.75    5.06
   5  -3   0  108.51    4.07
   5  -2  -8   40.14    5.55
   5  -2  -2  152.42    4.42
   5  -2  -1   23.01    2.78
   6  -7   1   47.59    5.69
   6  -6   1   -0.70    4.54
   6  -5   0    8.92    5.29
   6  -4  -1   97.00    4.23
   6  -3  -6    7.83    4.45
   6  -3  -5   43.77    5.53
   6  -3  -4   11.56    4.35
   6  -3  -3   13.27    3.77
 -10  -4  -3    2.91    5.40
 -10  -3  -4   -0.25    6.30
 -10  -2  -7    1.38    6.99
  -9  -5   0   -0.92    5.86
  -9  -4  -1   -2.72    6.34
  -9  -2  -4    0.45    6.06
  -9  -1  -9   -1.30    5.00
  -9  -1  -8   21.67    5.18
  -8  -5   1    1.42    4.00
  -8  -4   0   -0.33    3.81
  -8  -3  -1    0.20    3.73
  -8  -1  -5  314.91    5.04
  -7  -5   2    2.74    3.09
  -7  -2  -1  170.31    3.67
  -7  -1  -3 1099.29    6.38
  -7   0  -6   78.49    3.82
  -6  -7   4   -3.52    2.96
  -6  -5   3  263.37    4.35
  -6  -2   0  990.48    5.50
  -6   0  -4  551.23    4.43
  -5  -4   3   -2.82    2.63
  -5  -3   2   13.54    2.01
  -5  -2   1   48.82    2.34
  -5   1 -11   46.15    3.39
  -5   1 -10   13.08    2.66
  -5   1  -7  230.55    3.34
  -5   1  -6  460.26    4.63
  -4  -7   5  155.35    2.19
  -3  -4   4    1.52    1.36
  -3  -1   1  149.38    1.85
  -3   1 -12    2.46    2.23
  -1   0   0 2266.64    2.73
   1  -6   5   18.86    2.04
   1   1  -8    0.47    1.01
   1   1  -4  229.85    1.17
   2  -9   5   -3.91    4.45
   2  -8   5    8.99    3.96
   2  -7   5    4.69    2.43
   2   0 -10   11.14    2.31
   3  -6   4  302.58    4.57
   3  -1   0 1817.79    4.86
   3   0  -7    6.39    2.51
   3   0  -4  133.16    2.61
   3   0  -3  172.99    2.19
   4  -5   3  357.09    4.25
   4  -2   0  185.74    3.50
   4  -1  -8    7.01    2.90
   4  -1  -7    1.14    3.30
   4  -1  -3   12.66    2.96
   4  -1  -2  321.69    3.12
   5  -8   2  106.75    7.52
   5  -7   2   14.25    6.40
   5  -6   2   -0.62    4.08
   5  -4   1   74.51    3.40
   5  -3  -1   -0.76    3.72
   5  -2  -7    3.55    3.70
   5  -2  -6   17.39    4.61
   5  -2  -5   65.83    4.55
   5  -2  -4   83.30    4.55
   5  -2  -3  182.91    3.61
   6  -7   0   -0.07    5.55
   6  -6  -1   -0.40    6.25
   6  -6   0   12.84    4.82
   6  -5  -1   12.14    4.31
   6  -4  -6   15.80    6.80
   6  -4  -5   -1.33    6.65
   6  -4  -4   16.49    6.01
   6  -4  -3   55.91    4.55
   6  -4  -2  260.89    5.11
 -10  -4  -2   30.82    6.73
 -10  -2  -6   -1.59    5.31
  -9  -3  -2    7.69    4.57
  -9  -1  -7   40.49    4.75
  -9  -1  -6    7.11    6.39
  -8  -6   2    9.39    3.98
  -8  -2  -2    1.83    3.74
  -8  -1  -4   78.46    4.10
  -8   0 -11    9.42    4.66
  -8   0 -10  109.22    5.11
  -8   0  -9    1.12    4.36
  -8   0  -8   30.88    4.48
  -8   0  -7   21.53    5.53
  -7  -6   3   -2.51    4.14
  -7  -1  -2 2212.17    9.07
  -7   0  -5  126.53    3.59
  -6  -1  -1   46.30    2.74
  -6   0  -3  228.73    4.39
  -6   1 -10   10.24    4.40
  -6   1  -9   51.62    4.28
  -6   1  -8    5.24    3.95
  -6   1  -7   89.08    4.29
  -5  -1   0    5.69    1.99
  -5   0  -2  696.46    4.13
  -5   1 -12   20.59    3.46
  -5   1  -5  117.36    3.82
  -4  -3   3  235.09    2.73
  -4  -2   2  130.43    2.69
  -4   0  -1  725.21    3.60
  -4   1 -12    3.87    2.40
  -4   1  -4  148.99    2.40
  -3   1  -3  579.08    2.95
  -2   0   0   27.72    1.22
  -2   1 -12   11.92    1.17
   1   1  -7   79.17    1.33
   2  -3   3   81.54    1.75
   2  -2   2 6588.29    7.76
   2  -1 -12    7.82    3.30
   3  -9   4   35.40    4.41
   3  -8   4   -1.77    4.79
   3  -7   4   49.79    4.16
   3  -4   3  789.05    4.29
   3  -3   2   -0.05    2.72
   3  -2   1  174.98    2.86
   3  -1 -10   21.90    3.76
   3   0  -6   27.96    1.87
   3   0  -5   13.00    1.68
   4  -8   3    1.13    5.31
   4  -7   3  173.95    4.46
   4  -6   3  145.42    3.93
   4  -4   2  353.77    4.00
   4  -3   1  872.84    4.82
   4  -2 -10    8.24    3.96
   4  -1  -6   10.75    2.64
   4  -1  -5   32.06    3.63
   4  -1  -4  119.31    2.76
   5  -6   1   32.08    5.50
   5  -5   1   61.68    3.71
   5  -4   0    8.45    2.96
   5  -3  -8   -2.94    5.41
   5  -3  -2   -1.55    4.07
   6  -6  -3   -6.50    6.46
   6  -6  -2   15.82    4.94
   6  -5  -5   67.05    7.58
   6  -5  -4   21.84    6.16
   6  -5  -3   42.80    4.83
   6  -5  -2   19.95    4.49
 -10  -3  -3    2.55    4.89
 -10  -2  -5    7.45    5.46
  -9  -5   1   63.74    5.98
  -9  -4   0    6.48    6.13
  -9  -3  -1   23.94    6.22
  -9  -2  -3   -2.29    4.51
  -9  -1  -5    2.67    4.32
  -8  -5   2    1.69    4.82
  -8  -4   1   32.38    3.96
  -8  -3   0   29.18    4.12
  -8  -2  -1   12.82    4.68
  -8  -1  -3   -1.66    3.65
  -8   0  -6   -1.51    5.06
  -7  -4   2  145.78    4.30
  -7  -3   1    5.20    3.20
  -7  -2   0 1174.27    7.44
  -7   0  -4    4.74    3.08
  -6  -6   4    9.74    3.34
  -6  -3   2   10.00    3.63
  -6  -2   1  908.95    6.10
  -6   1 -11   16.61    3.14
  -6   1  -6   13.77    3.90
  -5  -8   5   15.63    2.14
  -5  -5   4    7.76    2.57
  -5   1  -4  103.85    3.68
  -4  -1   1   53.41    1.98
  -4   1  -3  536.15    3.73
  -3   0   0  896.19    3.62
  -2   1  -2 8974.03    7.95
   1  -9   5   26.49    3.78
   1  -8   5    5.25    3.09
   1  -7   5   46.75    2.46
   1  -4   4  920.15    3.24
   1   1  -6    2.68    1.05
   1   1  -5   59.32    1.00
   2  -5   4   86.33    2.16
   2   0  -9   28.53    2.34
   2   0  -2 4075.92    5.68
   3  -5   3   76.18    3.77
   3  -1  -9   -3.50    3.22
   3  -1  -1  247.61    2.36
   4  -6   2  186.23    5.01
   4  -5   2   81.71    3.29
   4  -4   1   -3.67    3.60
   4  -3   0 2127.25    7.45
   4  -2  -9    0.20    3.46
   4  -2  -1   13.52    2.38
   5  -8   1  179.77    6.30
   5  -7   1   52.27    4.83
   5  -6   0    1.34    5.41
   5  -5   0    4.32    3.68
   5  -4  -8   38.07    6.34
   5  -4  -1   15.06    3.45
   5  -3  -7   -2.27    4.19
   5  -3  -6   -1.71    3.93
   5  -3  -5   50.06    4.91
   5  -3  -4    9.34    3.56
   5  -3  -3  279.74    4.24
 -10  -3  -2    4.43    6.63
 -10  -2  -4    2.38    5.34
 -10  -1  -6    6.29    7.60
  -9  -2  -2    0.41    4.35
  -9  -1  -4    5.97    4.46
  -9   0  -9    5.85    5.12
  -9   0  -8    0.49    5.03
  -9   0  -7   22.83    6.30
  -8  -1  -2   33.03    5.03
  -8   0  -5   92.19    4.38
  -7  -7   4    4.89    3.69
  -7  -5   3    6.99    4.27
  -7  -1  -1   84.77    4.49
  -7   0  -3    8.02    4.18
  -7   1 -11    6.99    5.21
  -7   1 -10    1.98    3.93
  -7   1  -9   -1.23    3.88
  -7   1  -8   -1.87    3.67
  -7   1  -7   -1.25    5.16
  -6  -4   3   25.14    2.59
  -6  -1   0  934.95    5.95
  -6   0  -2   62.62    2.83
  -6   1 -12    6.95    3.27
  -6   1  -5    0.61    2.79
  -5  -7   5    7.78    2.35
  -5  -2   2  756.83    4.76
  -5   0  -1    0.27    2.15
  -5   1 -13    6.41    3.45
  -4  -6   5   25.30    1.83
  -4  -4   4   55.89    2.05
  -4   1 -13    1.17    2.38
  -3   1  -2 6228.59    8.15
  -2  -2   3  120.69    1.38
   0  -6   5   23.60    1.61
   1   0 -11   50.30    2.18
   2  -9   4   -4.76    4.93
   2  -8   4   -0.75    3.62
   2  -7   4    9.21    3.51
   2  -6   4  206.10    3.36
   2  -1   0  587.92    2.82
   3  -9   3    6.47    5.95
   3  -8   3  197.05    5.65
   3  -6   3  178.54    4.35
   3  -2 -11   19.97    4.15
   3  -2   0 9355.60   11.66
   3  -1  -2   56.24    2.47
   4  -8   2   13.60    4.32
   4  -7   2   -0.18    3.85
   4  -5   1    6.41    3.83
   4  -2  -8    0.15    3.31
   4  -2  -7  102.16    4.30
   4  -2  -3    3.16    3.49
   4  -2  -2  181.33    3.03
   5  -8  -1    9.12    7.06
   5  -8   0   85.83    5.99
   5  -7  -1   23.98    6.07
   5  -7   0    5.50    4.82
   5  -6  -1   -2.05    5.65
   5  -5  -2   14.18    4.90
   5  -5  -1   42.16    3.73
   5  -4  -7    1.36    4.59
   5  -4  -6   82.14    6.24
   5  -4  -5  387.56    7.11
   5  -4  -4   62.29    5.31
   5  -4  -3    8.60    3.75
   5  -4  -2    9.55    3.42
 -10  -2  -3    3.23    5.16
 -10  -1  -5   -1.63    6.90
  -9  -4   1   58.58    6.58
  -9  -3   0    3.38    6.61
  -9  -1  -3    0.23    6.02
  -9   0  -6   28.62    4.86
  -8  -6   3   18.61    4.00
  -8  -4   2    0.48    4.94
  -8  -3   1    2.70    4.72
  -8  -2   0    2.25    5.19
  -8   0  -4   66.84    4.07
  -8   1 -10   24.76    6.24
  -8   1  -9    3.16    5.96
  -8   1  -8  279.76    6.45
  -7  -3   2   11.37    3.85
  -7  -2   1   -0.34    4.18
  -7   1  -6   -0.87    3.57
  -7   1  -5  289.46    5.42
  -6   1  -4   64.33    3.08
  -5  -3   3  190.57    2.66
  -5  -1   1   86.27    2.57
  -5   1  -3    3.20    2.36
  -4   0   0  390.23    2.90
  -4   1  -2  813.01    3.89
  -4   2  -8  866.63    4.67
  -4   2  -7  122.81    3.02
  -3  -2   3 3640.42    5.99
  -3   1 -13   14.10    1.70
  -3   2  -8  326.93    2.74
  -3   2  -7  839.65    3.83
  -3   2  -6  607.44    3.42
  -2  -1   2  186.47    1.73
  -1  -2   3 1182.26    1.40
   0  -9   5   19.67    3.02
   0  -8   5   13.63    2.33
   0  -7   5    1.77    1.94
   1  -3   3 2343.55    4.33
   1   0  -1  564.97    1.80
   2  -4   3   42.39    1.83
   2  -1 -11    1.55    2.55
   2   0  -8   18.56    1.62
   2   0  -3  456.09    2.29
   3  -7   3   29.79    3.30
   3  -4   2    8.01    2.25
   3  -3   1  287.46    2.75
   3  -2 -10   37.91    4.40
   3  -1  -8   66.73    2.79
   3  -1  -7    3.75    3.06
   3  -1  -3  705.91    4.02
   4  -8   1  203.13    7.30
   4  -7   1  307.09    6.65
   4  -6   1  357.45    5.73
   4  -4   0    4.13    2.63
   4  -3  -9   11.27    4.11
   4  -3  -8   83.66    4.94
   4  -3  -1  423.83    3.89
   4  -2  -6  270.14    4.12
   4  -2  -5    6.85    2.83
   4  -2  -4   13.05    2.76
   5  -7  -2    2.19    6.28
   5  -6  -3    3.00    6.28
   5  -6  -2    6.60    4.54
   5  -5  -7   18.10    5.34
   5  -5  -6   -8.31    6.17
   5  -5  -5   15.59    6.27
   5  -5  -4   21.92    5.72
   5  -5  -3   11.44    3.86
 -10  -3  -1    2.26    5.56
 -10  -2  -2   -4.63    7.52
 -10  -1  -4   33.30    7.10
  -9  -2  -1    6.63    4.64
  -9   0  -5  164.28    5.54
  -8  -5   3   -0.67    4.50
  -8  -1  -1  172.89    5.46
  -8   0  -3  870.01    6.89
  -8   1  -7   77.08    4.73
  -8   1  -6   42.53    6.20
  -7  -6   4    1.81    3.99
  -7  -4   3    7.26    4.31
  -7  -1   0  400.29    4.77
  -7   0  -2   87.23    3.51
  -7   1  -4  102.63    4.89
  -6  -5   4    7.93    2.41
  -6  -2   2   39.86    4.07
  -6   0  -1   45.31    2.84
  -6   1  -3   18.98    2.82
  -5  -4   4   34.96    2.73
  -5   0   0  291.82    3.89
  -5   1  -2    9.15    3.19
  -5   2  -9   45.81    3.84
  -5   2  -8   58.39    2.83
  -5   2  -7   -0.21    3.34
  -5   2  -6  598.69    5.16
  -4   2 -10  282.30    3.15
  -4   2  -9   28.02    2.08
  -4   2  -6  472.55    3.38
  -4   2  -5  122.63    3.12
  -3  -5   5    8.18    1.18
  -3  -1   2  685.54    2.97
  -3   2  -9    3.51    1.92
  -3   2  -5 5409.77    8.40
  -2   2  -8  228.95    1.92
  -2   2  -7  161.72    1.69
  -2   2  -6   18.99    1.42
  -1  -1   2 1401.95    1.96
   0  -4   4  278.58    1.65
   0   0 -12   14.00    1.96
   0   1  -9    1.51    0.97
   1  -5   4  225.56    2.15
   1  -2   2 5842.43    5.74
   1   0 -10   92.43    2.45
   2  -5   3  183.55    3.22
   2  -3   2 1376.24    4.22
   2  -2   1  750.85    3.00
   2  -1 -10   31.48    3.02
   2   0  -7    0.51    1.48
   2   0  -6    5.68    1.88
   2   0  -5   33.71    2.05
   2   0  -4    3.56    1.83
   3  -9   2   -5.21    5.56
   3  -8   2    9.86    4.81
   3  -6   2  433.87    5.43
   3  -5   2  506.40    4.31
   3  -2  -9  162.99    4.44
   3  -2  -1  564.42    3.86
   3  -1  -6   57.21    2.18
   3  -1  -5    5.54    2.52
   3  -1  -4   46.42    2.05
   4  -9   0   45.96    5.61
   4  -8   0   -5.09    6.31
   4  -6   0  151.99    5.43
   4  -5   0   16.19    3.15
   4  -4  -9   15.63    5.79
   4  -4  -1    6.27    2.76
   4  -3  -7   -1.22    4.46
   4  -3  -6  175.58    4.98
   4  -3  -3    6.89    3.64
   4  -3  -2  237.58    3.49
   5  -7  -4    6.58    5.51
   5  -7  -3   11.49    5.17
   5  -6  -6    0.60    5.56
   5  -6  -5    3.19    4.98
   5  -6  -4    5.21    4.75
 -10  -1  -3   -4.59    7.74
  -9  -3   1    2.95    6.14
  -9  -2   0   -0.38    6.46
  -9  -1  -2    1.88    4.48
  -9   0  -4    9.39    4.59
  -9   1  -8    1.52    6.46
  -9   1  -7   31.46    6.72
  -8  -2   1   15.32    5.11
  -8   0  -2  259.00    6.22
  -8   1  -5    1.22    4.13
  -7   0  -1  152.21    4.92
  -6  -7   5    3.47    2.80
  -6  -3   3   15.85    2.55
  -6  -1   1 3007.24    9.02
  -6   1  -2   -0.11    3.59
  -6   2 -10    0.31    4.19
  -6   2  -9   14.54    3.22
  -6   2  -8   -0.81    3.03
  -6   2  -7   23.81    3.04
  -6   2  -6   19.33    4.33
  -5  -6   5   19.41    2.20
  -5   2 -11   -0.02    3.18
  -5   2 -10   11.55    2.71
  -5   2  -5    6.30    3.35
  -4  -5   5   27.58    1.99
  -4  -2   3  782.23    3.64
  -4  -1   2  446.62    3.05
  -4   1  -1   18.50    2.68
  -4   2  -4   36.80    3.04
  -3  -3   4  304.43    2.15
  -3   0   1    9.73    2.14
  -3   1  -1  232.08    2.25
  -3   2 -10   -0.12    1.95
  -3   2  -4  439.53    3.24
  -2  -3   4  383.43    1.45
  -2   0   1 2578.55    4.41
  -2   1  -1  764.49    2.65
  -2   2  -5 3248.43    5.29
  -1  -9   5   55.37    2.72
  -1  -6   5   25.26    1.15
   1  -9   4    1.58    3.08
   1  -8   4   71.81    3.70
   1  -7   4   17.85    2.97
   1  -6   4    3.31    2.25
   1  -1 -12   18.53    2.79
   2  -9   3    4.04    3.86
   2  -8   3   28.48    4.39
   2  -7   3   32.99    3.49
   2  -6   3  672.84    4.84
   2  -1  -1 4204.05    6.20
   3  -7   2   48.94    3.58
   3  -4   1   13.38    2.32
   3  -3 -10    0.28    5.16
   3  -3   0   93.11    2.27
   3  -2  -8    1.93    3.50
   3  -2  -2 2383.93    6.58
   4  -8  -1  254.34    7.55
   4  -7  -1    1.03    4.88
   4  -7   0  118.19    4.63
   4  -6  -1  184.37    5.58
   4  -5  -1   29.86    3.05
   4  -4  -8   88.84    4.67
   4  -4  -7   17.93    5.46
   4  -4  -3   49.94    4.14
   4  -4  -2   90.62    3.18
   4  -3  -5   40.10    3.16
   4  -3  -4   18.75    2.99
 -10  -2  -1    6.97    5.75
 -10  -1  -2    3.82    6.95
  -9  -4   2    5.07    4.77
  -9  -1  -1   13.10    4.62
  -9   0  -3  148.20    5.59
  -9   1  -6   51.83    5.52
  -8  -4   3   42.11    5.57
  -8  -3   2   48.11    4.02
  -8  -1   0    9.00    3.90
  -8   1  -4   79.24    4.46
  -7  -5   4    0.83    3.08
  -7  -3   3   19.29    4.25
  -7  -2   2    6.83    3.40
  -7  -1   1   15.59    4.73
  -7   1  -3   64.63    3.58
  -7   2 -11    0.76    4.97
  -7   2 -10   -5.64    4.91
  -7   2  -9    3.93    3.87
  -7   2  -8    1.18    3.78
  -7   2  -7    4.71    3.63
  -7   2  -6   20.16    5.45
  -6  -4   4  198.66    3.96
  -6   0   0    5.43    2.65
  -6   2 -11    7.05    3.85
  -6   2  -5   21.46    3.07
  -5  -2   3 2205.96    6.71
  -5  -1   2    0.49    2.30
  -5   1  -1   61.91    2.67
  -5   2  -4   80.47    2.93
  -4  -3   4  947.61    3.73
  -4   0   1    1.34    1.73
  -4   2 -11    1.19    2.37
  -2   2  -9  582.01    2.27
  -2   2  -4 1415.68    3.76
  -1  -8   5   65.84    2.17
  -1  -7   5   37.05    1.83
   0 -10   4   69.40    4.49
   2 -10   2    3.71    5.41
   2  -4   2   97.80    2.79
   2  -2 -11    6.23    4.15
   2  -1  -9   64.35    3.17
   3  -9   1   56.46    4.80
   3  -8   1    8.60    5.14
   3  -7   1  309.46    5.58
   3  -6   1  158.04    4.74
   3  -5   1 2192.48    7.60
   3  -4   0   15.78    3.20
   3  -3  -9   18.93    4.51
   3  -3  -1  358.17    3.87
   3  -2  -7   27.42    3.65
   3  -2  -3  114.08    3.05
   4  -8  -3   29.47    6.51
   4  -8  -2   49.91    5.26
   4  -7  -2  191.92    6.51
   4  -6  -2   12.58    3.63
   4  -5  -8   21.00    4.86
   4  -5  -7   -3.89    6.22
   4  -5  -6   11.47    5.05
   4  -5  -4   33.76    4.96
   4  -5  -3   64.11    4.91
   4  -5  -2   33.31    3.53
   4  -4  -6   -2.05    3.89
   4  -4  -5   18.42    3.61
   4  -4  -4   90.46    3.53
 -10   0  -4   29.72    5.90
  -9  -3   2    6.80    6.00
  -9  -2   1    0.50    6.35
  -9   0  -2    1.62    4.52
  -9   1  -5    0.47    4.87
  -9   1  -4  219.28    7.32
  -8   0  -1   56.20    4.33
  -8   1  -3  117.23    4.67
  -8   2  -9    8.83    4.71
  -8   2  -8    8.72    4.50
  -8   2  -7    5.45    6.16
  -7   0   0 3292.73   10.72
  -7   1  -2    4.54    3.49
  -7   2  -5   -7.09    3.67
  -6  -6   5   -0.76    2.81
  -6  -2   3  787.91    5.92
  -6  -1   2  986.07    6.71
  -6   1  -1   14.11    2.89
  -6   2  -4   36.81    3.07
  -5  -5   5   44.69    2.44
  -5  -3   4  128.29    2.92
  -5   0   1   11.54    2.44
  -5   2 -12   35.47    3.43
  -5   2  -3  286.93    4.18
  -4   1   0  850.35    4.48
  -4   2  -3 5267.93    9.40
  -3   1   0 1815.89    5.09
  -3   2  -3  903.94    3.72
  -1   0 -13    4.01    1.75
   0  -9   4  112.36    3.71
   1 -10   3    8.58    3.95
   1  -4   3  551.50    2.69
   1   0  -9   25.92    2.05
   2  -9   2    9.51    3.84
   2  -8   2    0.97    4.08
   2  -5   2   45.47    3.08
   2  -3   1  519.47    3.24
   2  -2   0   73.40    1.75
   2  -1  -8  175.76    3.12
   2  -1  -2  156.50    2.33
   3  -9   0   50.17    5.16
   3  -8   0   -0.37    5.78
   3  -5   0  191.09    4.23
   3  -4 -10   -1.00    4.15
   3  -3  -8   30.05    4.40
   3  -3  -2 1038.99    5.27
   3  -2  -6   54.55    2.77
   3  -2  -5   22.99    2.36
   3  -2  -4   84.39    2.47
   4  -8  -4    0.20    5.48
   4  -7  -6   50.34    5.59
   4  -7  -5    4.56    4.90
   4  -7  -4   14.62    4.59
   4  -7  -3    2.65    4.41
   4  -6  -7   -1.01    5.11
   4  -6  -6   15.61    4.63
   4  -6  -5    7.54    4.34
   4  -6  -4   -0.26    3.93
   4  -6  -3   10.24    3.89
   4  -5  -5   31.42    3.89
  -9  -1   0    2.73    5.02
  -9   0  -1   20.40    6.62
  -9   1  -3  110.20    6.79
  -8  -3   3   20.81    5.72
  -8  -2   2    4.74    4.12
  -8  -1   1    4.11    4.21
  -8   0   0  145.34    5.74
  -8   1  -2   83.44    5.55
  -8   2  -6  113.50    4.97
  -8   2  -5   38.10    6.31
  -7  -4   4   75.01    3.42
  -7  -1   2  330.13    5.47
  -7   1  -1   43.38    4.94
  -7   2  -4  172.69    4.36
  -6  -5   5    1.82    2.85
  -6  -3   4    0.83    3.81
  -6   0   1   66.31    3.21
  -6   2  -3   21.22    2.96
  -5   1   0   43.41    2.64
  -5   2  -2   74.45    3.61
  -4   2 -12    3.79    2.19
  -4   2  -2  310.24    3.48
  -3   2 -11   19.12    1.52
  -3   2  -2   80.58    2.46
  -2  -9   5    3.10    2.30
  -2   2  -3 5723.98    7.11
  -1   0   1  573.78    1.77
   0  -8   4   84.00    2.99
   0  -5   4  132.30    1.78
   0  -1 -13    0.23    2.64
   1  -9   3   -4.28    3.12
   1  -8   3    6.70    3.79
   1  -5   3  171.14    2.75
   1  -1 -11   85.63    2.90
   1   0  -2 1107.59    2.42
   2 -10   1    7.05    4.69
   2  -7   2  325.90    4.05
   2  -6   2  120.65    2.98
   2  -3 -11    4.86    4.70
   2  -2 -10   47.44    2.98
   2  -1  -7   28.16    2.45
   2  -1  -3 6823.02    8.77
   3  -9  -1    4.82    4.92
   3  -8  -1    4.79    5.94
   3  -7   0  580.81    5.81
   3  -6   0 1592.82    7.28
   3  -4  -9    8.10    3.83
   3  -4  -1  175.48    3.05
   3  -3  -7    0.57    3.05
   3  -3  -6  195.18    4.61
   3  -3  -3 1042.92    5.58
  -9  -2   2   -1.46    6.42
  -9  -1   1   -8.14    6.75
  -9   2  -6   11.02    5.29
  -9   2  -5   56.41    6.65
  -8  -4   4   21.26    5.51
  -8   1  -1  360.00    6.50
  -8   2  -4   -1.22    4.15
  -7  -2   3   -0.22    3.30
  -7   0   1   87.64    4.10
  -7   2  -3   88.43    4.04
  -6   1   0   81.77    3.13
  -6   2  -2    0.92    2.93
  -6   3  -9    8.60    4.10
  -6   3  -8    1.98    4.27
  -6   3  -7   15.56    4.34
  -6   3  -6    3.96    4.10
  -5  -4   5    6.70    2.43
  -5  -1   3   21.39    3.20
  -5   0   2   28.11    3.63
  -5   3  -8   19.54    3.92
  -5   3  -7   55.23    3.65
  -5   3  -6   10.71    3.76
  -4  -4   5  206.87    2.50
  -4  -2   4   90.42    2.65
  -4  -1   3    5.02    1.82
  -4   0   2   70.97    2.16
  -4   3  -7 2033.50    6.59
  -3  -4   5  799.76    2.65
  -3  -1   3  594.68    2.85
  -3   0   2    0.77    1.62
  -2   1   0  578.44    2.46
  -1 -10   4   49.95    4.03
  -1   2  -6 1566.99    2.24
  -1   2  -5  979.45    2.05
   0  -7   4   31.22    2.53
   0  -6   4   55.89    1.99
   0   0 -11   15.49    1.82
   0   1  -8  125.91    1.21
   1 -10   2   14.78    4.05
   1  -7   3   48.40    2.97
   1  -6   3   44.87    2.67
   1  -3   2   14.38    1.84
   1  -2 -12    2.05    3.49
   1  -1   0 5297.51    5.06
   1   0  -8   -1.10    1.70
   2 -10   0   13.97    4.92
   2  -9   1    6.02    4.01
   2  -8   1   17.45    4.84
   2  -4   1  468.38    3.19
   2  -2  -9   12.53    3.55
   2  -2  -1   14.44    1.61
   2  -1  -6    9.67    1.68
   2  -1  -5    3.02    2.27
   2  -1  -4  259.02    2.67
   3  -9  -4    4.92    6.51
   3  -9  -3    6.15    6.17
   3  -9  -2   -1.19    5.23
   3  -8  -2  256.36    6.31
   3  -7  -1    3.35    3.80
   3  -6  -9   23.99    5.20
   3  -6  -1   19.15    3.29
   3  -5  -9   11.28    4.54
   3  -5  -8   22.91    5.80
   3  -5  -2  517.46    5.39
   3  -5  -1    3.50    2.68
   3  -4  -8    6.42    3.66
   3  -4  -7   12.45    4.81
   3  -4  -3  280.90    4.42
   3  -4  -2  119.85    2.98
   3  -3  -5    2.49    2.73
   3  -3  -4  236.91    3.27
  -9   0   0   34.53    5.14
  -9   1  -2  202.62    6.20
  -9   2  -4   17.97    7.07
  -8  -2   3    4.36    5.65
  -8  -1   2   -0.08    4.26
  -8   0   1    1.73    5.90
  -8   2  -3   74.85    4.61
  -8   3  -8    2.80    6.01
  -7  -5   5   17.70    4.13
  -7  -3   4   38.94    3.41
  -7   1   0   17.04    3.56
  -7   2  -2   52.83    3.76
  -7   3  -9   -0.61    4.02
  -7   3  -8    7.19    4.09
  -7   3  -7    5.19    3.98
  -7   3  -6   -3.49    4.95
  -6  -4   5   73.39    3.64
  -6  -1   3 1865.47    7.66
  -6   0   2  194.92    3.77
  -6   2  -1  554.48    5.80
  -6   3 -10   31.92    4.66
  -6   3  -5  146.99    3.94
  -5  -2   4  619.66    4.06
  -5   1   1  274.81    4.14
  -5   2  -1   -1.83    2.65
  -5   3 -10  537.95    5.48
  -5   3  -9  120.39    3.11
  -5   3  -5   20.92    2.95
  -5   3  -4  313.97    4.74
  -4   1   1    3.14    1.87
  -4   2  -1  138.51    2.55
  -4   3  -9   50.77    2.56
  -4   3  -8  602.02    3.82
  -4   3  -6 1059.69    4.75
  -4   3  -5   12.21    2.11
  -3  -2   4   36.20    1.39
  -3   1   1  266.56    2.90
  -3   2  -1  171.34    2.79
  -2  -8   5    9.18    1.80
  -2  -1   3   19.63    1.47
  -2   2 -10  376.45    1.47
  -2   2  -2 6533.44    7.64
   0 -10   3   41.55    3.52
   0  -3   3   21.28    0.94
   1  -9   2   14.66    4.40
   1  -2   1 1960.42    3.58
   1  -1 -10    7.18    2.61
   1   0  -7   45.92    1.80
   2 -10  -1   34.17    6.41
   2  -9   0    8.63    4.32
   2  -7   1  112.98    3.50
   2  -6   1  387.60    3.94
   2  -5   1   20.32    2.25
   2  -4 -11   -2.44    4.08
   2  -3 -10   12.74    3.27
   2  -3   0  252.93    2.38
   2  -2  -8    3.89    3.26
   3  -8  -6    8.73    6.45
   3  -8  -5   13.55    6.26
   3  -8  -4  221.55    5.70
   3  -8  -3    7.16    4.51
   3  -7  -8   -2.91    5.54
   3  -7  -7    9.98    6.04
   3  -7  -6   -3.73    6.21
   3  -7  -5   23.71    5.67
   3  -7  -4    1.26    5.57
   3  -7  -3    6.48    3.91
   3  -7  -2 2265.07    9.96
   3  -6  -8   74.88    5.12
   3  -6  -7   -3.92    5.66
   3  -6  -6   56.63    5.46
   3  -6  -4  396.26    6.06
   3  -6  -3  238.16    5.39
   3  -6  -2  379.88    4.52
   3  -5  -7   -2.44    3.95
   3  -5  -6   72.88    5.28
   3  -5  -5   -0.89    4.47
   3  -5  -4   60.38    4.51
   3  -5  -3    0.68    2.87
   3  -4  -6    9.26    3.30
   3  -4  -5    7.85    2.90
   3  -4  -4  170.24    3.48
  -9  -1   2    9.18    6.81
  -9   1  -1   95.70    5.68
  -9   2  -3    7.57    5.22
  -8  -3   4   -4.10    4.90
  -8   1   0   23.59    4.36
  -8   2  -2   62.80    4.64
  -8   3  -7   21.27    4.84
  -8   3  -6    4.06    4.82
  -8   3  -5    3.47    6.54
  -7  -4   5   -3.27    3.84
  -7  -1   3    5.26    3.46
  -7   0   2  210.70    4.55
  -7   2  -1    2.25    5.09
  -7   3  -5   32.95    4.08
  -7   3  -4   33.81    5.61
  -6  -2   4    0.37    2.65
  -6   1   1    3.92    2.92
  -6   3 -11    8.31    4.33
  -6   3  -4   91.18    3.72
  -6   3  -3   10.81    4.18
  -5   3  -3  276.94    4.74
  -4   3  -4    2.48    2.20
  -3   3  -7   27.89    2.05
  -3   3  -6  271.46    2.46
  -3   3  -5   10.37    2.46
  -2  -7   5  193.53    1.79
  -2   0   2 3927.58    5.44
  -1  -9   4    3.50    3.13
  -1   2  -7  180.05    0.75
  -1   2  -4  658.52    1.86
   0  -9   3   22.82    3.65
   0  -1 -12   -0.01    2.56
   1 -10   1    2.54    4.32
   1  -8   2   53.50    3.02
   1  -4   2   10.28    2.14
   1  -3 -12   -0.49    4.46
   1  -2 -11   -1.10    3.27
   1   0  -6   73.48    1.79
   1   0  -3  773.25    2.15
   2 -10  -3    0.17    6.70
   2 -10  -2    2.41    5.12
   2  -9  -1   59.50    4.65
   2  -8   0   15.66    3.74
   2  -7   0   72.63    4.56
   2  -5   0  917.58    5.19
   2  -4 -10   28.40    3.96
   2  -4   0  452.55    3.18
   2  -3  -9   55.63    3.18
   2  -3  -1  565.01    3.68
   2  -2  -7   52.65    2.54
   2  -2  -3 3858.00    7.33
   2  -2  -2   27.88    1.70
   3  -6  -5    5.71    3.80
  -9   0   1   90.04    5.80
  -9   1   0   18.76    6.93
  -9   2  -2   97.27    5.81
  -8  -1   3   10.37    5.83
  -8   0   2   17.86    5.55
  -8   2  -1    1.93    5.63
  -8   3  -4   43.72    4.99
  -7  -2   4   -2.99    3.41
  -7   1   1   16.13    3.61
  -7   3  -3    3.85    3.67
  -6  -3   5   -1.51    3.63
  -6   0   3 2117.73    8.96
  -6   2   0   -0.59    2.94
  -6   3  -2   48.67    4.14
  -5  -3   5    9.38    2.03
  -5  -1   4 1204.94    6.13
  -5   0   3    6.10    3.32
  -5   1   2   -2.36    3.70
  -5   2   0  144.67    3.23
  -5   3 -11  250.67    3.93
  -5   3  -2  508.77    5.08
  -4  -3   5   43.48    2.12
  -4   0   3   19.93    2.88
  -4   2   0  195.23    2.82
  -4   3 -10   18.01    2.56
  -4   3  -3   -0.82    2.26
  -3  -9   5  102.04    2.28
  -3   3  -8   39.31    1.99
  -3   3  -4 2950.96    6.50
  -2 -10   4   -2.51    2.84
  -2  -6   5  163.17    1.27
  -2  -2   4  437.34    1.93
  -2   1   1 4441.99    6.27
  -2   2  -1  805.61    3.26
  -1  -8   4  129.62    2.81
   0 -10   2    9.84    4.26
   0  -8   3  120.18    3.83
   0  -2 -13    1.92    3.48
   0   0 -10   -0.70    1.75
   0   1  -7   62.28    0.96
   1 -10   0   14.81    5.81
   1  -9   1   14.76    3.59
   1  -7   2   -3.27    2.49
   1  -6   2   95.94    2.91
   1  -5   2  130.10    2.68
   1  -4 -12   14.15    5.59
   1  -1  -9   14.57    1.92
   1   0  -5 3231.51    5.04
   1   0  -4 5284.61    5.76
   2  -9  -3   17.52    6.26
   2  -9  -2   26.60    4.87
   2  -8  -1    3.18    3.69
   2  -7  -1   70.02    4.76
   2  -6 -10   40.71    5.03
   2  -6   0  101.66    3.27
   2  -5 -10   10.41    4.25
   2  -5  -9    0.37    5.18
   2  -4  -9   40.00    3.70
   2  -4  -1  402.83    3.78
   2  -3  -8   11.39    2.81
   2  -3  -2   84.57    2.78
   2  -2  -6  247.34    2.86
   2  -2  -5  997.49    4.39
   2  -2  -4   21.09    1.96
  -9   0   2    6.11    7.10
  -9   2  -1   -1.86    7.42
  -8  -2   4    6.17    4.23
  -8   1   1   65.94    4.68
  -8   2   0   15.67    5.63
  -8   3  -3    5.95    4.52
  -7  -3   5   -7.23    4.34
  -7   0   3   66.54    5.50
  -7   1   2  326.33    6.30
  -7   2   0   68.60    3.96
  -7   3  -2   65.80    4.14
  -7   4  -7    2.65    5.24
  -6  -6   6   20.17    2.72
  -6  -1   4   27.73    2.91
  -6   1   2   15.72    3.11
  -6   4  -7    6.70    4.69
  -6   4  -6   94.19    4.72
  -5  -6   6    1.25    1.86
  -5   2   1   33.02    3.78
  -4  -1   4   29.13    1.92
  -4   1   2  333.29    3.05
  -4   3  -2    0.56    2.28
  -3  -3   5   27.92    1.37
  -3   0   3  172.56    2.60
  -3   2   0 9526.01   11.34
  -3   3  -9    5.87    1.76
  -3   3  -3 1512.10    4.88
  -1 -10   3   46.16    3.17
  -1   0 -12    1.57    1.98
  -1   1   0 5284.03    4.96
  -1   2  -3 1273.58    2.63
   0  -9   2   38.44    4.02
   0  -7   3   73.10    2.77
   0  -4   3  225.92    1.82
   1 -10  -1   14.69    6.45
   1  -9   0   32.91    5.25
   1  -8   1   17.50    3.04
   1  -3 -11    2.79    3.20
   1  -3   1  340.79    2.49
   1  -2 -10    3.52    2.66
   1  -1  -8    4.56    2.23
   1  -1  -1 2192.16    3.61
   2  -9  -6   10.71    5.49
   2  -9  -5    2.62    5.17
   2  -9  -4    4.44    4.91
   2  -8  -8   46.67    5.25
   2  -8  -7  102.76    7.29
   2  -8  -6   81.42    6.05
   2  -8  -4   49.96    5.53
   2  -8  -3   23.06    5.08
   2  -8  -2   17.70    3.64
   2  -7  -9   11.96    5.48
   2  -7  -8  113.64    6.91
   2  -7  -2  213.13    5.08
   2  -6  -9   70.37    5.20
   2  -6  -8    5.04    5.83
   2  -6  -1  436.80    4.27
   2  -5  -8   12.81    5.52
   2  -5  -1  370.72    3.68
   2  -4  -8    0.15    3.35
   2  -4  -7   96.56    4.32
   2  -4  -2   13.14    3.00
   2  -3  -7  124.31    3.17
   2  -3  -6   23.50    3.64
   2  -3  -5  501.66    4.54
   2  -3  -4  287.47    3.55
   2  -3  -3  769.82    4.31
  -9   1   1   92.64    5.93
  -9   2   0    0.96    6.70
  -8   0   3   22.72    6.40
  -8   1   2   12.63    6.45
  -8   3  -2    2.64    4.57
  -8   4  -6   -2.23    6.13
  -8   4  -5    5.04    6.13
  -7  -1   4    9.78    3.55
  -7   2   1    9.51    5.22
  -7   3  -1  104.82    4.32
  -7   4  -8   44.25    4.42
  -7   4  -6    4.04    4.26
  -7   4  -5    4.18    4.27
  -7   4  -4    4.46    5.37
  -6  -5   6    4.60    2.64
  -6  -2   5    9.51    4.14
  -6   2   1   47.87    3.25
  -6   3  -1    4.36    3.38
  -6   4  -9   -1.71    4.68
  -6   4  -8    2.97    3.40
  -6   4  -5   64.52    3.90
  -6   4  -4    4.75    5.05
  -5  -5   6   10.06    1.96
  -5  -2   5  446.99    3.62
  -5   3  -1  377.38    4.02
  -5   4  -8 1131.84    6.93
  -5   4  -7   -0.48    2.99
  -5   4  -6   -0.69    2.72
  -5   4  -5   79.03    3.99
  -5   4  -4    1.27    3.96
  -4  -2   5 1220.84    4.72
  -4   2   1   12.40    2.20
  -4   3 -11   10.99    2.13
  -4   3  -1  888.62    4.67
  -3  -1   4    1.07    1.44
  -3   1   2   62.02    1.83
  -3   3  -2    1.21    1.91
  -2   3  -6  210.98    1.92
  -2   3  -5  133.11    1.98
  -1  -7   4   22.33    1.97
   0 -11   0    2.71    4.66
   0 -10   1  104.72    4.36
   0  -6   3    1.73    1.56
   0  -5   3    8.38    1.78
   0  -3 -13    6.68    3.34
   0  -2 -12    0.07    3.60
   0  -1 -11    8.19    2.45
   1 -10  -2    4.67    4.70
   1  -9  -1    3.49    5.40
   1  -8   0   18.98    4.33
   1  -7   1   36.88    2.93
   1  -6   1 1380.47    5.97
   1  -5 -11   58.75    6.02
   1  -4 -11    2.60    3.79
   1  -4   1 1623.38    4.84
   1  -3 -10   82.13    4.43
   1  -2  -9   29.29    3.20
   1  -2   0 1701.68    3.57
   2  -8  -5   46.57    4.56
   2  -7  -7   10.91    4.56
   2  -7  -6   40.57    4.44
   2  -7  -5 2629.15   11.48
   2  -7  -4   40.78    3.90
   2  -7  -3  269.17    4.58
   2  -6  -7  125.73    4.28
   2  -6  -6   31.26    5.02
   2  -6  -5    2.50    4.40
   2  -6  -4  243.41    5.27
   2  -6  -3 3913.66   11.14
   2  -6  -2  893.48    5.62
   2  -5  -7   73.80    3.88
   2  -5  -6    8.64    4.30
   2  -5  -3   21.15    3.54
   2  -5  -2   48.01    2.71
   2  -4  -6  373.74    4.12
   2  -4  -5  120.55    3.97
   2  -4  -4   13.96    3.29
   2  -4  -3  138.07    2.85
  -8  -1   4   -2.17    4.38
  -8   2   1    7.80    4.77
  -8   3  -1   34.48    5.00
  -8   4  -4   -6.66    5.30
  -7  -2   5   -4.98    3.42
  -6   1   3   80.41    3.68
  -6   3   0   79.74    3.73
  -6   4  -3   59.90    3.97
  -5   0   4  195.18    3.45
  -5   1   3  108.55    3.18
  -5   3   0  110.17    3.21
  -4   4  -6  595.50    4.08
  -4   4  -5 1328.30    5.71
  -3   2   1  577.40    3.39
  -2   2   0   73.95    1.65
  -2   3  -4   86.47    1.63
  -1  -9   3  496.80    4.35
   0 -11  -1    4.44    5.06
   0  -8   2   -0.02    2.50
   1 -10  -4   22.20    5.10
   1 -10  -3    4.64    5.03
   1  -6 -11    9.74    4.88
   1  -5   1  190.67    2.49
   1  -1  -7   12.20    1.68
   2  -5  -5  782.19    5.44
   2  -5  -4   66.59    2.97
   0   0   0    0.00    0.00
_computing_structure_solution     'SHELXT 2014/5 (Sheldrick, 2014)'
;
_shelx_hkl_checksum     52629
_shelx_res_file
;
TITL AS67             P -1         R   0.02
    G:\Work_2023\as67_pl.res
    created by SHELXL-2018/3 at 12:28:39 on 27-Sep-2023
CELL  0.71073  8.38300  9.28720 11.29810 78.99100 71.00900 74.17400
ZERR 2  0.00070  0.00070  0.00090  0.00600  0.00600  0.00600
LATT 1
SFAC C H N O
UNIT 36 44 4 2
TEMP -23
SIZE 0.28 0.47 0.68
PLAN 30
FMAP 2
L.S. 9
BOND $H
CONF
ACTA
HTAB
REM  YELLOW PRISM
WGHT    0.047700    0.076000
EXTI    0.059456
FVAR       2.13722
O1    4    0.906538    0.860893    0.060354    11.00000    0.05061    0.04977 =
         0.06393   -0.00361   -0.01683   -0.01376
N1    3    0.345662    0.586942    0.236188    11.00000    0.04559    0.05146 =
         0.05357   -0.00554   -0.01365   -0.00906
N2    3   -0.205803    0.165358    0.384863    11.00000    0.05314    0.05400 =
         0.05317   -0.01332   -0.01130   -0.01588
C1    1    0.777674    0.783482    0.103572    11.00000    0.04844    0.04780 =
         0.04153   -0.00538   -0.01465   -0.01128
C2    1    0.610113    0.870892    0.121183    11.00000    0.05415    0.04176 =
         0.05362   -0.00574   -0.01758   -0.00627
AFIX  43
H2    2    0.591811    0.976243    0.103921    11.00000   -1.20000
AFIX   0
C3    1    0.470952    0.804427    0.163658    11.00000    0.04489    0.04994 =
         0.05492   -0.00898   -0.01558   -0.00061
AFIX  43
H3    2    0.358218    0.865153    0.176449    11.00000   -1.20000
AFIX   0
C4    1    0.494338    0.648147    0.188117    11.00000    0.04474    0.05005 =
         0.04288   -0.00633   -0.01254   -0.00865
C5    1    0.662013    0.562213    0.172077    11.00000    0.04982    0.04290 =
         0.05220   -0.00445   -0.01512   -0.00724
AFIX  43
H5    2    0.680241    0.456927    0.190073    11.00000   -1.20000
AFIX   0
C6    1    0.803315    0.628062    0.130112    11.00000    0.04329    0.04785 =
         0.05144   -0.00533   -0.01504   -0.00389
AFIX  43
H6    2    0.915970    0.567772    0.119672    11.00000   -1.20000
AFIX   0
C7    1    0.347566    0.464571    0.199689    11.00000    0.04466    0.05470 =
         0.04568   -0.00646   -0.01327   -0.00672
AFIX  43
H7    2    0.446601    0.421105    0.138215    11.00000   -1.20000
AFIX   0
C8    1    0.205218    0.388830    0.247884    11.00000    0.04581    0.04938 =
         0.04244   -0.00523   -0.01537   -0.00739
C9    1    0.057318    0.439842    0.345048    11.00000    0.05084    0.04364 =
         0.04750   -0.00989   -0.01519   -0.00766
AFIX  43
H9    2    0.049892    0.525924    0.380601    11.00000   -1.20000
AFIX   0
C10   1   -0.076725    0.368184    0.389812    11.00000    0.04627    0.04691 =
         0.04572   -0.01104   -0.00991   -0.00540
AFIX  43
H10   2   -0.173924    0.406192    0.455066    11.00000   -1.20000
AFIX   0
C11   1   -0.072015    0.237956    0.339853    11.00000    0.04629    0.04518 =
         0.04353   -0.00525   -0.01721   -0.00770
C12   1    0.075654    0.188440    0.240692    11.00000    0.05594    0.05156 =
         0.05025   -0.01692   -0.01464   -0.00888
AFIX  43
H12   2    0.083149    0.103674    0.203407    11.00000   -1.20000
AFIX   0
C13   1    0.209126    0.262071    0.197486    11.00000    0.04730    0.05908 =
         0.04657   -0.01546   -0.00896   -0.00629
AFIX  43
H13   2    0.306292    0.225458    0.131648    11.00000   -1.20000
AFIX   0
C14   1    1.079938    0.775810    0.042647    11.00000    0.04821    0.06480 =
         0.08617    0.00092   -0.01859   -0.01487
AFIX 137
H14A  2    1.106339    0.705115   -0.017850    11.00000   -1.50000
H14B  2    1.093169    0.721030    0.122330    11.00000   -1.50000
H14C  2    1.158592    0.843244    0.011381    11.00000   -1.50000
AFIX   0
C15   1   -0.204517    0.034818    0.330026    11.00000    0.06203    0.05537 =
         0.06081   -0.01184   -0.02048   -0.01789
AFIX  23
H15A  2   -0.153911    0.050389    0.238532    11.00000   -1.20000
H15B  2   -0.324234    0.027042    0.346349    11.00000   -1.20000
AFIX   0
C16   1   -0.103682   -0.112016    0.381283    11.00000    0.08398    0.05466 =
         0.09083   -0.00679   -0.02495   -0.01095
AFIX 137
H16A  2   -0.152434   -0.128065    0.471944    11.00000   -1.50000
H16B  2    0.016571   -0.107421    0.361391    11.00000   -1.50000
H16C  2   -0.110656   -0.194522    0.343312    11.00000   -1.50000
AFIX   0
C17   1   -0.340254    0.194150    0.504162    11.00000    0.05762    0.06005 =
         0.05184   -0.00648   -0.01004   -0.02123
AFIX  23
H17A  2   -0.297730    0.241588    0.554642    11.00000   -1.20000
H17B  2   -0.362182    0.097789    0.551020    11.00000   -1.20000
AFIX   0
C18   1   -0.507690    0.293630    0.487478    11.00000    0.05875    0.08654 =
         0.07848   -0.01757   -0.01231   -0.00838
AFIX 137
H18A  2   -0.551352    0.247013    0.438293    11.00000   -1.50000
H18B  2   -0.488023    0.390729    0.443997    11.00000   -1.50000
H18C  2   -0.591789    0.307371    0.569374    11.00000   -1.50000
AFIX   0
HKLF 4
REM  AS67             P -1         R   0.02
REM wR2 = 0.0999, GooF = S = 1.038, Restrained GooF = 1.038 for all data
REM R1 = 0.0352 for 2453 Fo > 4sig(Fo) and 0.0496 for all 3183 data
REM 194 parameters refined using 0 restraints
END
WGHT      0.0471      0.0777
REM No hydrogen bonds found for HTAB generation
REM Highest difference peak  0.113,  deepest hole -0.104,  1-sigma level  0.023
Q1    1   0.1519  0.3939  0.3017  11.00000  0.05    0.11
Q2    1   0.5702  0.6107  0.1459  11.00000  0.05    0.11
Q3    1   0.7780  0.7116  0.0757  11.00000  0.05    0.11
Q4    1   1.1096  0.6885  0.1007  11.00000  0.05    0.10
Q5    1  -0.0254  0.4165  0.3327  11.00000  0.05    0.10
Q6    1   0.2217  0.3243  0.2418  11.00000  0.05    0.10
Q7    1   0.4875  0.7225  0.1989  11.00000  0.05    0.10
Q8    1  -0.0899  0.3217  0.3450  11.00000  0.05    0.10
Q9    1   0.5701  0.6131  0.1933  11.00000  0.05    0.09
Q10   1   0.4885  0.7138  0.1454  11.00000  0.05    0.09
Q11   1   0.6969  0.8196  0.0826  11.00000  0.05    0.09
Q12   1   0.1840  0.3606  0.2144  11.00000  0.05    0.09
Q13   1   0.7883  0.7101  0.1353  11.00000  0.05    0.09
Q14   1   0.6938  0.8289  0.1434  11.00000  0.05    0.09
Q15   1  -0.0191  0.2480  0.2638  11.00000  0.05    0.09
Q16   1   0.3694  0.5154  0.2641  11.00000  0.05    0.09
Q17   1  -0.0459  0.2856  0.3824  11.00000  0.05    0.08
Q18   1   0.1075  0.0515  0.2388  11.00000  0.05    0.08
Q19   1   0.2786  0.3980  0.2497  11.00000  0.05    0.08
Q20   1   0.2430  0.4465  0.2082  11.00000  0.05    0.08
Q21   1  -0.1239  0.1816  0.3793  11.00000  0.05    0.08
Q22   1   0.0192  0.3590  0.3880  11.00000  0.05    0.08
Q23   1   0.1688  0.1936  0.2592  11.00000  0.05    0.08
Q24   1   0.2663  0.6408  0.3100  11.00000  0.05    0.08
Q25   1   0.0281  0.1848  0.3212  11.00000  0.05    0.07
Q26   1   0.2540  0.6639  0.2637  11.00000  0.05    0.07
Q27   1   1.0966  0.7500  0.1537  11.00000  0.05    0.07
Q28   1   0.2990  0.2468  0.0919  11.00000  0.05    0.07
Q29   1   0.3092  0.5770  0.1888  11.00000  0.05    0.07
Q30   1   0.6825  0.4531  0.2334  11.00000  0.05    0.07
;
_shelx_res_checksum     92315
data_Global
_journal_date_recd_electronic     2024-01-03
_journal_date_accepted     2024-01-16
_journal_name_full     'Acta Crystallographica, Section E'
_journal_year     2024
_journal_volume     80
_journal_issue      1
_journal_page_first     0
_journal_page_last     0
_journal_paper_category     GO
_journal_paper_doi     10.1107/S2056989024000574
_journal_coeditor_code     HB8091
_publ_contact_author_name     'Helen Stoeckli-Evans'
_publ_contact_author_address
;
Institute of Physics
University of Neuch\^atel
Rue Emile-Argand 11
CH-2000 Neuch\^atel
Switzerland
;
_publ_contact_author_email     helen.stoeckli-evans@unine.ch
_publ_contact_author_fax     ?
_publ_contact_author_phone     ?
_publ_section_title
;
(<i>E</i>)-<i>N</i>,<i>N</i>-Diethyl-4-{[(4-methoxyphenyl)imino]methyl}aniline:
crystal structure, Hirshfeld surface analysis and energy framework
;
_publ_section_title_footnote     .
loop_
    _publ_author_name
    _publ_author_address
    'Subashini, A.'
;
PG and Research Department of Physics
Srimad Andavan Arts and Science College (Autonomous)
Affiliated to Bharathidasan University
Tiruchirappalli 620005
Tamilnadu
India
;
    'Kumaravel, R.'
;
Department of Physics
Annapoorana Engineering College (Autonomous)
Salem 636308
Tamilnadu
India
;
    'Tharmalingam, B.'
;
Department of Chemistry
Bharathiyar University
Coimbatore 600 046
Tamilnadu
India
;
    'Ramamurthi, K.'
;
Crystal Growth and Thin Film Laboratory
Department of Physics
Bharathidasan University
Tiruchirappalli 620024, Tamilnadu
India
;
    "Crochet, Aur\'elien"
;
Chemistry Department
University of Fribourg
Chemin du Musee 9
CH-1700 Fribourg
Switzerland
;
    'Stoeckli-Evans, Helen'
;
Institute of Physics
University of Neuch\^atel
Rue Emile-Argand 11
CH-2000 Neuch\^atel
Switzerland
;
_publ_section_synopsis
;
In the title compound, a benzylideneaniline Schiff base, the
<i>p</i>-substituted aromatic rings subtend a dihedral angle of 46.01(6)\%.
;
