# Supplementary material for: (E)-N,N-Diethyl-4-{[(4-meth­oxy­phen­yl)imino]­meth­yl}aniline: crystal structure, Hirshfeld surface analysis and energy framework
Source: Acta Crystallogr E Crystallogr Commun. 2024 Jan 26;80(Pt 2):201–6. doi: 10.1107/S2056989024000574 (PMC10848986; doi:10.1107/S2056989024000574)
Supplement: Supplementary file 2 [file e-80-00201-Isup2.hkl]

data_I                                                                          
_shelx_title ' AS67             P -1         R   0.02'                          
_shelx_refln_list_code          4                                               
_shelx_F_calc_maximum       48.63                                               
_exptl_crystal_F_000       304.00                                               
_reflns_d_resolution_high  0.8038                                               
                                                                                
loop_                                                                           
 _space_group_symop_operation_xyz                                               
 'x, y, z'                                                                      
 '-x, -y, -z'                                                                   
                                                                                
_cell_length_a     8.3830                                                       
_cell_length_b     9.2872                                                       
_cell_length_c    11.2981                                                       
_cell_angle_alpha  78.991                                                       
_cell_angle_beta   71.009                                                       
_cell_angle_gamma  74.174                                                       
                                                                                
_shelx_F_squared_multiplier     1.000                                           
                                                                                
loop_                                                                           
 _refln_index_h                                                                 
 _refln_index_k                                                                 
 _refln_index_l                                                                 
 _refln_F_squared_calc                                                          
 _refln_F_squared_meas                                                          
 _refln_F_squared_sigma                                                         
 _refln_observed_status                                                         
   1   0   0        551.80        550.73         7.27 o                         
   2   0   0          7.61          6.15         0.15 o                         
   3   0   0        187.29        194.58         3.16 o                         
   4   0   0         88.78         88.08         1.21 o                         
   5   0   0         61.20         63.60         0.78 o                         
   6   0   0          0.04          0.11         0.36 o                         
   7   0   0        724.29        713.75        10.59 o                         
   8   0   0         29.62         31.95         0.72 o                         
   9   0   0          5.73          6.27         1.02 o                         
  -9   1   0          2.62          2.22         0.78 o                         
  -8   1   0          3.59          4.35         0.67 o                         
  -7   1   0          1.75          2.90         0.75 o                         
  -6   1   0         20.50         17.97         0.49 o                         
  -5   1   0          7.80          8.48         0.33 o                         
  -4   1   0        167.32        189.73         2.64 o                         
  -3   1   0        399.50        401.93         1.44 o                         
  -2   1   0        135.18        127.60         1.27 o                         
  -1   1   0       1262.47       1256.92        13.78 o                         
   0   1   0        196.72        180.56         7.19 o                         
   1   1   0         16.24         15.63         0.53 o                         
   2   1   0        264.34        247.66         2.77 o                         
   3   1   0         76.30         75.69         0.68 o                         
   4   1   0         55.31         57.55         0.40 o                         
   5   1   0          1.03          1.10         0.32 o                         
   6   1   0        209.01        204.32         3.02 o                         
   7   1   0         88.58         89.40         0.69 o                         
   8   1   0          1.21          1.20         0.45 o                         
   9   1   0          2.58          1.82         0.65 o                         
  -9   2   0          0.69          0.63         0.73 o                         
  -8   2   0          3.23          2.31         0.56 o                         
  -7   2   0         13.73         14.74         0.48 o                         
  -6   2   0          0.01          0.45         0.35 o                         
  -5   2   0         31.29         32.86         0.94 o                         
  -4   2   0         43.54         41.47         0.62 o                         
  -3   2   0       2116.34       2207.96        38.74 o                         
  -2   2   0         14.97         15.76         0.24 o                         
  -1   2   0        396.01        377.14         1.01 o                         
   0   2   0       1377.15       1365.67         9.48 o                         
   1   2   0         17.70         17.21         0.47 o                         
   2   2   0        682.06        662.65        10.18 o                         
   3   2   0         67.19         64.66         0.63 o                         
   4   2   0       1058.68       1157.03        14.42 o                         
   5   2   0         40.18         41.98         0.55 o                         
   6   2   0        215.85        218.27         1.86 o                         
   7   2   0        266.36        261.86         2.39 o                         
   8   2   0          0.44          0.97         0.51 o                         
   9   2   0          0.29          0.49         0.63 o                         
  -8   3   0          0.12          0.16         0.66 o                         
  -7   3   0          5.35          3.82         0.64 o                         
  -6   3   0         17.54         15.77         1.03 o                         
  -5   3   0         21.96         23.62         0.57 o                         
  -4   3   0        455.54        462.91         6.62 o                         
  -3   3   0         21.39         19.97         0.40 o                         
  -2   3   0         53.13         56.63         0.80 o                         
  -1   3   0          4.96          6.33         0.20 o                         
   0   3   0       1240.70       1237.58         8.82 o                         
   1   3   0        661.20        650.76         6.73 o                         
   2   3   0        134.67        143.61         1.06 o                         
   3   3   0       2082.24       2266.85        36.65 o                         
   4   3   0         10.98         11.65         0.27 o                         
   5   3   0         12.80         11.26         0.43 o                         
   6   3   0         44.39         45.28         0.54 o                         
   7   3   0         13.17         13.07         0.44 o                         
   8   3   0          5.22          6.03         0.55 o                         
   9   3   0          0.94          1.17         0.59 o                         
  -8   4   0          0.69          1.05         0.63 o                         
  -7   4   0          4.04          2.91         0.95 o                         
  -6   4   0          9.14          8.94         0.68 o                         
  -5   4   0          1.42          1.59         0.35 o                         
  -4   4   0          0.25          0.11         0.48 o                         
  -3   4   0          6.44          4.73         0.35 o                         
  -2   4   0        101.29         99.36         1.27 o                         
  -1   4   0         53.56         53.36         0.52 o                         
   0   4   0        289.54        328.37         3.20 o                         
   1   4   0          0.66          1.67         0.22 o                         
   2   4   0         39.92         40.99         0.60 o                         
   3   4   0        105.49        121.23         0.46 o                         
   4   4   0        233.84        242.26         2.48 o                         
   5   4   0         13.57         13.70         0.56 o                         
   6   4   0         13.68         12.43         0.38 o                         
   7   4   0          0.28          0.85         0.36 o                         
   8   4   0          0.32          0.40         0.43 o                         
   9   4   0          0.33          1.10         0.57 o                         
  -7   5   0          4.84          3.09         0.64 o                         
  -6   5   0          1.58          2.01         0.56 o                         
  -5   5   0          1.15          1.14         0.42 o                         
  -4   5   0          3.77          3.91         0.40 o                         
  -3   5   0         41.59         42.00         0.43 o                         
  -2   5   0        212.84        201.92         0.96 o                         
  -1   5   0          9.75          8.25         0.37 o                         
   0   5   0        574.73        625.96         6.28 o                         
   1   5   0         14.98         13.01         0.29 o                         
   2   5   0          2.58          1.35         0.21 o                         
   3   5   0         90.49         96.10         1.34 o                         
   4   5   0         30.99         33.66         0.28 o                         
   5   5   0          9.24          9.73         0.28 o                         
   6   5   0          0.83          0.51         0.34 o                         
   7   5   0        172.68        146.71         2.12 o                         
   8   5   0         18.03         20.72         0.59 o                         
   9   5   0          0.29          0.59         0.59 o                         
  -6   6   0          2.33          2.69         0.55 o                         
  -5   6   0          0.59          0.58         0.53 o                         
  -4   6   0         33.47         35.56         0.55 o                         
  -3   6   0        353.78        346.13         2.34 o                         
  -2   6   0         23.52         22.77         0.35 o                         
  -1   6   0        170.49        166.09         2.27 o                         
   0   6   0         11.23         13.45         0.27 o                         
   1   6   0         50.63         45.81         0.33 o                         
   2   6   0          2.90          2.36         0.21 o                         
   3   6   0        132.21        121.23         2.79 o                         
   4   6   0        235.58        224.33         2.80 o                         
   5   6   0          2.38          1.79         0.30 o                         
   6   6   0          0.02          0.42         0.36 o                         
   7   6   0          1.14          0.35         0.40 o                         
   8   6   0          6.70          8.70         0.59 o                         
   9   6   0          0.18          0.22         0.71 o                         
  -6   7   0          0.01          0.14         0.64 o                         
  -5   7   0          0.33          0.53         0.52 o                         
  -4   7   0         29.14         30.75         1.61 o                         
  -3   7   0        120.61        127.83         1.34 o                         
  -2   7   0         15.18         13.63         0.87 o                         
  -1   7   0         47.45         51.03         0.68 o                         
   0   7   0          2.54          3.66         0.49 o                         
   1   7   0         29.26         26.54         0.60 o                         
   2   7   0          5.48          4.84         0.34 o                         
   3   7   0         12.64         15.65         0.46 o                         
   4   7   0        414.06        410.35         5.26 o                         
   5   7   0          1.66          1.02         0.34 o                         
   6   7   0          9.64          8.17         0.42 o                         
   7   7   0          4.88          4.04         0.47 o                         
   8   7   0          0.25         -0.10         0.54 o                         
  -5   8   0         17.60         18.91         0.73 o                         
  -4   8   0          0.01         -0.53         0.53 o                         
  -3   8   0          0.01          0.66         0.56 o                         
  -2   8   0          1.77          3.09         0.43 o                         
  -1   8   0          2.64          2.65         0.49 o                         
   0   8   0          5.23          5.21         0.54 o                         
   1   8   0         86.43         79.49         1.25 o                         
   2   8   0         10.60          9.96         0.41 o                         
   3   8   0        132.30        130.81         2.49 o                         
   4   8   0         21.00         21.65         0.38 o                         
   5   8   0          3.36          3.52         0.37 o                         
   6   8   0          3.20          3.18         0.48 o                         
   7   8   0          0.61          0.41         0.65 o                         
   8   8   0          0.38          0.84         0.57 o                         
  -4   9   0         12.99         10.57         0.90 o                         
  -3   9   0          9.37         11.81         0.86 o                         
  -2   9   0          1.02          1.31         0.47 o                         
  -1   9   0          6.44          7.90         0.65 o                         
   0   9   0          8.34          6.51         0.51 o                         
   1   9   0          7.13          5.81         0.39 o                         
   2   9   0         94.47         94.91         1.67 o                         
   3   9   0         20.21         23.91         0.55 o                         
   4   9   0          2.20          2.88         0.40 o                         
   5   9   0          0.00         -0.05         0.40 o                         
   6   9   0          2.08          2.13         0.45 o                         
   7   9   0          0.46          1.41         0.51 o                         
  -2  10   0          1.13          1.06         0.61 o                         
  -1  10   0          2.86          2.90         0.54 o                         
   0  10   0          4.32          3.80         0.57 o                         
   1  10   0          3.87          2.19         1.09 o                         
   2  10   0          0.01         -0.07         0.49 o                         
   3  10   0          4.15          4.68         0.45 o                         
   4  10   0          0.60          0.33         0.47 o                         
   5  10   0          0.15          0.21         0.55 o                         
   6  10   0          3.15          4.70         0.60 o                         
   0  11   0          0.40          0.25         0.58 o                         
   1  11   0          3.05          4.80         0.63 o                         
   2  11   0          0.51          0.46         0.55 o                         
   3  11   0          0.03         -0.61         0.61 o                         
   4  11   0         10.12         11.16         0.60 o                         
  -3 -11   1          2.53          1.14         0.81 o                         
  -2 -11   1          0.07         -0.01         0.52 o                         
  -1 -11   1          4.37          5.40         0.75 o                         
  -5 -10   1          1.94          1.96         0.43 o                         
  -4 -10   1         24.07         25.05         0.93 o                         
  -3 -10   1          1.74          1.02         0.41 o                         
  -2 -10   1         10.15         10.59         0.90 o                         
  -1 -10   1         18.74         16.64         0.77 o                         
   0 -10   1         22.62         21.74         0.51 o                         
   1 -10   1          0.30          0.40         0.53 o                         
   2 -10   1          0.06          0.73         0.65 o                         
  -7  -9   1          2.15          2.72         0.50 o                         
  -6  -9   1          0.39         -0.05         0.49 o                         
  -5  -9   1          0.11          0.33         0.45 o                         
  -4  -9   1          0.07          0.17         0.38 o                         
  -3  -9   1          2.86          3.54         0.37 o                         
  -2  -9   1         38.86         37.79         1.09 o                         
  -1  -9   1         54.55         53.98         0.51 o                         
   0  -9   1         24.48         25.76         0.57 o                         
   1  -9   1          3.19          3.61         0.47 o                         
   2  -9   1          1.29          1.81         0.50 o                         
   3  -9   1         10.62         12.55         0.56 o                         
   4  -9   1          0.00          0.28         1.15 o                         
  -7  -8   1          1.35          1.74         0.51 o                         
  -6  -8   1          1.18          1.11         0.42 o                         
  -5  -8   1          1.51          0.75         0.38 o                         
  -4  -8   1          2.25          2.49         0.36 o                         
  -3  -8   1        380.43        392.37         4.75 o                         
  -2  -8   1        106.09        106.28         1.04 o                         
  -1  -8   1          6.14          5.58         0.35 o                         
   0  -8   1         35.49         33.41         0.67 o                         
   1  -8   1          4.24          4.51         0.43 o                         
   2  -8   1          4.49          4.56         0.46 o                         
   3  -8   1          1.33          2.27         0.50 o                         
   4  -8   1         42.02         46.63         1.41 o                         
   5  -8   1         35.69         36.93         0.82 o                         
  -8  -7   1          2.08          1.77         0.57 o                         
  -7  -7   1          0.03          0.07         0.52 o                         
  -6  -7   1          2.13          1.70         0.44 o                         
  -5  -7   1          6.81          5.69         0.35 o                         
  -4  -7   1        135.59        137.78         1.52 o                         
  -3  -7   1         98.10        100.02         1.79 o                         
  -2  -7   1          5.14          5.18         0.30 o                         
  -1  -7   1          2.18          2.30         0.30 o                         
   0  -7   1         18.15         19.16         0.71 o                         
   1  -7   1          7.90          7.67         0.34 o                         
   2  -7   1         23.83         23.97         0.45 o                         
   3  -7   1         64.97         63.95         1.63 o                         
   4  -7   1         70.16         71.88         1.13 o                         
   5  -7   1         11.85         12.05         0.55 o                         
   6  -7   1         10.02         11.76         0.71 o                         
  -8  -6   1          1.09          1.45         0.50 o                         
  -7  -6   1          1.94          1.82         0.44 o                         
  -6  -6   1        158.25        130.13         2.34 o                         
  -5  -6   1         11.74         10.53         0.30 o                         
  -4  -6   1          1.55          1.76         0.29 o                         
  -3  -6   1        122.61        116.47         1.72 o                         
  -2  -6   1          5.91          6.91         0.26 o                         
  -1  -6   1          1.18          1.30         0.21 o                         
   0  -6   1          5.65          6.29         0.27 o                         
   1  -6   1        296.51        306.82         3.04 o                         
   2  -6   1         79.43         81.58         2.42 o                         
   3  -6   1         34.78         35.89         0.68 o                         
   4  -6   1         81.40         81.74         0.84 o                         
   5  -6   1          4.80          6.52         0.51 o                         
   6  -6   1          0.22          0.06         0.53 o                         
   7  -6   1          3.67          3.36         0.71 o                         
  -9  -5   1         10.41         13.19         0.59 o                         
  -8  -5   1          0.03          0.94         0.50 o                         
  -7  -5   1         21.07         17.02         0.50 o                         
  -6  -5   1          0.82          0.32         0.38 o                         
  -5  -5   1          0.75          1.34         0.30 o                         
  -4  -5   1        171.01        172.74         2.62 o                         
  -3  -5   1         24.23         27.64         0.35 o                         
  -2  -5   1        214.78        214.78         1.86 o                         
  -1  -5   1          4.32          2.39         0.28 o                         
   0  -5   1        231.41        248.27         2.81 o                         
   1  -5   1         41.76         42.92         0.43 o                         
   2  -5   1          5.15          4.41         0.26 o                         
   3  -5   1        516.86        501.19         4.73 o                         
   4  -5   1          1.54          1.26         0.34 o                         
   5  -5   1         13.10         13.26         0.46 o                         
   6  -5   1          1.77          2.33         0.54 o                         
   7  -5   1          2.56          1.80         0.56 o                         
  -9  -4   1          8.15         10.66         1.87 o                         
  -8  -4   1          6.74          8.06         0.52 o                         
  -7  -4   1          0.80          1.17         0.44 o                         
  -6  -4   1          9.37          7.87         0.40 o                         
  -5  -4   1          7.23          6.71         0.38 o                         
  -4  -4   1          1.19          1.68         0.39 o                         
  -3  -4   1         26.54         29.66         0.27 o                         
  -2  -4   1        135.19        135.65         2.34 o                         
  -1  -4   1        161.84        163.79         1.21 o                         
   0  -4   1          5.63          4.55         0.20 o                         
   1  -4   1        359.66        348.79         3.94 o                         
   2  -4   1        108.37        100.00         1.81 o                         
   3  -4   1          2.52          3.04         0.29 o                         
   4  -4   1          0.01         -0.29         0.41 o                         
   5  -4   1         19.58         16.72         0.69 o                         
   6  -4   1          0.10          0.06         0.52 o                         
   7  -4   1          4.22          4.65         0.90 o                         
   8  -4   1          3.71          3.68         1.02 o                         
  -9  -3   1          0.78          0.54         0.70 o                         
  -8  -3   1          0.08          0.49         0.45 o                         
  -7  -3   1          1.21          0.78         0.41 o                         
  -6  -3   1         20.16         16.61         0.39 o                         
  -5  -3   1         60.95         56.43         1.30 o                         
  -4  -3   1         44.36         45.78         0.76 o                         
  -3  -3   1        652.43        740.91        10.20 o                         
  -2  -3   1        178.31        177.75         1.82 o                         
  -1  -3   1          2.52          2.61         0.23 o                         
   0  -3   1        583.80        565.05         3.13 o                         
   1  -3   1         75.17         71.32         1.43 o                         
   2  -3   1        104.89        115.41         1.21 o                         
   3  -3   1         66.42         61.54         0.80 o                         
   4  -3   1        178.89        189.44         2.53 o                         
   5  -3   1         80.47         81.75         0.78 o                         
   6  -3   1          0.92          0.71         0.38 o                         
   7  -3   1         25.72         22.21         0.67 o                         
   8  -3   1          8.75          7.53         0.55 o                         
  -9  -2   1          0.41         -0.53         0.63 o                         
  -8  -2   1          3.72          3.42         0.52 o                         
  -7  -2   1          0.03          0.88         0.44 o                         
  -6  -2   1        199.49        192.50         2.21 o                         
  -5  -2   1         12.03          9.96         0.44 o                         
  -4  -2   1         52.00         46.96         0.51 o                         
  -3  -2   1        143.13        139.69         2.30 o                         
  -2  -2   1          7.06          5.69         0.12 o                         
  -1  -2   1       2209.20       2216.78        15.86 o                         
   0  -2   1         77.81         73.68         0.99 o                         
   1  -2   1        458.77        436.21         1.55 o                         
   2  -2   1        165.29        170.94         2.90 o                         
   3  -2   1         30.60         37.59         0.32 o                         
   4  -2   1         33.67         32.13         0.65 o                         
   5  -2   1          0.39         -0.22         0.31 o                         
   6  -2   1        124.26        114.20         1.93 o                         
   7  -2   1          2.54          0.95         0.51 o                         
   8  -2   1          0.00          0.72         0.56 o                         
   9  -2   1          0.02         -0.01         0.73 o                         
  -9  -1   1          0.04         -0.24         0.68 o                         
  -8  -1   1          0.43          0.98         0.57 o                         
  -7  -1   1          2.16          4.01         0.50 o                         
  -6  -1   1        704.90        700.68        12.43 o                         
  -5  -1   1         21.07         19.92         0.41 o                         
  -4  -1   1         13.60         12.45         0.39 o                         
  -3  -1   1         26.37         31.54         0.47 o                         
  -2  -1   1        122.28        121.54         1.80 o                         
  -1  -1   1        498.56        476.25         8.02 o                         
   0  -1   1         19.48         17.50         0.66 o                         
   2  -1   1        173.74        170.07         2.72 o                         
   3  -1   1         47.80         50.76         0.68 o                         
   4  -1   1          0.94          2.76         0.50 o                         
   5  -1   1         16.74         14.33         0.71 o                         
   6  -1   1          2.67          2.82         0.35 o                         
   7  -1   1          7.06          8.01         0.52 o                         
   8  -1   1         82.81         78.92         1.71 o                         
   9  -1   1         17.08         18.98         1.06 o                         
  -9   0   1         17.71         18.81         0.79 o                         
  -8   0   1          0.56          1.08         0.51 o                         
  -7   0   1         17.98         18.28         0.57 o                         
  -6   0   1         13.73         14.54         0.44 o                         
  -5   0   1          3.07          2.25         0.30 o                         
  -4   0   1          0.22          0.15         0.23 o                         
  -3   0   1          4.22          2.90         0.20 o                         
  -2   0   1        616.95        587.39         3.66 o                         
  -1   0   1        138.04        124.05         2.01 o                         
   0   0   1          8.21          9.02         0.46 o                         
   1   0   1         27.86         22.30         0.50 o                         
   2   0   1        238.28        219.61         3.46 o                         
   3   0   1         33.59         34.58         0.36 o                         
   4   0   1        152.88        160.54         0.87 o                         
   5   0   1          0.02          0.22         0.29 o                         
   6   0   1          8.77          9.40         0.34 o                         
   7   0   1         33.95         32.26         0.82 o                         
   8   0   1         11.79         12.04         0.53 o                         
   9   0   1          3.68          5.39         0.67 o                         
  -9   1   1         15.47         18.48         0.91 o                         
  -8   1   1         15.40         15.54         0.60 o                         
  -7   1   1          2.62          3.30         0.42 o                         
  -6   1   1          0.61          1.40         0.36 o                         
  -5   1   1         66.35         58.74         0.91 o                         
  -4   1   1          0.70          2.26         1.21 o                         
  -3   1   1         54.01         54.74         1.13 o                         
  -2   1   1        988.84        990.14        18.50 o                         
  -1   1   1        510.96        489.68         6.04 o                         
   0   1   1          5.34          5.78         0.38 o                         
   1   1   1       1336.04       1366.01        21.03 o                         
   2   1   1       1401.41       1375.15        16.54 o                         
   3   1   1        156.56        155.79         2.01 o                         
   4   1   1         67.38         79.54         0.65 o                         
   5   1   1        130.77        148.39         2.40 o                         
   6   1   1         10.28         11.19         0.45 o                         
   7   1   1         19.76         19.03         0.50 o                         
   8   1   1         39.82         37.85         0.66 o                         
   9   1   1          1.28          1.95         0.54 o                         
  -8   2   1          1.36          2.19         0.55 o                         
  -7   2   1          0.88          0.13         0.53 o                         
  -6   2   1         10.31         11.13         0.41 o                         
  -5   2   1          7.36          5.95         0.38 o                         
  -4   2   1          3.12          3.37         0.34 o                         
  -3   2   1        121.30        128.24         1.86 o                         
  -2   2   1          1.66          2.54         0.34 o                         
  -1   2   1         29.07         23.45         0.51 o                         
   0   2   1          1.05          1.63         0.17 o                         
   1   2   1        393.54        358.49         6.49 o                         
   2   2   1        686.16        672.59         7.34 o                         
   3   2   1          5.96          6.68         0.20 o                         
   4   2   1        322.97        325.54         4.80 o                         
   5   2   1          1.67          1.54         0.26 o                         
   6   2   1         82.58         82.95         1.71 o                         
   7   2   1         36.59         36.64         0.48 o                         
   8   2   1          1.70          1.69         0.46 o                         
   9   2   1          1.60          1.26         0.58 o                         
  10   2   1          2.24          1.79         0.71 o                         
  -8   3   1          0.45          0.45         0.72 o                         
  -7   3   1          5.33          5.52         1.90 o                         
  -6   3   1         20.35         16.55         0.56 o                         
  -5   3   1          0.09          0.67         0.64 o                         
  -4   3   1         90.22         94.43         1.70 o                         
  -3   3   1         79.22         79.29         0.74 o                         
  -2   3   1        118.06        121.75         2.02 o                         
  -1   3   1          4.69          6.23         0.26 o                         
   0   3   1          0.02          0.33         0.18 o                         
   1   3   1         77.18         80.61         0.48 o                         
   2   3   1        169.90        173.15         1.49 o                         
   3   3   1         71.79         75.11         1.35 o                         
   4   3   1          0.15          0.38         0.21 o                         
   5   3   1         38.19         37.91         0.35 o                         
   6   3   1         73.90         70.62         0.96 o                         
   7   3   1         12.36         13.16         0.38 o                         
   8   3   1          0.20          0.38         0.47 o                         
   9   3   1          5.39          7.26         0.91 o                         
  10   3   1          0.06          0.32         0.69 o                         
  -7   4   1          2.37          4.31         0.57 o                         
  -6   4   1         19.51         18.63         1.11 o                         
  -5   4   1          3.81          4.27         0.86 o                         
  -4   4   1          0.96          1.02         0.32 o                         
  -3   4   1         42.23         38.57         0.40 o                         
  -2   4   1         89.65         88.25         1.41 o                         
  -1   4   1        131.71        126.13         2.36 o                         
   0   4   1         19.23         21.13         0.72 o                         
   1   4   1        779.58        825.60         5.36 o                         
   2   4   1         43.45         42.70         0.23 o                         
   3   4   1        122.11        128.60         1.11 o                         
   4   4   1         13.86         17.52         0.30 o                         
   5   4   1         20.86         18.13         0.34 o                         
   6   4   1         19.23         19.65         0.34 o                         
   7   4   1          2.01          1.64         0.68 o                         
   8   4   1         26.53         24.58         0.54 o                         
   9   4   1          0.00          0.34         0.74 o                         
  -7   5   1          7.42          7.78         0.79 o                         
  -6   5   1          3.60          2.11         0.55 o                         
  -5   5   1          7.00          8.20         0.60 o                         
  -4   5   1          8.95          7.93         0.47 o                         
  -3   5   1          1.36          1.44         0.32 o                         
  -2   5   1         87.35         78.89         0.75 o                         
  -1   5   1         25.44         25.08         0.53 o                         
   0   5   1        140.41        147.98         0.79 o                         
   1   5   1          0.20          0.18         0.24 o                         
   2   5   1        125.84        124.37         0.92 o                         
   3   5   1          7.05          5.97         0.24 o                         
   4   5   1         19.37         19.85         0.30 o                         
   5   5   1          1.16          1.89         0.53 o                         
   6   5   1         16.47         14.83         0.54 o                         
   7   5   1          0.95          0.30         0.39 o                         
   8   5   1          0.46          0.24         0.46 o                         
   9   5   1          2.17          2.07         0.65 o                         
  -6   6   1          1.24          0.73         0.63 o                         
  -5   6   1          0.00          0.17         0.56 o                         
  -4   6   1         38.18         40.10         0.82 o                         
  -3   6   1          4.60          4.53         0.36 o                         
  -2   6   1         93.36         94.51         1.05 o                         
  -1   6   1         60.89         60.41         1.21 o                         
   0   6   1         15.27         13.56         0.45 o                         
   1   6   1         25.96         29.20         0.38 o                         
   2   6   1         30.65         32.96         0.62 o                         
   3   6   1          7.47          6.90         0.36 o                         
   4   6   1          6.99          6.88         0.32 o                         
   5   6   1         40.37         37.97         1.38 o                         
   6   6   1         23.66         24.79         1.35 o                         
   7   6   1          0.06         -0.43         0.43 o                         
   8   6   1          4.65          4.55         0.52 o                         
   9   6   1          6.36          6.35         0.65 o                         
  -5   7   1          5.55          7.99         0.84 o                         
  -4   7   1          0.16          0.35         0.48 o                         
  -3   7   1          1.16          1.13         0.50 o                         
  -2   7   1         15.98         13.89         0.76 o                         
  -1   7   1          6.35          7.36         0.52 o                         
   0   7   1         23.76         20.36         0.36 o                         
   1   7   1         10.65         11.48         0.35 o                         
   2   7   1          1.80          1.56         0.29 o                         
   3   7   1         65.45         63.17         0.86 o                         
   4   7   1         27.10         29.48         0.89 o                         
   5   7   1          2.67          2.42         0.40 o                         
   6   7   1         34.85         33.99         0.56 o                         
   7   7   1          1.84          1.80         0.78 o                         
   8   7   1          2.23          2.35         0.58 o                         
   9   7   1          0.23          0.53         0.60 o                         
  -5   8   1          2.70          1.51         0.61 o                         
  -4   8   1         56.13         55.46         0.76 o                         
  -3   8   1          0.15         -0.28         0.51 o                         
  -2   8   1          0.12          0.02         0.40 o                         
  -1   8   1          0.91          0.74         0.41 o                         
   0   8   1          0.35          0.11         0.38 o                         
   1   8   1          1.63          3.12         0.33 o                         
   2   8   1          0.56          0.42         0.35 o                         
   3   8   1        275.35        269.04         2.26 o                         
   4   8   1          2.82          2.39         0.41 o                         
   5   8   1          0.92          0.99         0.38 o                         
   6   8   1          0.22          0.32         0.45 o                         
   7   8   1          0.19          0.49         0.58 o                         
   8   8   1          0.72          0.34         0.56 o                         
  -3   9   1          1.27          1.28         0.54 o                         
  -2   9   1         13.96         14.12         0.52 o                         
  -1   9   1          0.18          0.22         0.49 o                         
   0   9   1          0.00         -0.21         0.45 o                         
   1   9   1          2.12          2.26         0.37 o                         
   2   9   1          7.43          6.76         0.59 o                         
   3   9   1         38.27         36.46         1.01 o                         
   4   9   1          2.34          1.93         0.41 o                         
   5   9   1          9.52         10.97         0.48 o                         
   6   9   1          4.55          5.18         0.58 o                         
   7   9   1          0.00         -0.12         0.54 o                         
  -2  10   1          8.06          9.29         0.57 o                         
  -1  10   1          5.29          5.89         0.64 o                         
   0  10   1         10.63          9.73         0.65 o                         
   1  10   1          1.57          1.07         0.44 o                         
   2  10   1          0.00         -0.10         0.51 o                         
   3  10   1          0.00          0.51         0.69 o                         
   4  10   1          0.01          0.14         0.47 o                         
   5  10   1          4.73          4.34         0.62 o                         
   6  10   1          2.93          3.38         0.53 o                         
   0  11   1          2.32          1.76         0.57 o                         
   1  11   1          1.00          0.45         0.59 o                         
   2  11   1          0.00         -0.25         0.58 o                         
   3  11   1          8.33          9.48         0.86 o                         
   4  11   1          4.36          5.21         0.51 o                         
   5  11   1          0.00          0.37         1.18 o                         
  -5 -10   2          0.06         -0.35         0.49 o                         
  -4 -10   2         10.73         11.73         0.88 o                         
  -3 -10   2          0.37          0.35         0.45 o                         
  -2 -10   2          1.16          1.02         0.44 o                         
  -1 -10   2         15.24         17.45         0.61 o                         
   0 -10   2          3.04          2.11         0.47 o                         
   1 -10   2          3.04          3.95         0.52 o                         
   2 -10   2          1.04          1.16         0.60 o                         
  -6  -9   2          2.63          2.48         0.45 o                         
  -5  -9   2          0.22         -0.24         0.43 o                         
  -4  -9   2          0.94          0.99         0.48 o                         
  -3  -9   2          0.10         -0.33         0.37 o                         
  -2  -9   2         22.53         22.76         0.48 o                         
  -1  -9   2         17.15         17.32         0.62 o                         
   0  -9   2          7.72          7.25         0.47 o                         
   1  -9   2          3.54          3.23         0.45 o                         
   2  -9   2          1.78          1.63         0.51 o                         
   3  -9   2          0.02          0.31         0.66 o                         
  -7  -8   2          0.01          0.10         0.57 o                         
  -6  -8   2          7.48          9.12         0.48 o                         
  -5  -8   2          0.36          0.48         0.36 o                         
  -4  -8   2          5.18          4.48         0.40 o                         
  -3  -8   2          0.01         -0.04         0.39 o                         
  -2  -8   2         99.51        105.24         0.95 o                         
  -1  -8   2          0.17          0.53         0.47 o                         
   0  -8   2          1.00          0.18         0.34 o                         
   1  -8   2         10.80         11.15         0.37 o                         
   2  -8   2          0.00         -0.25         0.42 o                         
   3  -8   2          1.50          1.55         0.56 o                         
   4  -8   2          2.85          3.16         0.53 o                         
   5  -8   2         28.08         25.51         0.73 o                         
  -8  -7   2          0.56          0.23         0.68 o                         
  -7  -7   2          2.36          1.39         0.56 o                         
  -6  -7   2          0.99          0.06         0.57 o                         
  -5  -7   2         63.10         58.57         1.63 o                         
  -4  -7   2          2.35          2.72         0.35 o                         
  -3  -7   2         74.40         79.47         0.95 o                         
  -2  -7   2         10.85         10.59         0.28 o                         
  -1  -7   2          1.34          1.43         0.53 o                         
   0  -7   2          3.91          4.50         0.39 o                         
   1  -7   2          0.07          0.06         0.37 o                         
   2  -7   2         72.70         71.24         0.49 o                         
   3  -7   2         12.24         10.53         0.44 o                         
   4  -7   2          0.02          0.24         0.45 o                         
   5  -7   2          2.58          3.75         0.57 o                         
   6  -7   2          5.81          7.44         0.64 o                         
  -8  -6   2          1.16          1.99         0.52 o                         
  -7  -6   2          6.47          5.38         1.05 o                         
  -6  -6   2          4.06          3.24         0.44 o                         
  -5  -6   2          5.16          4.98         0.32 o                         
  -4  -6   2         55.68         53.56         0.39 o                         
  -3  -6   2        140.08        129.67         1.84 o                         
  -2  -6   2          0.01         -0.09         0.21 o                         
  -1  -6   2          2.31          2.17         0.24 o                         
   0  -6   2         13.54         13.36         0.32 o                         
   1  -6   2         22.02         20.06         0.70 o                         
   2  -6   2         24.15         25.75         0.33 o                         
   3  -6   2         99.67         92.04         0.83 o                         
   4  -6   2         38.66         39.59         0.68 o                         
   5  -6   2          0.17          0.54         0.51 o                         
   6  -6   2          0.04         -0.39         0.66 o                         
   7  -6   2          1.40          1.13         0.80 o                         
  -8  -5   2          0.01          0.25         0.60 o                         
  -7  -5   2          0.16         -0.13         0.42 o                         
  -6  -5   2          1.45          1.50         0.36 o                         
  -5  -5   2         27.93         28.35         0.58 o                         
  -4  -5   2          8.10          8.42         0.26 o                         
  -3  -5   2         63.71         62.89         0.53 o                         
  -2  -5   2         38.26         42.09         0.37 o                         
  -1  -5   2          8.04         11.80         0.20 o                         
   0  -5   2         12.01         13.34         0.29 o                         
   1  -5   2         29.61         28.99         0.46 o                         
   2  -5   2          9.14         10.48         0.41 o                         
   3  -5   2        112.53        112.50         0.58 o                         
   4  -5   2         19.16         19.19         0.46 o                         
   5  -5   2          2.87          2.34         0.42 o                         
   6  -5   2          3.99          4.54         0.47 o                         
   7  -5   2          1.37          2.25         0.71 o                         
  -9  -4   2          0.05         -0.04         0.67 o                         
  -8  -4   2          0.12         -0.29         0.57 o                         
  -7  -4   2         34.23         31.98         0.81 o                         
  -6  -4   2          2.15          2.64         0.52 o                         
  -5  -4   2          0.46          0.26         0.34 o                         
  -4  -4   2          0.12          0.11         0.35 o                         
  -3  -4   2          0.74         -0.05         0.34 o                         
  -2  -4   2          1.29          2.32         0.17 o                         
  -1  -4   2         23.16         24.77         0.38 o                         
   0  -4   2        323.68        331.80         5.19 o                         
   1  -4   2          1.16          2.13         0.23 o                         
   2  -4   2         18.77         20.18         0.34 o                         
   3  -4   2          2.32          1.79         0.31 o                         
   4  -4   2         77.19         77.92         1.97 o                         
   5  -4   2          0.13          0.74         0.42 o                         
   6  -4   2          0.00          0.71         0.53 o                         
   7  -4   2          6.30          5.57         0.62 o                         
   8  -4   2          1.62          2.80         0.68 o                         
  -9  -3   2          0.21         -0.18         0.62 o                         
  -8  -3   2         10.36         10.25         0.57 o                         
  -7  -3   2          2.38          1.67         0.44 o                         
  -6  -3   2          1.23          1.15         0.74 o                         
  -5  -3   2          3.24          3.22         0.26 o                         
  -4  -3   2         21.72         25.13         0.61 o                         
  -3  -3   2         27.56         37.42         0.51 o                         
  -2  -3   2        224.82        232.23         1.68 o                         
  -1  -3   2         74.54         73.39         1.18 o                         
   0  -3   2        348.35        364.25         5.00 o                         
   1  -3   2          2.54          3.26         0.19 o                         
   2  -3   2        308.39        300.04         4.88 o                         
   3  -3   2          0.69          0.53         0.31 o                         
   4  -3   2          0.00          0.48         0.30 o                         
   5  -3   2        101.77        103.89         2.32 o                         
   6  -3   2         12.05          9.83         0.46 o                         
   7  -3   2         16.80         13.78         0.47 o                         
   8  -3   2          0.05          0.07         0.54 o                         
  -9  -2   2          0.02          0.25         0.73 o                         
  -8  -2   2          0.21          0.16         0.50 o                         
  -7  -2   2          0.96          1.18         0.45 o                         
  -6  -2   2         10.64          9.82         0.43 o                         
  -5  -2   2        165.37        161.23         2.41 o                         
  -4  -2   2         24.50         27.47         0.58 o                         
  -3  -2   2        335.17        360.38         3.51 o                         
  -2  -2   2         64.93         59.96         0.45 o                         
  -1  -2   2        143.81        139.18         3.35 o                         
   0  -2   2        583.51        535.18         8.61 o                         
   1  -2   2       1302.18       1354.14        20.83 o                         
   2  -2   2       1453.35       1498.51        24.01 o                         
   3  -2   2         15.99         17.33         0.27 o                         
   4  -2   2         50.25         65.62         0.78 o                         
   5  -2   2         14.54         15.41         0.38 o                         
   6  -2   2          0.29          0.07         0.32 o                         
   7  -2   2         11.96         10.47         0.42 o                         
   8  -2   2         14.54         13.42         0.60 o                         
   9  -2   2         20.74         19.52         0.98 o                         
  -9  -1   2          0.13          0.54         0.65 o                         
  -8  -1   2          0.00          0.55         0.51 o                         
  -7  -1   2         67.94         69.81         2.02 o                         
  -6  -1   2        214.32        214.33         2.66 o                         
  -5  -1   2          0.43          0.13         0.29 o                         
  -4  -1   2         93.78         96.85         0.42 o                         
  -3  -1   2        152.64        155.70         2.53 o                         
  -2  -1   2         40.56         40.95         0.58 o                         
  -1  -1   2        342.13        322.18         4.67 o                         
   0  -1   2        935.18        922.78        14.87 o                         
   1  -1   2       2364.77       2196.85        57.53 o                         
   2  -1   2       2082.43       2108.36        23.47 o                         
   3  -1   2       1465.69       1498.36        24.26 o                         
   4  -1   2        179.32        178.61         1.37 o                         
   5  -1   2          2.92          1.52         0.30 o                         
   6  -1   2          0.06         -0.08         0.38 o                         
   7  -1   2          1.39          1.47         0.41 o                         
   8  -1   2         16.65         18.23         0.78 o                         
   9  -1   2         41.67         44.32         0.74 o                         
  -9   0   2          1.91          2.12         0.69 o                         
  -8   0   2          3.15          3.45         0.59 o                         
  -7   0   2         46.05         44.32         0.62 o                         
  -6   0   2         41.49         42.23         0.86 o                         
  -5   0   2          6.23          7.76         1.12 o                         
  -4   0   2         11.76         16.26         0.46 o                         
  -3   0   2          0.75          0.30         0.23 o                         
  -2   0   2        895.95        912.45        15.78 o                         
  -1   0   2        256.51        247.62         1.79 o                         
   0   0   2        793.08        794.61        27.31 o                         
   1   0   2         61.04         52.29         0.50 o                         
   2   0   2         26.23         21.03         0.65 o                         
   3   0   2        125.27        134.67         1.64 o                         
   4   0   2          3.46          5.00         0.24 o                         
   5   0   2        162.30        152.18         0.46 o                         
   6   0   2         13.77         13.22         0.68 o                         
   7   0   2         15.54         19.82         0.44 o                         
   8   0   2         48.74         53.21         1.32 o                         
   9   0   2          0.31          0.59         0.58 o                         
  -8   1   2          2.02          2.10         0.74 o                         
  -7   1   2         70.39         68.67         1.45 o                         
  -6   1   2          3.09          2.79         0.44 o                         
  -5   1   2          0.00          0.01         0.33 o                         
  -4   1   2         78.08         71.62         0.58 o                         
  -3   1   2          9.58         12.90         0.33 o                         
  -2   1   2         39.70         34.86         0.28 o                         
  -1   1   2         44.42         37.83         0.25 o                         
   1   1   2          3.10          4.51         0.09 o                         
   2   1   2         82.46         71.27         0.75 o                         
   3   1   2         63.86         60.72         1.37 o                         
   4   1   2          2.16          2.02         0.20 o                         
   5   1   2         45.22         48.64         1.03 o                         
   6   1   2         18.94         16.56         0.33 o                         
   7   1   2        463.45        465.18         6.50 o                         
   8   1   2          6.39          6.40         0.54 o                         
   9   1   2          0.02         -0.50         0.65 o                         
  10   1   2          0.46          1.16         0.73 o                         
  -8   2   2          1.15          0.76         0.71 o                         
  -7   2   2          1.57          2.67         0.71 o                         
  -6   2   2         25.50         25.04         1.35 o                         
  -5   2   2         35.12         35.21         0.77 o                         
  -4   2   2         36.50         41.52         1.73 o                         
  -3   2   2        507.15        552.00        10.70 o                         
  -2   2   2          5.16          6.03         0.23 o                         
  -1   2   2          0.18          0.33         0.15 o                         
   0   2   2       1135.27       1088.72         8.84 o                         
   1   2   2         54.95         47.85         1.28 o                         
   2   2   2        187.69        183.38         1.89 o                         
   3   2   2         43.91         47.96         1.50 o                         
   4   2   2        680.59        723.96         7.09 o                         
   5   2   2        291.20        289.19         5.83 o                         
   6   2   2        126.19        126.24         2.00 o                         
   7   2   2         89.10         85.07         0.55 o                         
   8   2   2          1.61          0.75         0.45 o                         
   9   2   2          0.11         -0.54         0.90 o                         
  10   2   2          0.31         -0.23         0.63 o                         
  -8   3   2          1.65          2.71         0.77 o                         
  -7   3   2         21.45         21.44         0.62 o                         
  -6   3   2          6.23          6.45         0.64 o                         
  -5   3   2          0.14          0.30         0.39 o                         
  -4   3   2         58.04         55.89         1.16 o                         
  -3   3   2        210.30        242.45         4.93 o                         
  -2   3   2         20.14         16.92         0.36 o                         
  -1   3   2          2.41          2.14         0.27 o                         
   0   3   2         30.81         30.51         1.02 o                         
   1   3   2        344.93        306.15         3.92 o                         
   2   3   2          7.30          9.08         0.25 o                         
   3   3   2          3.08          1.48         0.26 o                         
   4   3   2        395.05        466.40         5.15 o                         
   5   3   2         15.84         16.15         0.28 o                         
   6   3   2          2.18          2.45         0.41 o                         
   7   3   2         27.21         24.44         0.85 o                         
   8   3   2          0.50          0.38         0.46 o                         
   9   3   2          0.79          0.82         0.53 o                         
  10   3   2          0.94          0.94         0.61 o                         
  -7   4   2          7.91          5.61         1.18 o                         
  -6   4   2         62.80         58.82         1.06 o                         
  -5   4   2          1.84          1.78         0.40 o                         
  -4   4   2         20.45         21.40         0.51 o                         
  -3   4   2         24.40         23.68         1.30 o                         
  -2   4   2          2.97          2.10         0.35 o                         
  -1   4   2          0.06          0.39         0.21 o                         
   0   4   2        409.17        411.45         4.32 o                         
   1   4   2       1469.55       1512.98         9.86 o                         
   2   4   2          0.45          0.41         0.18 o                         
   3   4   2         63.67         63.08         0.66 o                         
   4   4   2          0.70          0.63         0.23 o                         
   5   4   2          3.27          3.49         0.30 o                         
   6   4   2          0.09         -0.35         0.35 o                         
   7   4   2          1.61          1.10         0.39 o                         
   8   4   2         33.29         29.33         1.05 o                         
   9   4   2          1.18          0.36         0.58 o                         
  10   4   2          5.22          7.62         0.66 o                         
  -7   5   2          7.83          6.54         0.67 o                         
  -6   5   2          5.41          4.55         0.55 o                         
  -5   5   2          3.60          4.12         0.44 o                         
  -4   5   2          9.24          8.43         0.54 o                         
  -3   5   2        112.87        111.77         0.95 o                         
  -2   5   2         10.56          9.54         0.36 o                         
  -1   5   2         12.26         10.15         0.47 o                         
   0   5   2        367.30        389.68         2.15 o                         
   1   5   2        109.14        100.71         1.59 o                         
   2   5   2          0.50          1.00         0.37 o                         
   3   5   2        134.90        139.65         1.05 o                         
   4   5   2          6.34          9.46         0.26 o                         
   5   5   2         15.69         13.36         0.36 o                         
   6   5   2          6.14          6.37         0.58 o                         
   7   5   2         10.82          8.10         0.74 o                         
   8   5   2          8.18          8.15         0.51 o                         
   9   5   2          1.70          1.49         0.58 o                         
  10   5   2          2.82          3.21         0.88 o                         
  -6   6   2          3.03          2.88         0.61 o                         
  -5   6   2          0.66          1.30         0.53 o                         
  -4   6   2          1.78          2.69         0.47 o                         
  -3   6   2         88.31         85.39         1.56 o                         
  -2   6   2        204.17        197.37         2.55 o                         
  -1   6   2         17.16         16.53         0.33 o                         
   0   6   2        316.97        333.15         3.26 o                         
   1   6   2          6.89          9.07         0.64 o                         
   2   6   2          0.18         -0.10         0.27 o                         
   3   6   2         26.35         29.13         0.31 o                         
   4   6   2        114.37        117.87         1.06 o                         
   5   6   2         25.88         27.18         0.44 o                         
   6   6   2          0.35          0.25         0.50 o                         
   7   6   2        163.95        141.91         2.59 o                         
   8   6   2         10.81          8.88         0.55 o                         
   9   6   2          0.36          1.22         0.57 o                         
  -5   7   2          0.82          0.53         0.61 o                         
  -4   7   2         41.54         45.32         0.77 o                         
  -3   7   2        475.99        501.57         4.36 o                         
  -2   7   2         47.42         45.04         1.12 o                         
  -1   7   2          2.49          2.58         0.45 o                         
   0   7   2          6.87          7.55         0.34 o                         
   1   7   2          1.25          1.52         0.28 o                         
   2   7   2          1.15          1.37         0.27 o                         
   3   7   2         36.36         34.95         1.19 o                         
   4   7   2        830.78        820.65         7.45 o                         
   5   7   2          9.05          9.50         0.38 o                         
   6   7   2          5.08          4.04         0.46 o                         
   7   7   2          0.21          0.21         0.50 o                         
   8   7   2          0.02         -0.42         0.62 o                         
   9   7   2          0.47          0.51         0.58 o                         
  -4   8   2         13.36         14.28         0.98 o                         
  -3   8   2         57.03         60.17         1.12 o                         
  -2   8   2          2.19          3.00         0.51 o                         
  -1   8   2         20.60         19.58         0.49 o                         
   0   8   2          8.19          9.10         0.56 o                         
   1   8   2          0.60          0.77         0.42 o                         
   2   8   2          0.79          0.74         0.47 o                         
   3   8   2         10.29          9.72         0.38 o                         
   4   8   2        411.09        410.98         5.04 o                         
   5   8   2          0.27         -0.26         0.42 o                         
   6   8   2          3.34          3.58         0.43 o                         
   7   8   2          0.00         -0.38         0.48 o                         
   8   8   2          2.59          2.47         0.50 o                         
  -3   9   2          0.19          0.24         0.55 o                         
  -2   9   2          4.51          6.35         0.65 o                         
  -1   9   2          3.66          5.26         0.58 o                         
   0   9   2         21.63         22.66         0.60 o                         
   1   9   2         68.87         68.75         0.88 o                         
   2   9   2         33.55         33.25         0.43 o                         
   3   9   2         70.73         70.21         0.55 o                         
   4   9   2         32.09         33.76         0.48 o                         
   5   9   2          3.46          3.01         0.70 o                         
   6   9   2          0.17         -0.07         0.45 o                         
   7   9   2          1.14          1.54         0.56 o                         
   8   9   2          4.66          6.72         1.66 o                         
  -2  10   2          0.04          0.02         0.55 o                         
  -1  10   2          0.28          0.42         0.55 o                         
   0  10   2         12.10         12.38         0.63 o                         
   1  10   2         29.58         29.35         0.65 o                         
   2  10   2          0.11          0.30         0.42 o                         
   3  10   2          0.11          0.59         0.43 o                         
   4  10   2          6.48          7.64         0.59 o                         
   5  10   2          1.73          1.63         0.53 o                         
   6  10   2          1.00          0.81         0.52 o                         
   7  10   2          5.66          7.45         0.78 o                         
   0  11   2          7.15          6.56         0.73 o                         
   1  11   2          7.03          4.23         1.74 o                         
   2  11   2          3.83          3.34         1.04 o                         
   3  11   2          0.51          0.37         0.53 o                         
   4  11   2          6.17          4.72         1.78 o                         
   5  11   2          6.43          7.75         0.65 o                         
  -4 -10   3          0.20          0.20         0.46 o                         
  -3 -10   3          3.18          3.30         0.72 o                         
  -2 -10   3         10.77         10.59         0.65 o                         
  -1 -10   3          9.40          9.90         0.44 o                         
   0 -10   3          6.74          9.14         0.72 o                         
   1 -10   3          3.32          2.03         0.52 o                         
  -5  -9   3          2.54          2.25         0.43 o                         
  -4  -9   3          2.13          2.76         0.37 o                         
  -3  -9   3          1.60          1.96         0.39 o                         
  -2  -9   3         24.01         27.10         0.53 o                         
  -1  -9   3        105.18        110.34         1.36 o                         
   0  -9   3          4.36          4.17         0.49 o                         
   1  -9   3          0.01         -0.12         0.53 o                         
   2  -9   3          3.84          4.15         1.15 o                         
   3  -9   3          4.16          3.32         0.71 o                         
  -6  -8   3          0.52          0.72         0.44 o                         
  -5  -8   3         15.14         15.25         0.44 o                         
  -4  -8   3         33.58         33.45         0.76 o                         
  -3  -8   3          0.03         -0.32         0.32 o                         
  -2  -8   3          8.14          7.51         0.36 o                         
  -1  -8   3         20.23         20.95         0.87 o                         
   0  -8   3         26.67         26.44         0.65 o                         
   1  -8   3          2.08          1.29         0.37 o                         
   2  -8   3          4.66          4.85         0.41 o                         
   3  -8   3         40.52         46.45         1.00 o                         
   4  -8   3          0.00         -0.23         0.60 o                         
   5  -8   3         12.02         12.03         0.63 o                         
  -7  -7   3          0.23         -0.24         0.51 o                         
  -6  -7   3          0.93          0.32         0.64 o                         
  -5  -7   3          8.29          5.94         0.38 o                         
  -4  -7   3          5.23          5.23         0.31 o                         
  -3  -7   3        224.77        223.59         1.12 o                         
  -2  -7   3          4.66          5.16         0.44 o                         
  -1  -7   3          0.67          0.46         0.26 o                         
   0  -7   3         19.50         14.63         0.51 o                         
   1  -7   3          8.90         10.19         0.34 o                         
   2  -7   3          7.61          7.18         0.36 o                         
   3  -7   3          9.35          8.39         1.02 o                         
   4  -7   3         34.84         39.01         0.61 o                         
   5  -7   3         12.96         15.39         0.71 o                         
   6  -7   3          0.00          0.17         0.59 o                         
  -8  -6   3          2.17          4.37         0.58 o                         
  -7  -6   3          0.44         -0.49         0.49 o                         
  -6  -6   3          6.60          5.11         0.53 o                         
  -5  -6   3          7.61          7.22         0.37 o                         
  -4  -6   3         38.58         41.83         0.63 o                         
  -3  -6   3          0.44          0.38         0.29 o                         
  -2  -6   3         47.32         45.52         0.29 o                         
  -1  -6   3          0.23          0.04         0.23 o                         
   0  -6   3          0.01          0.16         0.22 o                         
   1  -6   3          9.63          9.30         0.45 o                         
   2  -6   3        150.71        148.76         1.77 o                         
   3  -6   3         38.18         36.98         0.68 o                         
   4  -6   3         29.50         32.14         0.77 o                         
   5  -6   3          3.51          3.70         0.47 o                         
   6  -6   3          5.11          6.70         0.55 o                         
   7  -6   3          4.18          4.35         0.79 o                         
  -8  -5   3          1.79          1.14         0.57 o                         
  -7  -5   3          0.38          1.05         0.52 o                         
  -6  -5   3         63.17         56.45         1.00 o                         
  -5  -5   3          5.91          4.81         0.48 o                         
  -4  -5   3          2.58          2.45         0.23 o                         
  -3  -5   3         55.80         51.97         0.89 o                         
  -2  -5   3          4.74          4.20         0.27 o                         
  -1  -5   3         16.57         15.91         0.62 o                         
   0  -5   3          1.13          2.26         0.27 o                         
   1  -5   3         29.27         36.66         0.30 o                         
   2  -5   3         41.97         41.98         0.57 o                         
   3  -5   3         16.55         17.34         0.53 o                         
   4  -5   3         75.09         78.60         0.52 o                         
   5  -5   3          6.84          6.95         0.54 o                         
   6  -5   3          1.39          1.09         0.49 o                         
   7  -5   3          2.00          2.46         0.58 o                         
  -8  -4   3          6.95          8.88         0.60 o                         
  -7  -4   3          2.05          1.44         0.50 o                         
  -6  -4   3          4.65          5.66         0.46 o                         
  -5  -4   3          0.19         -0.32         0.32 o                         
  -4  -4   3          8.61          9.74         0.30 o                         
  -3  -4   3         88.57         88.67         2.50 o                         
  -2  -4   3        343.28        358.69         4.29 o                         
  -1  -4   3        337.48        324.52         2.93 o                         
   0  -4   3         40.81         47.12         1.14 o                         
   1  -4   3        117.44        122.95         0.83 o                         
   2  -4   3          7.88          8.86         0.26 o                         
   3  -4   3        178.49        171.20         1.99 o                         
   4  -4   3          0.40         -0.08         0.48 o                         
   5  -4   3         26.06         29.47         0.65 o                         
   6  -4   3         14.00         13.04         0.47 o                         
   7  -4   3         12.65         12.71         0.73 o                         
   8  -4   3          1.43          0.76         0.68 o                         
  -8  -3   3          4.24          4.53         0.58 o                         
  -7  -3   3          3.69          4.52         0.47 o                         
  -6  -3   3          2.88          2.88         0.32 o                         
  -5  -3   3         44.35         42.61         0.62 o                         
  -4  -3   3         51.67         51.42         0.99 o                         
  -3  -3   3        247.85        263.14         1.36 o                         
  -2  -3   3        397.62        394.27         4.39 o                         
  -1  -3   3          6.12          7.23         0.20 o                         
   0  -3   3          5.85          4.63         0.17 o                         
   1  -3   3        501.49        520.31         1.00 o                         
   2  -3   3         17.19         16.78         0.84 o                         
   3  -3   3        355.95        339.83         4.52 o                         
   4  -3   3          0.02          0.06         0.30 o                         
   5  -3   3         57.86         57.38         2.01 o                         
   6  -3   3          3.29          3.18         0.42 o                         
   7  -3   3          0.37          0.70         0.57 o                         
   8  -3   3          0.52         -0.13         0.55 o                         
  -8  -2   3          2.25          1.90         0.55 o                         
  -7  -2   3          0.43          0.24         0.42 o                         
  -6  -2   3        162.33        163.83         3.24 o                         
  -5  -2   3        501.06        490.29         3.63 o                         
  -4  -2   3        186.03        177.55         2.56 o                         
  -3  -2   3        781.36        820.93        11.69 o                         
  -2  -2   3         27.43         26.97         0.33 o                         
  -1  -2   3        283.70        284.93        12.22 o                         
   0  -2   3        317.49        316.10         6.79 o                         
   1  -2   3        295.73        289.36         3.16 o                         
   2  -2   3       1323.89       1314.71        11.19 o                         
   3  -2   3        199.06        202.32         0.97 o                         
   4  -2   3       1209.27       1174.31         6.68 o                         
   5  -2   3         62.60         62.12         0.74 o                         
   6  -2   3          4.18          4.03         0.35 o                         
   7  -2   3         19.11         17.87         0.57 o                         
   8  -2   3         14.16         15.94         0.58 o                         
   9  -2   3          3.42          2.65         0.59 o                         
  -8  -1   3          2.44          1.76         0.56 o                         
  -7  -1   3          1.36          1.30         0.49 o                         
  -6  -1   3        388.84        400.40         5.22 o                         
  -5  -1   3          4.53          4.04         0.39 o                         
  -4  -1   3          1.02          1.04         0.35 o                         
  -3  -1   3        124.85        128.33         0.83 o                         
  -2  -1   3          5.88          4.07         0.17 o                         
  -1  -1   3          6.49          6.02         0.22 o                         
   0  -1   3          6.68          6.87         0.65 o                         
   2  -1   3        269.11        236.93         3.75 o                         
   3  -1   3        126.19        128.37         1.71 o                         
   4  -1   3        116.33        114.71         2.50 o                         
   5  -1   3          0.17          0.81         0.28 o                         
   6  -1   3          4.56          4.52         0.33 o                         
   7  -1   3         15.49         14.40         0.44 o                         
   8  -1   3         21.94         24.58         0.62 o                         
   9  -1   3         23.29         22.31         0.76 o                         
  -8   0   3          5.16          4.85         0.73 o                         
  -7   0   3         11.30         12.52         0.60 o                         
  -6   0   3        451.00        453.64         3.98 o                         
  -5   0   3          1.34          0.12         0.55 o                         
  -4   0   3          5.07          4.28         0.27 o                         
  -3   0   3         38.31         38.05         0.48 o                         
  -2   0   3         95.91        100.02         1.29 o                         
  -1   0   3        185.91        166.19         4.50 o                         
   0   0   3        873.25        828.50        11.11 o                         
   2   0   3        832.17        801.00         6.45 o                         
   3   0   3         69.56         67.25         0.68 o                         
   4   0   3         71.24         78.97         0.35 o                         
   5   0   3          2.52          2.49         0.25 o                         
   6   0   3         57.37         51.04         0.81 o                         
   7   0   3          1.41          1.59         0.39 o                         
   8   0   3        197.77        198.07         4.50 o                         
   9   0   3         30.05         31.24         1.18 o                         
  -8   1   3          1.10          1.22         0.83 o                         
  -7   1   3          2.15          1.84         0.55 o                         
  -6   1   3         18.27         17.44         0.48 o                         
  -5   1   3         25.12         22.87         0.55 o                         
  -4   1   3          1.63          2.61         0.38 o                         
  -3   1   3        136.66        158.00         2.06 o                         
  -2   1   3       1478.42       1611.73        19.18 o                         
  -1   1   3          0.61          0.38         0.23 o                         
   1   1   3       1026.83        970.38        28.25 o                         
   2   1   3         46.82         40.96         0.73 o                         
   3   1   3         58.44         52.86         0.66 o                         
   4   1   3        107.28        102.72         2.09 o                         
   5   1   3        169.64        165.33         4.14 o                         
   6   1   3         29.98         31.52         0.77 o                         
   7   1   3        240.71        238.32         3.54 o                         
   8   1   3          0.32          0.62         0.44 o                         
   9   1   3          0.24          0.85         0.77 o                         
  10   1   3          7.93          7.83         2.90 o                         
  -8   2   3          0.89          0.22         0.71 o                         
  -7   2   3          4.72          5.11         0.78 o                         
  -6   2   3          4.46          4.15         0.59 o                         
  -5   2   3         41.54         40.51         0.51 o                         
  -4   2   3          0.61          0.36         0.30 o                         
  -3   2   3         22.68         25.51         0.46 o                         
  -2   2   3        802.22        865.80         5.89 o                         
  -1   2   3         58.02         56.33         0.56 o                         
   0   2   3       2090.50       2148.53         6.11 o                         
   1   2   3        364.31        357.91         8.77 o                         
   2   2   3        270.08        261.44         3.52 o                         
   3   2   3         34.41         30.60         0.75 o                         
   4   2   3          6.29          6.52         0.62 o                         
   5   2   3        298.12        321.57         4.87 o                         
   6   2   3          6.39          6.79         0.48 o                         
   7   2   3         37.82         34.68         0.58 o                         
   8   2   3         71.05         66.68         0.73 o                         
   9   2   3          0.05         -0.32         0.51 o                         
  10   2   3          0.00          0.10         0.69 o                         
  -7   3   3          0.52          1.16         0.62 o                         
  -6   3   3          6.30          4.10         0.50 o                         
  -5   3   3         72.79         66.25         1.97 o                         
  -4   3   3          2.12          2.59         0.38 o                         
  -3   3   3        219.63        232.75         4.19 o                         
  -2   3   3        161.99        158.78         2.77 o                         
  -1   3   3          5.60          5.61         0.42 o                         
   0   3   3          5.91          4.83         0.16 o                         
   1   3   3        505.92        497.53         3.87 o                         
   2   3   3       1697.69       1706.53        49.82 o                         
   3   3   3          9.64          9.48         0.22 o                         
   4   3   3        553.61        570.64         8.04 o                         
   5   3   3         20.28         24.12         0.66 o                         
   6   3   3          0.70          0.93         0.31 o                         
   7   3   3        136.06        140.46         1.48 o                         
   8   3   3          9.20          9.57         0.49 o                         
   9   3   3         18.99         19.53         0.64 o                         
  10   3   3          0.01          0.09         0.56 o                         
  -7   4   3          1.16          1.52         0.62 o                         
  -6   4   3         16.93         14.51         0.84 o                         
  -5   4   3          1.13          1.68         0.41 o                         
  -4   4   3         11.15         10.68         0.36 o                         
  -3   4   3         62.54         57.82         1.22 o                         
  -2   4   3         34.08         29.34         0.40 o                         
  -1   4   3         63.24         58.44         0.32 o                         
   0   4   3          5.90          5.19         0.22 o                         
   1   4   3        740.80        759.61         5.82 o                         
   2   4   3        261.23        256.99         0.60 o                         
   3   4   3        149.16        146.24         1.48 o                         
   4   4   3         76.27         74.38         0.39 o                         
   5   4   3        142.22        146.80         2.59 o                         
   6   4   3          7.17          6.76         0.33 o                         
   7   4   3         34.35         33.37         0.95 o                         
   8   4   3          6.98          6.15         0.44 o                         
   9   4   3          3.91          4.71         0.61 o                         
  10   4   3          1.58          0.58         0.67 o                         
  -6   5   3         11.86         11.72         0.96 o                         
  -5   5   3          2.45          2.75         0.48 o                         
  -4   5   3         12.64         13.28         0.52 o                         
  -3   5   3          0.35          0.55         0.32 o                         
  -2   5   3          4.74          5.05         0.32 o                         
  -1   5   3        143.34        121.36         5.92 o                         
   0   5   3          3.13          2.69         0.22 o                         
   1   5   3        457.46        506.50         6.26 o                         
   2   5   3          1.78          1.60         0.18 o                         
   3   5   3        118.64        120.21         1.13 o                         
   4   5   3         98.79        107.46         1.39 o                         
   5   5   3         23.98         22.58         0.41 o                         
   6   5   3         16.44         16.75         0.41 o                         
   7   5   3          0.21         -0.32         0.37 o                         
   8   5   3         95.66         87.27         1.43 o                         
   9   5   3         11.56         11.73         0.68 o                         
  10   5   3          3.06          4.39         0.61 o                         
  -6   6   3          0.00          0.33         0.60 o                         
  -5   6   3          1.37          1.16         0.60 o                         
  -4   6   3          1.82          1.97         0.45 o                         
  -3   6   3         50.42         52.70         1.14 o                         
  -2   6   3        850.29        862.86         8.49 o                         
  -1   6   3          0.46         -0.29         0.30 o                         
   0   6   3         11.41          9.50         0.41 o                         
   1   6   3         10.21         11.21         0.31 o                         
   2   6   3         21.48         14.67         0.26 o                         
   3   6   3          0.87          1.77         0.25 o                         
   4   6   3        144.85        139.56         1.63 o                         
   5   6   3        609.33        609.21         4.54 o                         
   6   6   3         32.36         29.45         3.04 o                         
   7   6   3         16.13         13.92         0.42 o                         
   8   6   3          5.68          5.84         0.52 o                         
   9   6   3          8.45         10.45         0.58 o                         
  -5   7   3          2.19          2.23         0.73 o                         
  -4   7   3          0.08         -0.20         0.48 o                         
  -3   7   3          1.83          1.93         1.16 o                         
  -2   7   3         56.52         57.32         1.05 o                         
  -1   7   3          5.06          4.86         0.34 o                         
   0   7   3          1.67          1.29         0.30 o                         
   1   7   3          3.10          2.73         0.41 o                         
   2   7   3          3.52          3.37         0.25 o                         
   3   7   3          7.19          6.26         0.30 o                         
   4   7   3          3.05          3.48         0.29 o                         
   5   7   3        171.23        171.53         1.19 o                         
   6   7   3          1.62          2.06         0.42 o                         
   7   7   3          4.46          3.98         0.46 o                         
   8   7   3          0.31          0.65         0.50 o                         
   9   7   3          0.16          0.33         0.70 o                         
  -4   8   3          7.86          8.59         0.61 o                         
  -3   8   3          1.21          1.76         0.58 o                         
  -2   8   3          6.19          5.37         0.44 o                         
  -1   8   3         20.17         20.68         0.49 o                         
   0   8   3          0.02          0.06         0.39 o                         
   1   8   3         22.28         19.84         0.96 o                         
   2   8   3         87.15         81.59         0.94 o                         
   3   8   3          0.26         -0.01         0.36 o                         
   4   8   3        101.85        102.41         1.92 o                         
   5   8   3         63.86         65.20         1.35 o                         
   6   8   3          1.21          1.25         0.48 o                         
   7   8   3          1.91          1.77         0.53 o                         
   8   8   3          0.79          1.26         0.52 o                         
   9   8   3          1.09          2.03         0.59 o                         
  -3   9   3          1.44          0.75         0.61 o                         
  -2   9   3          4.57          6.63         0.68 o                         
  -1   9   3          0.22          0.11         0.48 o                         
   0   9   3          6.67          7.08         0.79 o                         
   1   9   3         31.27         30.78         0.80 o                         
   2   9   3          3.94          3.69         0.41 o                         
   3   9   3          6.21          4.52         0.37 o                         
   4   9   3          9.49          9.36         0.46 o                         
   5   9   3          1.69          2.70         0.40 o                         
   6   9   3          0.00          0.04         0.45 o                         
   7   9   3          0.12         -0.13         0.67 o                         
   8   9   3          2.33          1.39         0.65 o                         
  -2  10   3          1.33          1.46         0.66 o                         
  -1  10   3          0.91          1.16         0.53 o                         
   0  10   3          1.29          0.95         0.47 o                         
   1  10   3          0.24         -0.31         0.45 o                         
   2  10   3          6.92          6.50         0.48 o                         
   3  10   3          1.38          1.24         0.47 o                         
   4  10   3          0.24         -0.02         0.45 o                         
   5  10   3          0.25         -0.40         0.50 o                         
   6  10   3          1.20          0.83         0.51 o                         
   7  10   3          1.82          0.95         0.61 o                         
   0  11   3          0.81          1.30         1.49 o                         
   1  11   3          0.00          0.92         0.57 o                         
   2  11   3          2.69          1.78         0.59 o                         
   3  11   3          0.05          0.25         0.53 o                         
   4  11   3          0.26         -0.09         0.53 o                         
   5  11   3         20.09         20.99         0.66 o                         
  -2 -10   4          0.03         -0.03         0.43 o                         
  -1 -10   4         11.11         11.15         0.57 o                         
   0 -10   4         18.96         15.79         0.76 o                         
  -5  -9   4          2.93          3.13         0.48 o                         
  -4  -9   4          0.90          1.29         0.45 o                         
  -3  -9   4          2.67          2.39         0.91 o                         
  -2  -9   4          0.08          0.25         0.80 o                         
  -1  -9   4          1.04          1.10         0.49 o                         
   0  -9   4         26.30         26.37         0.88 o                         
   1  -9   4          0.09          0.10         0.40 o                         
   2  -9   4          0.21         -0.25         0.53 o                         
   3  -9   4          5.00          6.88         0.63 o                         
  -6  -8   4          2.56          2.83         0.41 o                         
  -5  -8   4          2.38          2.93         0.61 o                         
  -4  -8   4          8.67          7.55         0.41 o                         
  -3  -8   4          5.99          5.72         0.31 o                         
  -2  -8   4         72.22         73.68         0.70 o                         
  -1  -8   4         26.61         26.85         0.69 o                         
   0  -8   4         17.45         17.64         0.60 o                         
   1  -8   4         15.72         15.64         0.44 o                         
   2  -8   4          0.03         -0.11         0.40 o                         
   3  -8   4          0.44          0.16         0.51 o                         
   4  -8   4          0.93          0.62         0.50 o                         
  -7  -7   4          0.81          1.12         0.49 o                         
  -6  -7   4          0.14          0.29         0.72 o                         
  -5  -7   4          0.82          0.54         0.33 o                         
  -4  -7   4         26.88         25.97         0.74 o                         
  -3  -7   4         70.06         75.00         1.57 o                         
  -2  -7   4         14.41         14.24         0.27 o                         
  -1  -7   4          5.05          4.69         0.29 o                         
   0  -7   4          8.86          7.35         0.31 o                         
   1  -7   4          4.34          3.94         0.34 o                         
   2  -7   4          2.21          2.02         0.35 o                         
   3  -7   4         11.25         10.89         0.41 o                         
   4  -7   4         12.47         12.98         0.52 o                         
   5  -7   4          1.11          0.56         0.51 o                         
  -7  -6   4          0.09         -0.06         0.51 o                         
  -6  -6   4          2.51          2.47         0.38 o                         
  -5  -6   4         41.31         37.26         0.43 o                         
  -4  -6   4         20.51         21.62         0.42 o                         
  -3  -6   4        111.27        117.98         0.82 o                         
  -2  -6   4          6.28          6.31         0.22 o                         
  -1  -6   4          1.19          1.19         0.26 o                         
   0  -6   4         12.44         12.36         0.43 o                         
   1  -6   4          0.40          0.67         0.32 o                         
   2  -6   4         49.40         45.76         0.60 o                         
   3  -6   4         63.77         63.75         1.28 o                         
   4  -6   4         19.13         19.85         0.48 o                         
   5  -6   4          2.90          2.65         0.52 o                         
   6  -6   4          1.53          1.15         0.54 o                         
  -7  -5   4          0.06         -0.08         0.45 o                         
  -6  -5   4          1.85          1.35         0.36 o                         
  -5  -5   4          1.40          1.32         0.34 o                         
  -4  -5   4         29.63         28.53         0.61 o                         
  -3  -5   4        162.63        156.54         0.94 o                         
  -2  -5   4         22.89         22.88         0.27 o                         
  -1  -5   4        162.00        175.13         2.04 o                         
   0  -5   4         29.34         27.99         0.72 o                         
   1  -5   4         45.37         50.46         0.85 o                         
   2  -5   4         21.60         18.66         0.28 o                         
   3  -5   4         67.41         68.98         1.07 o                         
   4  -5   4        265.54        268.05         6.72 o                         
   5  -5   4          7.27          8.79         0.45 o                         
   6  -5   4         20.67         20.60         0.79 o                         
   7  -5   4          0.00          0.05         0.67 o                         
  -8  -4   4          3.66          4.68         0.59 o                         
  -7  -4   4         14.25         14.75         0.77 o                         
  -6  -4   4         46.06         44.12         1.13 o                         
  -5  -4   4          7.63          7.87         0.38 o                         
  -4  -4   4         14.15         12.51         0.40 o                         
  -3  -4   4          0.11          0.11         0.18 o                         
  -2  -4   4         60.37         58.64         1.48 o                         
  -1  -4   4         26.57         30.87         0.35 o                         
   0  -4   4         65.97         63.14         0.78 o                         
   1  -4   4        198.13        198.26         1.72 o                         
   2  -4   4         52.46         48.03         0.29 o                         
   3  -4   4        112.56         97.26         1.27 o                         
   4  -4   4         11.80         10.96         0.38 o                         
   5  -4   4          0.84          0.22         0.43 o                         
   6  -4   4          4.51          2.21         0.69 o                         
   7  -4   4          1.73          1.69         0.51 o                         
   8  -4   4          0.10         -0.64         0.67 o                         
  -8  -3   4          0.01         -0.26         0.52 o                         
  -7  -3   4          7.50          8.04         0.45 o                         
  -6  -3   4          0.16          0.07         0.37 o                         
  -5  -3   4         29.83         28.65         0.37 o                         
  -4  -3   4        212.10        210.36         3.14 o                         
  -3  -3   4         61.83         67.18         0.44 o                         
  -2  -3   4         79.89         87.11         0.98 o                         
  -1  -3   4          2.05          2.02         0.28 o                         
   0  -3   4        188.07        187.58         3.07 o                         
   1  -3   4        182.63        189.11         2.36 o                         
   2  -3   4         21.34         19.41         0.28 o                         
   3  -3   4        670.56        646.72         8.83 o                         
   4  -3   4          0.20         -0.19         0.29 o                         
   5  -3   4         63.95         67.43         0.63 o                         
   6  -3   4         19.77         18.81         0.63 o                         
   7  -3   4          6.60          5.73         0.57 o                         
   8  -3   4          9.46          8.74         0.58 o                         
  -8  -2   4          0.15         -0.21         0.61 o                         
  -7  -2   4          0.08         -0.12         0.41 o                         
  -6  -2   4          0.45          0.65         0.35 o                         
  -5  -2   4        132.84        132.97         1.86 o                         
  -4  -2   4         16.95         18.93         0.39 o                         
  -3  -2   4          7.31          7.65         0.21 o                         
  -2  -2   4         90.00         94.16         0.84 o                         
  -1  -2   4         18.49         17.62         0.74 o                         
   0  -2   4        268.03        254.76        10.94 o                         
   1  -2   4        151.10        149.06         2.29 o                         
   2  -2   4        314.16        306.00         2.97 o                         
   3  -2   4         96.10         98.29         1.26 o                         
   4  -2   4          6.86          7.69         0.27 o                         
   5  -2   4         17.68         16.79         0.57 o                         
   6  -2   4          7.21          8.72         0.35 o                         
   7  -2   4         39.35         36.25         1.07 o                         
   8  -2   4          0.15          0.38         0.67 o                         
   9  -2   4          2.63          3.25         0.65 o                         
  -8  -1   4          0.07         -0.56         0.56 o                         
  -7  -1   4          1.22          1.91         0.49 o                         
  -6  -1   4          5.50          5.99         0.56 o                         
  -5  -1   4        251.63        247.42         5.71 o                         
  -4  -1   4          6.06          5.76         0.34 o                         
  -3  -1   4          0.01          0.17         0.21 o                         
  -2  -1   4         31.04         27.95         0.25 o                         
  -1  -1   4         46.72         50.35         0.77 o                         
   0  -1   4        291.14        280.55         6.32 o                         
   1  -1   4          0.00         -0.08         0.12 o                         
   2  -1   4       2109.84       2114.76         8.37 o                         
   3  -1   4        200.21        192.68         0.69 o                         
   4  -1   4         29.08         32.37         0.27 o                         
   5  -1   4         25.71         22.03         0.34 o                         
   6  -1   4         14.55         13.98         0.39 o                         
   7  -1   4         20.49         21.12         0.46 o                         
   8  -1   4         15.84         17.51         0.54 o                         
   9  -1   4         48.12         44.10         2.71 o                         
  -8   0   4         25.30         28.82         0.92 o                         
  -7   0   4          0.11          0.45         0.66 o                         
  -6   0   4         22.20         24.58         1.33 o                         
  -5   0   4         39.77         41.55         0.62 o                         
  -4   0   4          2.36          2.15         0.49 o                         
  -3   0   4         29.99         29.81         1.19 o                         
  -2   0   4          0.69          1.68         0.22 o                         
  -1   0   4       1134.71       1162.41        20.33 o                         
   0   0   4        388.06        378.24         3.29 o                         
   1   0   4         18.35         17.65         0.40 o                         
   2   0   4          0.00         -0.06         0.14 o                         
   3   0   4        153.11        141.77         1.36 o                         
   4   0   4         83.91         84.22         1.08 o                         
   5   0   4         31.85         30.43         0.35 o                         
   6   0   4        115.46        120.64         0.72 o                         
   7   0   4          1.06          1.77         0.37 o                         
   8   0   4         14.04         14.57         0.77 o                         
   9   0   4          3.54          2.49         0.56 o                         
  10   0   4          4.14          5.85         1.05 o                         
  -8   1   4          7.44          8.63         0.69 o                         
  -7   1   4          0.03         -0.61         0.61 o                         
  -6   1   4         54.00         56.41         2.28 o                         
  -5   1   4          4.26          4.72         0.44 o                         
  -4   1   4         30.15         27.22         0.96 o                         
  -3   1   4          9.73         10.50         0.25 o                         
  -2   1   4         40.51         55.43         0.79 o                         
  -1   1   4        207.32        219.27         3.60 o                         
   0   1   4         11.42         13.72         0.27 o                         
   2   1   4         42.23         43.23         0.78 o                         
   3   1   4         10.52          9.36         0.25 o                         
   4   1   4         10.26          8.47         0.23 o                         
   5   1   4        104.83        102.31         2.20 o                         
   6   1   4         87.42         93.29         1.32 o                         
   7   1   4          4.63          3.93         0.39 o                         
   8   1   4         18.09         17.18         0.47 o                         
   9   1   4          0.01          0.94         0.56 o                         
  10   1   4          5.56          5.38         1.03 o                         
  -7   2   4          5.28          6.55         0.56 o                         
  -6   2   4          0.04          0.23         0.58 o                         
  -5   2   4         16.62         16.82         0.58 o                         
  -4   2   4          2.12          2.85         0.35 o                         
  -3   2   4         17.93         16.80         0.95 o                         
  -2   2   4          2.76          4.62         0.22 o                         
  -1   2   4        114.31        116.07         2.47 o                         
   0   2   4         87.68         98.46         1.06 o                         
   1   2   4          4.51          6.07         0.21 o                         
   2   2   4        182.39        174.37         2.15 o                         
   3   2   4          1.55          1.23         0.19 o                         
   4   2   4          0.08         -0.24         0.28 o                         
   5   2   4         76.87         84.65         1.22 o                         
   6   2   4         13.89         15.75         0.33 o                         
   7   2   4        127.52        125.69         0.67 o                         
   8   2   4         14.43         15.64         0.99 o                         
   9   2   4          1.51          1.62         0.69 o                         
  10   2   4          1.74          1.01         0.71 o                         
  -7   3   4          0.24          1.34         0.82 o                         
  -6   3   4          3.69          3.83         1.20 o                         
  -5   3   4          1.14          1.04         0.43 o                         
  -4   3   4          3.43          4.17         0.32 o                         
  -3   3   4         46.81         50.83         0.81 o                         
  -2   3   4         71.73         60.83         1.34 o                         
  -1   3   4         66.92         62.75         1.52 o                         
   0   3   4         12.49         11.73         0.18 o                         
   1   3   4         19.24         16.25         0.31 o                         
   2   3   4         34.07         27.57         0.76 o                         
   3   3   4         25.11         23.00         0.32 o                         
   4   3   4          6.04          6.58         0.27 o                         
   5   3   4          5.13          6.53         0.31 o                         
   6   3   4          0.24          0.35         0.35 o                         
   7   3   4         63.47         61.70         0.52 o                         
   8   3   4         40.14         42.54         0.52 o                         
   9   3   4          0.56          1.23         0.61 o                         
  10   3   4          0.00          0.17         0.67 o                         
  -7   4   4          0.80          0.22         0.64 o                         
  -6   4   4          2.83          2.66         0.61 o                         
  -5   4   4         15.70         16.65         0.73 o                         
  -4   4   4         20.16         20.41         0.37 o                         
  -3   4   4         35.95         37.40         0.58 o                         
  -2   4   4          0.81          1.78         0.45 o                         
  -1   4   4         21.46         24.95         0.48 o                         
   0   4   4         27.69         27.72         0.33 o                         
   1   4   4          0.02          0.78         0.20 o                         
   2   4   4        512.92        565.98         5.20 o                         
   3   4   4         47.33         46.71         0.47 o                         
   4   4   4        420.21        432.40         2.71 o                         
   5   4   4         14.97         16.36         0.58 o                         
   6   4   4         22.12         20.80         0.42 o                         
   7   4   4          7.85          7.98         0.48 o                         
   8   4   4          0.10         -0.46         0.46 o                         
   9   4   4         18.38         16.95         0.54 o                         
  10   4   4          0.68         -0.01         0.60 o                         
  -6   5   4          7.17          5.33         0.62 o                         
  -5   5   4          3.86          3.91         0.50 o                         
  -4   5   4          8.66          8.96         0.49 o                         
  -3   5   4         12.95         12.80         0.53 o                         
  -2   5   4         15.51         14.68         0.49 o                         
  -1   5   4        109.22        110.63         2.32 o                         
   0   5   4         10.31         11.56         0.20 o                         
   1   5   4         62.02         60.67         0.61 o                         
   2   5   4          0.41          0.68         0.30 o                         
   3   5   4         21.16         17.45         0.59 o                         
   4   5   4         41.46         42.18         1.38 o                         
   5   5   4         47.18         46.28         0.86 o                         
   6   5   4         37.49         34.81         0.69 o                         
   7   5   4         13.76         13.81         0.44 o                         
   8   5   4          2.24          2.64         0.48 o                         
   9   5   4          1.23          1.27         0.90 o                         
  10   5   4          0.02          0.80         0.64 o                         
  -5   6   4          0.11         -0.08         0.52 o                         
  -4   6   4          1.86          1.59         0.51 o                         
  -3   6   4         82.85         86.01         0.58 o                         
  -2   6   4         56.83         54.95         1.26 o                         
  -1   6   4         78.89         77.85         1.09 o                         
   0   6   4         69.50         70.98         1.44 o                         
   1   6   4         52.82         57.18         0.94 o                         
   2   6   4          0.92          1.06         0.23 o                         
   3   6   4         22.16         23.71         0.44 o                         
   4   6   4         12.78         12.99         0.51 o                         
   5   6   4        109.57        107.39         2.49 o                         
   6   6   4         90.32         86.90         0.99 o                         
   7   6   4         40.08         40.07         1.35 o                         
   8   6   4          8.76          7.61         0.48 o                         
   9   6   4          0.03          0.28         0.56 o                         
  -5   7   4          1.57          1.19         0.64 o                         
  -4   7   4          1.94          3.46         0.59 o                         
  -3   7   4          0.16         -0.04         0.47 o                         
  -2   7   4          9.64          9.33         0.39 o                         
  -1   7   4          6.80          8.26         0.39 o                         
   0   7   4          4.02          3.02         0.30 o                         
   1   7   4         22.51         21.36         0.28 o                         
   2   7   4         11.86         10.60         0.26 o                         
   3   7   4          5.87          5.09         0.33 o                         
   4   7   4         15.58         16.22         0.36 o                         
   5   7   4          8.84          9.01         0.39 o                         
   6   7   4          0.01          0.49         0.51 o                         
   7   7   4          8.26          7.47         0.45 o                         
   8   7   4          3.38          3.32         0.52 o                         
   9   7   4          2.16          2.59         0.53 o                         
  -4   8   4          0.03          0.29         0.64 o                         
  -3   8   4         49.63         49.78         0.64 o                         
  -2   8   4         11.79         11.68         0.55 o                         
  -1   8   4          0.80          0.40         0.49 o                         
   0   8   4         16.94         18.56         0.56 o                         
   1   8   4          4.75          4.98         0.33 o                         
   2   8   4          0.69          0.46         0.33 o                         
   3   8   4          0.07         -0.24         0.32 o                         
   4   8   4        241.36        238.13         1.95 o                         
   5   8   4          6.39          6.31         0.41 o                         
   6   8   4          0.11          0.45         0.42 o                         
   7   8   4          3.41          3.28         0.80 o                         
   8   8   4          3.48          2.76         0.54 o                         
   9   8   4          0.00          0.88         0.64 o                         
  -3   9   4          0.97          1.21         0.61 o                         
  -2   9   4          0.94          1.14         0.53 o                         
  -1   9   4          3.33          3.37         0.56 o                         
   0   9   4          2.36          2.97         0.43 o                         
   1   9   4         14.24         12.68         0.60 o                         
   2   9   4          1.17          1.37         0.37 o                         
   3   9   4          1.12          0.70         0.43 o                         
   4   9   4         64.17         63.76         0.71 o                         
   5   9   4          2.25          2.11         0.39 o                         
   6   9   4          1.21          1.34         0.45 o                         
   7   9   4          1.16          0.96         0.59 o                         
   8   9   4          4.40          5.27         0.61 o                         
  -1  10   4          3.67          4.26         0.53 o                         
   0  10   4          3.12          1.76         0.59 o                         
   1  10   4         18.41         14.80         0.46 o                         
   2  10   4          0.11          0.18         0.49 o                         
   3  10   4          6.87          8.28         0.47 o                         
   4  10   4          0.99          1.42         0.44 o                         
   5  10   4          0.08          0.05         0.49 o                         
   6  10   4          0.91          1.12         0.53 o                         
   7  10   4          1.62          1.61         0.60 o                         
   1  11   4          1.35          1.30         0.58 o                         
   2  11   4          0.04          0.39         0.50 o                         
   3  11   4          1.26          1.90         0.52 o                         
   4  11   4          9.82         11.51         0.58 o                         
   5  11   4          5.20          6.85         1.08 o                         
  -4  -9   5          3.41          2.69         0.82 o                         
  -3  -9   5         22.46         22.21         0.34 o                         
  -2  -9   5          1.24          1.14         0.33 o                         
  -1  -9   5         14.48         12.92         0.79 o                         
   0  -9   5          4.97          3.19         1.62 o                         
   1  -9   5          7.26          5.85         0.46 o                         
   2  -9   5          0.13         -0.08         0.46 o                         
  -5  -8   5          1.89          2.72         0.55 o                         
  -4  -8   5          1.22          1.19         0.25 o                         
  -3  -8   5          6.04          6.03         0.36 o                         
  -2  -8   5          1.41          1.71         0.27 o                         
  -1  -8   5         14.45         14.99         0.42 o                         
   0  -8   5          3.08          2.44         0.32 o                         
   1  -8   5          1.35          1.49         0.32 o                         
   2  -8   5          1.87          3.39         0.47 o                         
   3  -8   5          8.56          9.34         0.77 o                         
   4  -8   5          0.74         -0.60         0.60 o                         
  -6  -7   5          0.93          1.16         0.37 o                         
  -5  -7   5          2.12          1.55         0.31 o                         
  -4  -7   5         35.71         34.63         0.49 o                         
  -3  -7   5          0.00         -0.19         0.21 o                         
  -2  -7   5         38.67         40.50         0.97 o                         
  -1  -7   5          6.63          8.32         0.28 o                         
   0  -7   5          0.31          0.17         0.26 o                         
   1  -7   5          9.69          9.44         0.51 o                         
   2  -7   5          1.45          1.03         0.36 o                         
   3  -7   5         46.82         47.70         1.61 o                         
   4  -7   5          8.55          9.31         0.74 o                         
   5  -7   5          0.29          0.91         0.60 o                         
  -6  -6   5          0.14          0.01         0.37 o                         
  -5  -6   5          3.17          3.87         0.30 o                         
  -4  -6   5          5.75          5.59         0.33 o                         
  -3  -6   5        100.79         96.76         1.17 o                         
  -2  -6   5         36.99         35.12         0.82 o                         
  -1  -6   5          6.77          5.80         0.26 o                         
   0  -6   5          5.58          5.43         0.21 o                         
   1  -6   5          3.54          3.61         0.43 o                         
   2  -6   5          0.05         -0.28         0.28 o                         
   3  -6   5         13.80         15.49         0.41 o                         
   4  -6   5         54.33         53.08         1.02 o                         
   5  -6   5          3.01          2.16         0.44 o                         
   6  -6   5          1.52          1.71         0.57 o                         
  -7  -5   5          3.53          4.22         0.47 o                         
  -6  -5   5          0.36          0.07         0.35 o                         
  -5  -5   5          9.82         10.07         0.31 o                         
  -4  -5   5          5.36          5.96         0.25 o                         
  -3  -5   5          1.74          1.94         0.16 o                         
  -2  -5   5         51.38         52.71         3.41 o                         
  -1  -5   5         13.40         16.53         0.48 o                         
   0  -5   5         68.14         65.73         0.69 o                         
   1  -5   5         16.16         15.61         0.63 o                         
   2  -5   5          0.02          0.14         0.27 o                         
   3  -5   5          3.73          3.12         0.26 o                         
   4  -5   5         21.05         24.34         0.44 o                         
   5  -5   5         12.98         12.88         0.41 o                         
   6  -5   5          0.01         -0.78         1.10 o                         
   7  -5   5         11.07         11.17         0.92 o                         
  -7  -4   5          0.16          0.18         0.51 o                         
  -6  -4   5         18.05         16.88         0.47 o                         
  -5  -4   5          0.52          1.14         0.33 o                         
  -4  -4   5         42.59         43.98         1.27 o                         
  -3  -4   5        172.45        176.78         2.23 o                         
  -2  -4   5          8.24          7.86         0.49 o                         
  -1  -4   5         12.73         14.42         1.05 o                         
   0  -4   5          6.10          7.71         0.23 o                         
   1  -4   5         66.42         73.54         1.22 o                         
   2  -4   5          0.42          0.05         0.24 o                         
   3  -4   5         10.00          9.48         0.38 o                         
   4  -4   5        291.73        284.31         2.97 o                         
   5  -4   5         15.08         15.55         1.06 o                         
   6  -4   5         12.67         13.58         0.50 o                         
   7  -4   5          2.05          1.65         0.53 o                         
   8  -4   5          0.09          0.58         0.60 o                         
  -7  -3   5          0.15         -0.50         0.50 o                         
  -6  -3   5          0.61          0.62         0.58 o                         
  -5  -3   5          1.50          1.56         0.27 o                         
  -4  -3   5          9.67          9.23         0.30 o                         
  -3  -3   5          5.89          6.19         0.21 o                         
  -2  -3   5         17.90         22.84         0.58 o                         
  -1  -3   5         37.03         38.23         0.42 o                         
   0  -3   5          1.10          2.07         0.30 o                         
   1  -3   5          3.10          4.32         0.34 o                         
   2  -3   5         27.49         29.34         0.33 o                         
   3  -3   5          2.10          2.55         0.28 o                         
   4  -3   5          2.37          2.82         0.34 o                         
   5  -3   5          5.89          4.83         0.35 o                         
   6  -3   5         28.99         29.35         0.87 o                         
   7  -3   5          7.31          6.84         0.46 o                         
   8  -3   5          0.66          0.13         0.61 o                         
  -7  -2   5          0.48         -0.46         0.46 o                         
  -6  -2   5          1.63          1.86         0.48 o                         
  -5  -2   5         96.26         97.38         0.50 o                         
  -4  -2   5        264.95        260.56         5.07 o                         
  -3  -2   5         42.00         45.53         0.86 o                         
  -2  -2   5         48.55         50.73         0.28 o                         
  -1  -2   5         64.62         57.32         1.16 o                         
   0  -2   5          0.15         -0.19         0.66 o                         
   1  -2   5        226.68        222.81         2.73 o                         
   2  -2   5        805.80        760.62        11.82 o                         
   3  -2   5       1286.48       1247.63        16.69 o                         
   4  -2   5         29.44         27.76         0.35 o                         
   5  -2   5          1.49          1.14         0.35 o                         
   6  -2   5          3.69          3.70         0.68 o                         
   7  -2   5          0.06          0.27         0.61 o                         
   8  -2   5         10.90          8.82         0.63 o                         
   9  -2   5         11.79         10.37         0.70 o                         
  -7  -1   5          3.68          4.48         0.66 o                         
  -6  -1   5          7.39          6.64         0.52 o                         
  -5  -1   5        126.05        122.74         4.38 o                         
  -4  -1   5         17.06         17.77         1.07 o                         
  -3  -1   5        143.35        151.01         2.97 o                         
  -2  -1   5         80.58         76.90         1.54 o                         
  -1  -1   5         14.59         12.77         0.17 o                         
   0  -1   5        254.25        237.24         6.86 o                         
   1  -1   5         26.37         24.90         0.60 o                         
   2  -1   5         42.63         42.45         1.11 o                         
   3  -1   5        642.36        626.61         6.70 o                         
   4  -1   5        382.11        403.01         3.83 o                         
   5  -1   5         23.79         25.30         0.39 o                         
   6  -1   5          0.07         -0.34         0.34 o                         
   7  -1   5         63.14         61.87         0.59 o                         
   8  -1   5          1.73          0.98         0.47 o                         
   9  -1   5          0.41          0.89         0.55 o                         
  -7   0   5          3.86          3.86         0.57 o                         
  -6   0   5         61.10         60.94         1.42 o                         
  -5   0   5         34.23         37.51         0.92 o                         
  -4   0   5          0.04          0.00         0.30 o                         
  -3   0   5          2.41          2.98         0.27 o                         
  -2   0   5          5.45          7.84         0.24 o                         
  -1   0   5        668.62        701.32         9.11 o                         
   0   0   5        162.78        165.36         0.88 o                         
   1   0   5        675.67        687.30         9.98 o                         
   2   0   5          2.56          3.88         0.58 o                         
   3   0   5         17.11         16.00         0.40 o                         
   4   0   5         13.09         11.34         0.37 o                         
   5   0   5          2.26          2.84         0.27 o                         
   6   0   5         69.48         66.20         0.43 o                         
   7   0   5         25.22         25.79         0.77 o                         
   8   0   5         18.45         19.37         0.50 o                         
   9   0   5         31.42         35.04         0.88 o                         
  -7   1   5          2.19          2.46         0.66 o                         
  -6   1   5         20.97         20.70         0.84 o                         
  -5   1   5          1.54          1.45         0.37 o                         
  -4   1   5          9.64          8.56         0.37 o                         
  -3   1   5          0.40          1.41         0.24 o                         
  -2   1   5          0.98          1.06         0.25 o                         
  -1   1   5        151.80        150.11         2.09 o                         
   0   1   5        246.96        240.09         6.36 o                         
   1   1   5       1528.48       1477.69        19.65 o                         
   2   1   5          0.02          0.19         0.14 o                         
   3   1   5         15.10         15.64         0.18 o                         
   4   1   5         79.57         80.46         0.97 o                         
   5   1   5         24.86         23.77         0.30 o                         
   6   1   5        110.70        106.69         1.98 o                         
   7   1   5         16.11         16.82         0.57 o                         
   8   1   5         70.53         66.94         0.98 o                         
   9   1   5          0.55          0.02         0.52 o                         
  10   1   5          0.34         -0.19         0.74 o                         
  -7   2   5          0.03         -0.56         0.59 o                         
  -6   2   5          0.58         -0.09         0.59 o                         
  -5   2   5         13.20         14.70         0.46 o                         
  -4   2   5          2.38          1.37         0.32 o                         
  -3   2   5          6.58          4.98         0.31 o                         
  -2   2   5        195.15        220.38         2.13 o                         
  -1   2   5          9.44         12.56         0.31 o                         
   0   2   5        151.75        155.64         4.22 o                         
   1   2   5          0.97          1.03         0.26 o                         
   2   2   5         46.22         46.57         0.92 o                         
   3   2   5         19.36         18.72         0.24 o                         
   4   2   5          0.00          0.07         0.19 o                         
   5   2   5         20.46         22.84         0.27 o                         
   6   2   5        144.59        145.88         1.49 o                         
   7   2   5         84.55         82.99         1.92 o                         
   8   2   5          5.88          6.11         0.43 o                         
   9   2   5          3.01          2.59         0.61 o                         
  10   2   5          0.18          0.05         0.83 o                         
  -7   3   5          1.96          2.85         0.69 o                         
  -6   3   5         11.60         11.07         2.45 o                         
  -5   3   5         10.94          9.78         0.50 o                         
  -4   3   5         10.77          8.82         0.38 o                         
  -3   3   5          0.03          0.01         0.41 o                         
  -2   3   5         94.47        108.44         1.38 o                         
  -1   3   5          9.80         10.47         0.32 o                         
   0   3   5         11.19          9.83         0.24 o                         
   1   3   5         17.86         18.09         1.20 o                         
   2   3   5         98.36        111.53         2.23 o                         
   3   3   5        240.59        259.71         2.83 o                         
   4   3   5         23.49         22.31         0.40 o                         
   5   3   5         98.85         97.10         1.20 o                         
   6   3   5          1.51          1.44         0.47 o                         
   7   3   5          3.50          3.84         0.36 o                         
   8   3   5         42.10         38.77         0.85 o                         
   9   3   5          8.71          8.80         0.61 o                         
  10   3   5          8.21          7.12         0.76 o                         
  -6   4   5          0.01         -0.07         0.54 o                         
  -5   4   5         85.59         84.22         0.95 o                         
  -4   4   5          2.54          3.05         0.57 o                         
  -3   4   5          1.47          4.22         1.33 o                         
  -2   4   5         28.35         26.60         0.31 o                         
  -1   4   5         42.42         41.71         0.73 o                         
   0   4   5         67.57         65.47         2.78 o                         
   1   4   5         61.54         64.19         0.84 o                         
   2   4   5        748.30        742.30        14.26 o                         
   3   4   5          0.50          1.06         0.26 o                         
   4   4   5          4.13          4.44         0.24 o                         
   5   4   5          5.62          6.81         0.27 o                         
   6   4   5         11.32         12.94         0.32 o                         
   7   4   5         81.48         78.56         0.48 o                         
   8   4   5          0.86          0.62         0.45 o                         
   9   4   5         20.43         20.25         1.02 o                         
  10   4   5          1.22          0.15         0.67 o                         
  -6   5   5         19.11         16.22         0.63 o                         
  -5   5   5          4.24          4.30         0.58 o                         
  -4   5   5          5.47          6.55         0.43 o                         
  -3   5   5          1.15          0.69         0.35 o                         
  -2   5   5        169.23        174.83         1.47 o                         
  -1   5   5        303.29        292.79         4.08 o                         
   0   5   5         60.99         47.88         1.42 o                         
   1   5   5        652.14        681.49         6.65 o                         
   2   5   5          3.35          1.95         0.18 o                         
   3   5   5          8.05          7.11         0.22 o                         
   4   5   5          6.89          6.85         0.25 o                         
   5   5   5          1.89          2.65         0.28 o                         
   6   5   5        208.30        209.15         2.46 o                         
   7   5   5         41.74         45.61         0.63 o                         
   8   5   5         44.88         44.45         0.63 o                         
   9   5   5          0.17         -0.07         0.53 o                         
  10   5   5          1.74          0.71         0.70 o                         
  -5   6   5          0.19          0.10         0.58 o                         
  -4   6   5          2.90          2.82         0.46 o                         
  -3   6   5          0.28          0.52         0.44 o                         
  -2   6   5          1.56          1.61         0.34 o                         
  -1   6   5         71.04         68.62         1.51 o                         
   0   6   5          8.07          8.20         0.47 o                         
   1   6   5         23.56         21.46         0.39 o                         
   2   6   5          3.08          2.94         0.23 o                         
   3   6   5         16.21         17.65         0.25 o                         
   4   6   5         30.31         30.35         0.34 o                         
   5   6   5          0.80          1.16         0.36 o                         
   6   6   5          1.63          0.96         0.33 o                         
   7   6   5          0.57          0.00         0.42 o                         
   8   6   5         28.73         26.65         1.11 o                         
   9   6   5          1.99          1.49         0.55 o                         
  10   6   5          0.00          0.15         0.81 o                         
  -4   7   5          1.32          1.37         0.52 o                         
  -3   7   5          3.75          4.29         0.47 o                         
  -2   7   5        547.02        571.90         8.84 o                         
  -1   7   5          4.68          4.31         0.40 o                         
   0   7   5          0.04          0.35         0.31 o                         
   1   7   5          2.76          3.75         0.52 o                         
   2   7   5          0.93          0.62         0.29 o                         
   3   7   5          0.86          1.90         0.27 o                         
   4   7   5          9.17          9.41         0.61 o                         
   5   7   5        655.36        666.46         6.68 o                         
   6   7   5         13.25         13.79         1.14 o                         
   7   7   5          9.51          8.73         0.42 o                         
   8   7   5          4.72          4.66         0.47 o                         
   9   7   5          0.38         -0.27         0.59 o                         
  -3   8   5          4.74          4.33         0.59 o                         
  -2   8   5          9.96          8.98         0.53 o                         
  -1   8   5          0.85          0.29         0.44 o                         
   0   8   5          6.95          6.88         0.36 o                         
   1   8   5          0.09          0.13         0.34 o                         
   2   8   5         25.77         22.02         0.93 o                         
   3   8   5          0.29          0.11         0.35 o                         
   4   8   5         59.52         61.19         0.46 o                         
   5   8   5         86.67         89.29         2.92 o                         
   6   8   5          0.58          0.62         0.50 o                         
   7   8   5          8.89          9.31         0.48 o                         
   8   8   5          0.21         -0.06         0.49 o                         
   9   8   5          8.49         11.57         0.76 o                         
  -2   9   5          1.90          1.17         0.53 o                         
  -1   9   5          0.00          0.54         0.49 o                         
   0   9   5          3.06          2.83         0.39 o                         
   1   9   5          8.84          7.38         0.44 o                         
   2   9   5         51.60         46.99         1.06 o                         
   3   9   5          0.01          0.14         0.35 o                         
   4   9   5          2.31          1.69         0.43 o                         
   5   9   5         37.42         39.56         0.58 o                         
   6   9   5          1.73          2.44         0.58 o                         
   7   9   5          0.06          0.15         0.46 o                         
   8   9   5          0.06          0.04         0.55 o                         
  -1  10   5         14.77         17.26         0.74 o                         
   0  10   5          1.44          1.75         0.58 o                         
   1  10   5         19.90         18.39         0.82 o                         
   2  10   5          6.38          7.38         0.54 o                         
   3  10   5          6.31          7.11         0.52 o                         
   4  10   5          9.12          9.57         0.46 o                         
   5  10   5          6.02          8.07         0.70 o                         
   6  10   5         13.15         14.32         0.66 o                         
   7  10   5          0.96          0.49         0.98 o                         
   1  11   5          1.12          0.62         0.55 o                         
   2  11   5          6.38          5.06         0.58 o                         
   3  11   5          0.00          0.84         0.77 o                         
   4  11   5          0.58          0.59         0.58 o                         
   5  11   5          1.54          2.34         0.75 o                         
  -2  -9   6          0.05          0.21         0.86 o                         
  -1  -9   6          1.29          1.08         0.54 o                         
   0  -9   6         16.69         15.37         0.75 o                         
   1  -9   6          0.98          0.52         0.39 o                         
  -4  -8   6          3.69          2.90         0.91 o                         
  -3  -8   6         23.53         25.36         1.03 o                         
  -2  -8   6          0.00          0.47         0.73 o                         
  -1  -8   6          3.51          3.89         0.31 o                         
   0  -8   6         13.12         13.14         0.39 o                         
   1  -8   6          0.45          0.92         0.34 o                         
   2  -8   6          2.99          1.74         0.43 o                         
   3  -8   6          0.09          0.10         0.46 o                         
  -5  -7   6          1.69          1.40         0.28 o                         
  -4  -7   6          0.10          0.27         0.86 o                         
  -3  -7   6          9.09          9.73         0.73 o                         
  -2  -7   6         32.19         30.94         0.83 o                         
  -1  -7   6          0.94         -0.32         0.71 o                         
   0  -7   6          0.41          0.56         0.35 o                         
   1  -7   6         14.26         14.36         0.33 o                         
   2  -7   6         10.46         11.22         0.36 o                         
   3  -7   6          1.21          1.27         0.38 o                         
   4  -7   6          1.62          0.98         0.50 o                         
   5  -7   6          0.05         -0.17         0.53 o                         
  -6  -6   6          3.68          4.10         0.38 o                         
  -5  -6   6          0.01          0.02         0.31 o                         
  -4  -6   6          2.49          3.20         0.64 o                         
  -3  -6   6         15.28         16.95         1.10 o                         
  -2  -6   6         30.48         28.01         1.01 o                         
  -1  -6   6          2.48          3.09         0.60 o                         
   0  -6   6          0.78          0.45         0.24 o                         
   1  -6   6         11.22         12.42         0.68 o                         
   2  -6   6          0.07         -0.09         0.29 o                         
   3  -6   6         19.69         20.29         0.74 o                         
   4  -6   6          7.55          8.66         0.90 o                         
   5  -6   6          0.34          1.33         0.85 o                         
   6  -6   6          0.91          0.81         0.57 o                         
  -6  -5   6          2.41          0.67         0.44 o                         
  -5  -5   6          2.66          2.12         0.29 o                         
  -4  -5   6          5.55          5.23         0.59 o                         
  -3  -5   6          0.67         -0.07         0.86 o                         
  -2  -5   6        109.60        116.20         1.28 o                         
  -1  -5   6          4.54          5.60         0.64 o                         
   0  -5   6          0.35          0.50         0.58 o                         
   1  -5   6          2.21          2.71         0.19 o                         
   2  -5   6          7.06          7.12         0.27 o                         
   3  -5   6          9.50         10.07         0.36 o                         
   4  -5   6          6.09          6.14         0.63 o                         
   5  -5   6         59.51         66.58         0.57 o                         
   6  -5   6          1.15          0.35         0.62 o                         
   7  -5   6          3.92          3.89         0.72 o                         
  -7  -4   6          1.89          1.81         0.98 o                         
  -6  -4   6          0.13          0.40         0.59 o                         
  -5  -4   6          2.25          2.58         0.62 o                         
  -4  -4   6          0.21         -0.04         0.27 o                         
  -3  -4   6          7.69          7.78         0.35 o                         
  -2  -4   6         16.88         16.99         1.85 o                         
  -1  -4   6        104.55        105.82         1.41 o                         
   0  -4   6         41.90         40.73         0.53 o                         
   1  -4   6          3.23          3.73         0.14 o                         
   2  -4   6         23.23         21.04         0.31 o                         
   3  -4   6          1.10          1.25         0.32 o                         
   4  -4   6        130.92        130.08         1.43 o                         
   5  -4   6          0.00         -0.01         0.38 o                         
   6  -4   6         17.63         20.42         0.53 o                         
   7  -4   6          1.79          0.92         0.56 o                         
   8  -4   6          0.35          0.29         0.66 o                         
  -7  -3   6          0.76          1.31         0.72 o                         
  -6  -3   6          9.30         10.38         0.96 o                         
  -5  -3   6          0.25          0.00         0.43 o                         
  -4  -3   6        101.46         99.13         5.68 o                         
  -3  -3   6        171.18        178.45         3.06 o                         
  -2  -3   6        121.80        117.50         0.78 o                         
  -1  -3   6          0.15         -0.07         0.41 o                         
   0  -3   6          0.21         -0.07         0.40 o                         
   1  -3   6         33.82         34.65         0.53 o                         
   2  -3   6         43.61         46.27         0.70 o                         
   3  -3   6         61.98         61.15         1.41 o                         
   4  -3   6        228.84        228.50         2.28 o                         
   5  -3   6          0.95          1.44         0.45 o                         
   6  -3   6          0.20          0.27         0.55 o                         
   7  -3   6          0.02          0.15         0.48 o                         
   8  -3   6          0.89          1.16         0.57 o                         
  -7  -2   6          3.46          2.64         0.72 o                         
  -6  -2   6          0.79          0.38         0.65 o                         
  -5  -2   6          6.59          5.46         0.53 o                         
  -4  -2   6        136.59        136.68         2.55 o                         
  -3  -2   6        140.55        148.53         1.41 o                         
  -2  -2   6        128.22        130.01         1.96 o                         
  -1  -2   6          4.60          4.21         0.32 o                         
   0  -2   6          3.05          3.09         0.34 o                         
   1  -2   6        380.20        357.81         4.18 o                         
   2  -2   6          3.88          4.24         0.19 o                         
   3  -2   6        126.05        129.46         1.83 o                         
   4  -2   6        109.50        110.36         2.62 o                         
   5  -2   6        123.97        127.46         1.63 o                         
   6  -2   6          3.20          3.67         0.44 o                         
   7  -2   6          4.10          4.69         0.53 o                         
   8  -2   6         26.37         27.06         0.67 o                         
   9  -2   6          2.98          2.54         0.65 o                         
  -7  -1   6         10.61         10.45         1.67 o                         
  -6  -1   6          2.63          2.67         0.44 o                         
  -5  -1   6        208.49        214.25         2.45 o                         
  -4  -1   6          5.82          4.67         0.29 o                         
  -3  -1   6          2.55          2.28         0.30 o                         
  -2  -1   6        201.50        204.70         1.18 o                         
  -1  -1   6          0.42          0.56         0.16 o                         
   0  -1   6         41.91         45.97         1.21 o                         
   1  -1   6          6.91          7.92         0.30 o                         
   2  -1   6        536.82        532.35         4.58 o                         
   3  -1   6        115.04        118.02         0.94 o                         
   4  -1   6         18.97         17.08         0.28 o                         
   5  -1   6         96.32         96.16         2.29 o                         
   6  -1   6          3.11          2.61         0.35 o                         
   7  -1   6          0.02         -0.09         0.42 o                         
   8  -1   6          9.22          9.94         0.58 o                         
   9  -1   6          8.72         10.55         0.64 o                         
  -7   0   6          0.04          0.79         0.55 o                         
  -6   0   6         79.34         88.11         2.53 o                         
  -5   0   6         18.61         17.77         1.66 o                         
  -4   0   6          0.18         -0.24         0.35 o                         
  -3   0   6          5.61          5.95         0.25 o                         
  -2   0   6          0.38          1.00         0.23 o                         
  -1   0   6         16.92         16.56         0.28 o                         
   0   0   6         70.24         64.69         0.54 o                         
   1   0   6        501.31        479.69         7.51 o                         
   2   0   6        326.49        343.35         3.37 o                         
   3   0   6         16.69         18.16         0.22 o                         
   4   0   6        153.76        151.73         1.72 o                         
   5   0   6         12.09         12.96         0.39 o                         
   6   0   6          0.33          0.37         0.43 o                         
   7   0   6         17.96         18.04         0.82 o                         
   8   0   6          0.44          0.43         0.50 o                         
   9   0   6          6.88          5.78         1.01 o                         
  -7   1   6          0.95          0.50         0.59 o                         
  -6   1   6          0.81          1.03         0.47 o                         
  -5   1   6         25.53         25.56         0.56 o                         
  -4   1   6          3.75          2.58         0.30 o                         
  -3   1   6         12.62         13.55         0.59 o                         
  -2   1   6          3.55          2.82         0.30 o                         
  -1   1   6        362.01        385.96         7.53 o                         
   0   1   6        154.50        162.09         1.67 o                         
   1   1   6        136.12        130.99         2.57 o                         
   2   1   6        312.85        303.57         2.82 o                         
   3   1   6         46.38         44.83         0.95 o                         
   4   1   6          4.62          3.57         0.27 o                         
   5   1   6         31.60         27.07         0.90 o                         
   6   1   6         26.37         26.52         0.64 o                         
   7   1   6         32.34         36.44         0.97 o                         
   8   1   6         24.46         25.82         1.05 o                         
   9   1   6          0.11          1.08         0.63 o                         
  10   1   6          0.95          0.88         0.74 o                         
  -6   2   6         21.45         22.91         0.60 o                         
  -5   2   6          2.87          2.74         0.54 o                         
  -4   2   6         65.87         58.53         0.48 o                         
  -3   2   6         13.89         12.44         0.34 o                         
  -2   2   6         51.28         53.72         0.39 o                         
  -1   2   6        140.40        152.61         2.64 o                         
   0   2   6          0.33          0.37         0.14 o                         
   1   2   6       1639.93       1663.04        11.78 o                         
   2   2   6         10.32         11.05         0.43 o                         
   3   2   6        228.54        226.11         1.96 o                         
   4   2   6         11.30         12.02         0.24 o                         
   5   2   6          5.93          5.28         0.30 o                         
   6   2   6         67.63         67.25         1.81 o                         
   7   2   6          2.97          3.29         0.37 o                         
   8   2   6        116.96        123.90         2.65 o                         
   9   2   6          1.90          2.24         0.64 o                         
  10   2   6          0.24          0.50         0.71 o                         
  -6   3   6          0.09          0.53         0.53 o                         
  -5   3   6          0.00          0.07         0.44 o                         
  -4   3   6         45.29         40.99         0.97 o                         
  -3   3   6         37.69         42.32         0.48 o                         
  -2   3   6          4.87          5.96         0.37 o                         
  -1   3   6        150.01        141.89        14.08 o                         
   0   3   6         17.14         17.80         0.23 o                         
   1   3   6         13.00         15.01         0.30 o                         
   2   3   6         28.70         30.63         1.87 o                         
   3   3   6        371.88        382.76         2.47 o                         
   4   3   6          3.16          3.69         0.33 o                         
   5   3   6          0.11          0.62         0.30 o                         
   6   3   6         13.76         12.39         0.44 o                         
   7   3   6         58.14         60.24         1.88 o                         
   8   3   6         51.68         53.67         0.84 o                         
   9   3   6          4.11          4.85         0.52 o                         
  10   3   6         11.44         10.96         0.73 o                         
  -6   4   6          1.88          1.91         0.65 o                         
  -5   4   6         18.02         18.40         0.74 o                         
  -4   4   6          1.42          1.02         0.46 o                         
  -3   4   6          1.60          1.08         0.35 o                         
  -2   4   6         79.11         78.10         1.67 o                         
  -1   4   6         57.30         49.73         1.07 o                         
   0   4   6        412.10        383.28         3.05 o                         
   1   4   6          0.96          1.18         0.40 o                         
   2   4   6        364.33        378.68         1.45 o                         
   3   4   6         95.61         99.12         0.57 o                         
   4   4   6          9.61          8.40         0.41 o                         
   5   4   6         72.02         74.52         0.35 o                         
   6   4   6          5.01          5.06         0.29 o                         
   7   4   6         34.61         37.43         0.45 o                         
   8   4   6         13.21         13.76         0.47 o                         
   9   4   6         13.01         13.01         0.64 o                         
  10   4   6          3.86          2.61         0.60 o                         
  -5   5   6          0.04         -0.58         0.58 o                         
  -4   5   6          0.75          1.22         0.46 o                         
  -3   5   6         14.67         14.87         0.50 o                         
  -2   5   6          2.56          3.42         0.78 o                         
  -1   5   6          3.74          3.70         0.27 o                         
   0   5   6         10.03          9.00         0.22 o                         
   1   5   6         52.31         48.47         1.12 o                         
   2   5   6          1.38          0.51         0.21 o                         
   3   5   6         22.81         20.90         0.21 o                         
   4   5   6        124.77        126.12         1.06 o                         
   5   5   6         30.25         32.39         0.75 o                         
   6   5   6          6.99          6.77         0.35 o                         
   7   5   6          9.15         10.65         0.44 o                         
   8   5   6          1.04          0.58         0.44 o                         
   9   5   6          4.75          5.20         0.94 o                         
  10   5   6          0.20          0.12         0.68 o                         
  -5   6   6          0.04         -0.23         0.68 o                         
  -4   6   6          3.68          3.79         0.66 o                         
  -3   6   6         11.57         12.80         0.41 o                         
  -2   6   6          9.22          8.56         0.41 o                         
  -1   6   6        517.65        523.92        14.38 o                         
   0   6   6         12.21         10.90         0.35 o                         
   1   6   6          2.97          3.01         0.22 o                         
   2   6   6          0.49          0.60         0.19 o                         
   3   6   6          2.31          2.31         0.21 o                         
   4   6   6          9.31          8.35         0.26 o                         
   5   6   6         67.96         68.60         1.41 o                         
   6   6   6        344.96        343.09         5.08 o                         
   7   6   6         56.76         56.73         0.91 o                         
   8   6   6          7.35          8.96         0.45 o                         
   9   6   6          3.11          2.96         0.56 o                         
  10   6   6          0.01         -0.80         1.69 o                         
  -4   7   6          9.73         12.06         0.56 o                         
  -3   7   6          0.27          0.01         0.45 o                         
  -2   7   6          7.74          8.89         0.44 o                         
  -1   7   6          0.08          0.30         0.37 o                         
   0   7   6          1.14          0.96         0.31 o                         
   1   7   6         26.70         27.92         0.44 o                         
   2   7   6          0.42          0.73         0.27 o                         
   3   7   6         14.46         12.41         0.25 o                         
   4   7   6          3.21          3.47         0.25 o                         
   5   7   6         31.40         32.43         0.75 o                         
   6   7   6         14.93         15.43         0.40 o                         
   7   7   6          1.82          2.18         0.48 o                         
   8   7   6         31.31         29.75         0.98 o                         
   9   7   6          5.15          5.78         0.86 o                         
  -3   8   6          1.14          0.90         0.57 o                         
  -2   8   6         17.14         18.60         0.56 o                         
  -1   8   6         11.69         10.81         0.66 o                         
   0   8   6         12.48         12.90         0.38 o                         
   1   8   6          0.47          0.20         0.31 o                         
   2   8   6         22.59         17.75         0.41 o                         
   3   8   6         44.00         39.69         1.10 o                         
   4   8   6         22.71         25.18         0.54 o                         
   5   8   6          3.48          3.99         0.49 o                         
   6   8   6         16.63         18.64         0.61 o                         
   7   8   6          1.40          1.72         0.63 o                         
   8   8   6          0.72          0.76         0.51 o                         
   9   8   6          2.98          1.94         1.02 o                         
  -2   9   6          4.58          4.29         0.92 o                         
  -1   9   6          5.45          7.19         0.59 o                         
   0   9   6          0.94          1.14         0.40 o                         
   1   9   6          3.38          3.07         0.39 o                         
   2   9   6         17.09         17.34         0.37 o                         
   3   9   6          0.02          0.02         0.42 o                         
   4   9   6          0.87          0.68         0.35 o                         
   5   9   6         48.28         51.32         0.96 o                         
   6   9   6          3.16          4.38         0.49 o                         
   7   9   6          2.39          3.27         0.87 o                         
   8   9   6          0.28          0.02         0.58 o                         
   0  10   6          0.03          0.28         0.66 o                         
   1  10   6          0.59          0.26         0.51 o                         
   2  10   6          0.57          0.70         0.53 o                         
   3  10   6          6.11          6.80         0.73 o                         
   4  10   6         14.18         13.82         0.46 o                         
   5  10   6          0.98          1.04         0.44 o                         
   6  10   6          2.01          1.85         0.60 o                         
   7  10   6          0.33          0.41         0.60 o                         
   2  11   6          3.28          3.01         0.54 o                         
   3  11   6          0.36          0.46         0.45 o                         
   4  11   6          0.09         -0.03         0.54 o                         
  -3  -8   7          7.99          7.72         0.90 o                         
  -2  -8   7          2.77          2.13         1.09 o                         
  -1  -8   7          2.63          2.46         0.86 o                         
   0  -8   7          0.28          0.16         0.89 o                         
   1  -8   7          9.60          7.74         1.89 o                         
   2  -8   7          0.17          0.32         0.35 o                         
   3  -8   7          0.10         -1.04         1.23 o                         
  -4  -7   7          0.01         -0.21         0.91 o                         
  -3  -7   7          8.05          8.75         0.83 o                         
  -2  -7   7          0.97          0.16         0.93 o                         
  -1  -7   7          8.15          8.77         1.14 o                         
   0  -7   7         13.17         14.25         0.82 o                         
   1  -7   7          1.15          1.42         0.21 o                         
   2  -7   7          0.45          0.06         0.30 o                         
   3  -7   7          0.40          0.35         0.36 o                         
   4  -7   7          0.04         -0.01         0.44 o                         
  -5  -6   7          2.41          1.23         0.96 o                         
  -4  -6   7          1.61          0.94         0.78 o                         
  -3  -6   7          1.80          3.12         0.80 o                         
  -2  -6   7         78.23         85.71         5.11 o                         
  -1  -6   7          0.00         -0.76         0.76 o                         
   0  -6   7         10.22         10.21         1.11 o                         
   1  -6   7         10.70         10.94         0.34 o                         
   2  -6   7          1.54          1.09         0.49 o                         
   3  -6   7          4.22          4.46         0.35 o                         
   4  -6   7          9.86         10.22         0.50 o                         
   5  -6   7         14.24         16.40         1.25 o                         
  -6  -5   7          0.47         -1.55         1.99 o                         
  -5  -5   7          1.46          1.39         0.33 o                         
  -4  -5   7          1.03          0.78         0.88 o                         
  -3  -5   7         82.92         86.28         3.36 o                         
  -2  -5   7          1.60          1.30         0.79 o                         
  -1  -5   7          3.11          3.63         0.57 o                         
   0  -5   7         58.25         58.56         2.46 o                         
   1  -5   7          9.21         10.02         0.64 o                         
   2  -5   7          2.72          2.76         0.25 o                         
   3  -5   7         15.92         18.54         0.74 o                         
   4  -5   7         75.27         78.93         1.64 o                         
   5  -5   7         14.64         13.94         0.86 o                         
   6  -5   7          0.84          0.81         0.56 o                         
   7  -5   7         20.80         16.61         1.70 o                         
  -6  -4   7          0.00         -0.14         0.42 o                         
  -5  -4   7         28.29         26.88         1.07 o                         
  -4  -4   7          0.59          0.18         0.32 o                         
  -3  -4   7         49.13         53.16         1.42 o                         
  -2  -4   7          5.48          4.03         0.83 o                         
  -1  -4   7         14.13         15.07         0.50 o                         
   0  -4   7          1.51          2.27         1.27 o                         
   1  -4   7          0.11          0.36         0.51 o                         
   2  -4   7         41.94         43.36         0.26 o                         
   3  -4   7          7.07          7.03         0.29 o                         
   4  -4   7          0.70          1.54         0.71 o                         
   5  -4   7          0.64          0.83         0.40 o                         
   6  -4   7          0.43          1.06         0.50 o                         
   7  -4   7          0.23          0.10         0.56 o                         
  -6  -3   7          6.75          5.47         1.12 o                         
  -5  -3   7          0.06         -0.07         0.32 o                         
  -4  -3   7          8.14          7.88         0.26 o                         
  -3  -3   7        182.55        186.79         2.88 o                         
  -2  -3   7         24.31         27.86         1.12 o                         
  -1  -3   7          1.01          1.45         0.41 o                         
   0  -3   7         23.47         21.57         1.62 o                         
   1  -3   7        150.19        146.97         1.48 o                         
   2  -3   7         34.96         35.97         1.51 o                         
   3  -3   7          7.74          5.69         0.28 o                         
   4  -3   7        455.07        446.23         1.23 o                         
   5  -3   7         13.18         10.96         0.42 o                         
   6  -3   7          5.11          5.30         0.51 o                         
   7  -3   7          1.44          1.42         0.47 o                         
   8  -3   7          6.36          5.28         0.97 o                         
  -6  -2   7         14.95         16.23         0.60 o                         
  -5  -2   7          0.05          0.28         0.46 o                         
  -4  -2   7         37.25         38.16         0.77 o                         
  -3  -2   7         12.15         12.70         0.25 o                         
  -2  -2   7         27.18         27.79         0.96 o                         
  -1  -2   7         36.73         36.12         0.81 o                         
   0  -2   7          8.70          9.58         0.61 o                         
   1  -2   7         46.69         42.17         1.33 o                         
   2  -2   7         35.06         36.94         0.97 o                         
   3  -2   7        203.16        190.87         2.52 o                         
   4  -2   7         27.41         27.56         0.43 o                         
   5  -2   7          0.05         -0.07         0.32 o                         
   6  -2   7          3.61          4.76         0.39 o                         
   7  -2   7          0.07          0.51         0.42 o                         
   8  -2   7          0.13          0.28         0.55 o                         
  -6  -1   7          0.00          0.16         0.42 o                         
  -5  -1   7          9.85         11.06         0.41 o                         
  -4  -1   7          9.09          8.41         0.48 o                         
  -3  -1   7         13.58         13.42         0.37 o                         
  -2  -1   7         10.67         11.43         0.40 o                         
  -1  -1   7         17.35         16.91         0.17 o                         
   0  -1   7         12.39         13.69         0.14 o                         
   1  -1   7        105.63        105.85         1.44 o                         
   2  -1   7          0.95          0.87         0.22 o                         
   3  -1   7         82.64         84.62         1.67 o                         
   4  -1   7          9.04          8.32         0.48 o                         
   5  -1   7         52.68         50.56         0.42 o                         
   6  -1   7         19.43         20.25         0.43 o                         
   7  -1   7          1.41          1.26         0.48 o                         
   8  -1   7         14.06         16.79         0.64 o                         
   9  -1   7          6.20          6.76         0.84 o                         
  -6   0   7          1.32          0.79         0.51 o                         
  -5   0   7         42.70         46.73         0.70 o                         
  -4   0   7          5.12          5.65         0.34 o                         
  -3   0   7          2.17          2.27         0.42 o                         
  -2   0   7          0.03          0.12         0.19 o                         
  -1   0   7          8.86         10.34         0.29 o                         
   0   0   7        418.54        445.24         3.04 o                         
   1   0   7        185.83        192.91         1.96 o                         
   2   0   7         22.66         21.06         0.21 o                         
   3   0   7         30.89         29.16         0.43 o                         
   4   0   7        109.42        107.03         0.59 o                         
   5   0   7          4.37          4.08         0.30 o                         
   6   0   7          0.03          0.47         0.33 o                         
   7   0   7        106.78        112.58         4.14 o                         
   8   0   7          5.32          5.48         0.50 o                         
   9   0   7          2.86          3.57         0.64 o                         
  -6   1   7          5.14          5.29         0.50 o                         
  -5   1   7         74.65         78.54         0.77 o                         
  -4   1   7          0.12         -0.01         0.32 o                         
  -3   1   7          1.04         -0.19         0.37 o                         
  -2   1   7          6.53          6.29         0.27 o                         
  -1   1   7          2.98          2.99         0.18 o                         
   0   1   7         17.42         21.62         0.35 o                         
   1   1   7        142.79        141.21         2.10 o                         
   2   1   7        760.50        754.69        17.29 o                         
   3   1   7         55.57         52.18         0.62 o                         
   4   1   7          9.42         11.18         0.30 o                         
   5   1   7          2.85          2.30         0.28 o                         
   6   1   7          1.65          1.30         0.31 o                         
   7   1   7         18.95         18.03         0.41 o                         
   8   1   7          0.03          0.74         0.46 o                         
   9   1   7          7.49          7.59         0.51 o                         
  -6   2   7          0.00          0.25         0.50 o                         
  -5   2   7          1.04          1.44         0.43 o                         
  -4   2   7         26.04         23.21         0.57 o                         
  -3   2   7          8.24          4.96         0.35 o                         
  -2   2   7         13.25         12.71         0.40 o                         
  -1   2   7         39.15         34.53         0.34 o                         
   0   2   7         14.90         13.74         0.40 o                         
   1   2   7        310.51        322.28         6.88 o                         
   2   2   7         14.83         15.37         0.33 o                         
   3   2   7         75.58         73.08         0.55 o                         
   4   2   7         93.75         92.24         0.90 o                         
   5   2   7          4.24          4.04         0.36 o                         
   6   2   7          0.16          0.19         0.33 o                         
   7   2   7          0.44          0.41         0.42 o                         
   8   2   7         97.71         99.41         0.84 o                         
   9   2   7          0.06         -0.05         0.55 o                         
  10   2   7          0.52          0.46         0.71 o                         
  -6   3   7          4.16          5.52         0.67 o                         
  -5   3   7          0.26         -0.15         0.46 o                         
  -4   3   7          0.05         -0.45         0.45 o                         
  -3   3   7          0.10          0.42         0.30 o                         
  -2   3   7         26.24         26.03         0.50 o                         
  -1   3   7         27.88         27.35         0.97 o                         
   0   3   7         48.19         48.07         1.37 o                         
   1   3   7        255.69        243.64         1.14 o                         
   2   3   7         39.84         40.58         0.74 o                         
   3   3   7          0.27          0.33         0.13 o                         
   4   3   7          0.45          0.31         0.21 o                         
   5   3   7          0.65          1.71         0.50 o                         
   6   3   7          0.13         -0.08         0.52 o                         
   7   3   7         34.32         35.93         0.49 o                         
   8   3   7         19.04         22.50         0.58 o                         
   9   3   7         12.26         13.64         0.54 o                         
  10   3   7          1.93          1.89         0.61 o                         
  -5   4   7          1.81          0.63         0.58 o                         
  -4   4   7          3.59          3.88         0.51 o                         
  -3   4   7          1.79          2.14         0.37 o                         
  -2   4   7         21.36         20.83         0.84 o                         
  -1   4   7          0.54          0.49         0.25 o                         
   0   4   7        100.64        103.88         1.25 o                         
   1   4   7          0.01          0.28         0.57 o                         
   2   4   7          7.74          9.77         0.38 o                         
   3   4   7         79.55         83.85         0.59 o                         
   4   4   7          0.04          0.28         0.18 o                         
   5   4   7        111.34        110.92         1.91 o                         
   6   4   7          0.07          0.31         0.34 o                         
   7   4   7         16.05         15.90         0.39 o                         
   8   4   7         39.77         40.84         0.91 o                         
   9   4   7          3.31          3.13         0.50 o                         
  10   4   7          7.28          4.36         1.17 o                         
  -5   5   7          4.74          3.42         0.70 o                         
  -4   5   7          0.08          0.12         0.55 o                         
  -3   5   7          0.48          0.23         0.39 o                         
  -2   5   7         16.55         16.73         0.38 o                         
  -1   5   7        100.18        101.27         1.74 o                         
   0   5   7        183.37        179.80         2.42 o                         
   1   5   7          0.91          2.17         0.55 o                         
   2   5   7         11.60         12.91         0.70 o                         
   3   5   7          7.71          7.78         0.39 o                         
   4   5   7         10.91         10.51         0.43 o                         
   5   5   7         47.97         49.72         1.12 o                         
   6   5   7         92.87         93.67         1.36 o                         
   7   5   7        165.58        162.97         1.45 o                         
   8   5   7         16.22         17.39         1.43 o                         
   9   5   7          0.01          0.09         0.57 o                         
  10   5   7          0.44          1.00         0.70 o                         
  -4   6   7          1.17          0.24         0.51 o                         
  -3   6   7          0.02          0.67         0.49 o                         
  -2   6   7         25.46         27.83         0.70 o                         
  -1   6   7         66.86         64.79         1.15 o                         
   0   6   7         55.55         58.23         0.48 o                         
   1   6   7         53.47         51.26         0.75 o                         
   2   6   7         99.39         98.46         1.81 o                         
   3   6   7          0.47          0.57         0.18 o                         
   4   6   7         14.21         14.27         0.65 o                         
   5   6   7          0.00          0.33         0.30 o                         
   6   6   7         47.69         49.00         0.48 o                         
   7   6   7         60.20         64.00         1.36 o                         
   8   6   7         21.56         24.12         4.17 o                         
   9   6   7          9.14          9.03         0.54 o                         
  -3   7   7          1.82          2.56         0.68 o                         
  -2   7   7          3.06          3.23         0.48 o                         
  -1   7   7         16.77         17.20         0.38 o                         
   0   7   7          1.70          1.91         0.30 o                         
   1   7   7          0.02          0.23         0.24 o                         
   2   7   7          0.00         -0.06         0.22 o                         
   3   7   7         48.63         43.80         0.74 o                         
   4   7   7          5.69          3.38         0.24 o                         
   5   7   7          0.84          0.70         0.51 o                         
   6   7   7          1.35          1.24         0.34 o                         
   7   7   7          1.66          1.69         0.42 o                         
   8   7   7          5.82          6.07         0.52 o                         
   9   7   7          0.14          0.41         0.56 o                         
  -2   8   7         22.96         22.85         0.58 o                         
  -1   8   7         19.00         20.00         0.64 o                         
   0   8   7          0.95          1.66         0.32 o                         
   1   8   7          0.90          0.79         0.30 o                         
   2   8   7          1.15          1.98         0.28 o                         
   3   8   7          0.95          1.44         0.29 o                         
   4   8   7          5.00          5.35         0.30 o                         
   5   8   7         75.75         81.49         1.45 o                         
   6   8   7          5.62          5.13         0.41 o                         
   7   8   7          0.08          0.81         0.79 o                         
   8   8   7          0.58          0.48         0.50 o                         
  -1   9   7          1.38          1.71         0.50 o                         
   0   9   7          5.98          7.06         1.23 o                         
   1   9   7          3.90          3.95         0.36 o                         
   2   9   7         10.57          8.79         0.56 o                         
   3   9   7          5.26          3.52         0.65 o                         
   4   9   7          9.71         10.35         0.38 o                         
   5   9   7         37.09         40.05         1.51 o                         
   6   9   7          0.00          0.84         0.44 o                         
   7   9   7          4.67          4.84         0.57 o                         
   8   9   7          1.31          1.68         0.48 o                         
   0  10   7          5.36          4.52         1.16 o                         
   1  10   7          0.00          0.20         0.48 o                         
   2  10   7         14.67         13.04         0.55 o                         
   3  10   7          0.42          0.89         0.43 o                         
   4  10   7          0.07          0.15         0.44 o                         
   5  10   7          1.24          0.81         0.47 o                         
   6  10   7          4.55          3.89         1.09 o                         
   0  -8   8          1.66          1.93         0.88 o                         
  -3  -7   8          3.84          4.25         1.12 o                         
  -2  -7   8          0.33          0.49         0.90 o                         
  -1  -7   8          1.92          2.63         0.88 o                         
   0  -7   8          4.41          5.18         0.90 o                         
   1  -7   8          2.29          2.09         3.54 o                         
   2  -7   8          8.59          8.12         0.31 o                         
   3  -7   8          0.01          0.25         0.37 o                         
  -4  -6   8          0.27          1.08         0.94 o                         
  -3  -6   8         10.72         10.23         1.05 o                         
  -2  -6   8         44.26         49.44         2.08 o                         
  -1  -6   8          2.61          3.74         0.79 o                         
   0  -6   8          2.14          1.89         1.14 o                         
   1  -6   8         24.01         22.37         0.81 o                         
   2  -6   8          7.69          7.32         0.23 o                         
   3  -6   8          1.77          1.45         0.32 o                         
   4  -6   8          3.84          3.75         0.46 o                         
   5  -6   8          6.77          6.23         0.50 o                         
  -5  -5   8          1.39          2.31         1.10 o                         
  -4  -5   8          4.91          4.76         0.85 o                         
  -3  -5   8          2.87          3.94         1.27 o                         
  -2  -5   8         54.18         62.30         1.00 o                         
  -1  -5   8          1.15          0.08         0.70 o                         
   0  -5   8          0.55          0.69         0.66 o                         
   1  -5   8          8.86          9.67         1.19 o                         
   2  -5   8          3.47          3.57         0.33 o                         
   3  -5   8          0.01          0.16         0.28 o                         
   4  -5   8         18.87         17.91         0.43 o                         
   5  -5   8         11.38          9.44         0.45 o                         
   6  -5   8          0.41          0.68         0.52 o                         
  -5  -4   8          1.57          0.67         0.43 o                         
  -4  -4   8          0.05          0.53         0.89 o                         
  -3  -4   8         14.35         16.52         1.19 o                         
  -2  -4   8        246.88        257.87         1.27 o                         
  -1  -4   8          0.26         -0.07         1.06 o                         
   0  -4   8         21.77         20.12         0.53 o                         
   1  -4   8          0.59          0.44         0.56 o                         
   2  -4   8          3.59          3.99         0.55 o                         
   3  -4   8          0.05          0.03         0.37 o                         
   4  -4   8          0.29          0.45         0.43 o                         
   5  -4   8        236.12        241.22         3.00 o                         
   6  -4   8          0.82          0.93         0.47 o                         
   7  -4   8          9.26         10.33         0.64 o                         
  -5  -3   8         19.27         19.26         0.35 o                         
  -4  -3   8         15.52         17.25         0.42 o                         
  -3  -3   8          7.25          7.29         0.57 o                         
  -2  -3   8          3.40          3.29         0.56 o                         
  -1  -3   8          4.34          4.09         0.53 o                         
   0  -3   8          0.25          0.65         0.48 o                         
   1  -3   8          6.60          6.44         1.39 o                         
   2  -3   8         55.12         58.03         0.88 o                         
   3  -3   8         10.60          9.64         0.44 o                         
   4  -3   8        137.46        132.05         0.70 o                         
   5  -3   8          2.61          3.40         0.61 o                         
   6  -3   8          0.43          0.56         0.44 o                         
   7  -3   8          1.02          0.69         0.57 o                         
   8  -3   8          0.56         -0.33         0.62 o                         
  -6  -2   8          0.14          0.01         0.51 o                         
  -5  -2   8          2.46          2.94         0.36 o                         
  -4  -2   8         26.07         25.51         0.35 o                         
  -3  -2   8         88.08         88.05         0.47 o                         
  -2  -2   8         18.13         18.13         1.36 o                         
  -1  -2   8          0.55          0.59         0.44 o                         
   0  -2   8          8.86          8.84         0.82 o                         
   1  -2   8          9.31         11.11         0.81 o                         
   2  -2   8         52.96         52.04         0.92 o                         
   3  -2   8         72.74         73.80         0.95 o                         
   4  -2   8        199.73        192.76         1.05 o                         
   5  -2   8         12.93         14.45         0.54 o                         
   6  -2   8          0.05          0.46         0.35 o                         
   7  -2   8          0.04          0.14         0.46 o                         
   8  -2   8          2.41          2.22         0.55 o                         
  -6  -1   8         10.20         11.21         2.21 o                         
  -5  -1   8          0.75          0.73         0.45 o                         
  -4  -1   8          8.11          7.47         0.39 o                         
  -3  -1   8         22.36         23.22         0.31 o                         
  -2  -1   8         44.56         43.70         0.63 o                         
  -1  -1   8          0.05          0.22         0.15 o                         
   0  -1   8         28.14         26.11         0.70 o                         
   1  -1   8        265.82        267.27         3.47 o                         
   2  -1   8          4.51          4.95         0.49 o                         
   3  -1   8         20.85         19.71         0.31 o                         
   4  -1   8         76.49         81.82         2.11 o                         
   5  -1   8         53.66         55.60         1.00 o                         
   6  -1   8          0.03          0.48         0.39 o                         
   7  -1   8          0.35          0.25         0.43 o                         
   8  -1   8         59.23         60.71         1.43 o                         
   9  -1   8          0.01          0.35         0.62 o                         
  -6   0   8          5.00          4.97         0.48 o                         
  -5   0   8         27.36         27.78         0.68 o                         
  -4   0   8         20.04         22.43         0.59 o                         
  -3   0   8          1.29          1.45         0.29 o                         
  -2   0   8          4.46          3.79         0.25 o                         
  -1   0   8          0.19          0.26         0.29 o                         
   0   0   8         50.89         52.89         1.09 o                         
   1   0   8         48.18         48.39         0.36 o                         
   2   0   8         58.94         61.37         0.43 o                         
   3   0   8          3.74          3.89         0.22 o                         
   4   0   8         23.32         22.62         0.96 o                         
   5   0   8          4.78          4.42         0.33 o                         
   6   0   8          0.81          1.09         0.38 o                         
   7   0   8          0.00         -0.17         0.44 o                         
   8   0   8          7.00          7.33         0.57 o                         
   9   0   8          0.02          0.37         0.62 o                         
  -5   1   8          0.81          1.17         0.43 o                         
  -4   1   8          0.78          0.80         0.35 o                         
  -3   1   8         17.42         16.33         0.68 o                         
  -2   1   8         37.09         37.59         0.63 o                         
  -1   1   8          1.03          2.06         0.32 o                         
   0   1   8         31.36         33.20         0.63 o                         
   1   1   8        114.97        115.27         1.36 o                         
   2   1   8         92.80         83.04         0.66 o                         
   3   1   8          2.06          2.03         0.35 o                         
   4   1   8          0.93          1.22         0.26 o                         
   5   1   8        119.50        121.79         1.86 o                         
   6   1   8          6.81          7.33         0.35 o                         
   7   1   8         16.05         15.99         0.43 o                         
   8   1   8          4.62          4.78         0.62 o                         
   9   1   8          4.51          4.84         0.61 o                         
  -5   2   8         10.26         10.26         0.60 o                         
  -4   2   8          1.02          0.57         0.37 o                         
  -3   2   8          1.48          1.39         0.35 o                         
  -2   2   8          0.72          0.55         0.26 o                         
  -1   2   8          0.75          1.23         0.27 o                         
   0   2   8         16.56         16.37         0.31 o                         
   1   2   8         54.75         52.47         1.17 o                         
   2   2   8        234.31        248.04        15.01 o                         
   3   2   8         28.93         27.95         0.19 o                         
   4   2   8          2.62          2.32         0.23 o                         
   5   2   8          0.96          0.54         0.28 o                         
   6   2   8         12.52         12.68         0.39 o                         
   7   2   8         31.93         33.80         1.24 o                         
   8   2   8         13.09         13.69         0.56 o                         
   9   2   8          6.32          6.44         0.58 o                         
  -5   3   8          0.35         -0.45         0.57 o                         
  -4   3   8         23.73         20.80         0.92 o                         
  -3   3   8          7.52          7.30         0.50 o                         
  -2   3   8          2.70          3.56         0.26 o                         
  -1   3   8         24.88         23.03         1.87 o                         
   0   3   8          7.72          6.77         0.27 o                         
   1   3   8          0.15          0.67         0.41 o                         
   2   3   8         42.11         40.64         0.41 o                         
   3   3   8         93.37         92.56         4.33 o                         
   4   3   8         60.95         72.07         1.15 o                         
   5   3   8          9.72          8.86         0.42 o                         
   6   3   8         20.75         19.72         0.60 o                         
   7   3   8          0.57          0.53         0.42 o                         
   8   3   8         10.63         10.33         0.59 o                         
   9   3   8         22.35         22.58         0.81 o                         
  -5   4   8          7.80          8.28         0.59 o                         
  -4   4   8         18.59         19.79         0.53 o                         
  -3   4   8          0.98          0.83         0.35 o                         
  -2   4   8          0.06         -0.18         0.37 o                         
  -1   4   8         11.08          9.80         0.45 o                         
   0   4   8        130.72        127.41         3.45 o                         
   1   4   8        218.28        216.69         5.63 o                         
   2   4   8          1.13          2.20         0.83 o                         
   3   4   8         25.93         28.48         0.76 o                         
   4   4   8          1.30          0.94         0.14 o                         
   5   4   8          0.14          0.06         0.24 o                         
   6   4   8          2.74          2.50         0.51 o                         
   7   4   8          7.12          6.60         0.52 o                         
   8   4   8        140.73        149.80         3.24 o                         
   9   4   8          2.56          2.35         0.53 o                         
  10   4   8          0.18          0.36         1.20 o                         
  -4   5   8          3.30          4.91         0.48 o                         
  -3   5   8          3.51          3.73         0.61 o                         
  -2   5   8          2.08          2.03         0.35 o                         
  -1   5   8         22.66         21.81         0.32 o                         
   0   5   8        212.58        211.11         3.03 o                         
   1   5   8         76.31         77.50         1.16 o                         
   2   5   8        192.34        194.76         0.86 o                         
   3   5   8         12.47         12.69         0.61 o                         
   4   5   8          0.41          0.80         0.16 o                         
   5   5   8         29.51         29.81         0.64 o                         
   6   5   8          5.32          4.82         0.42 o                         
   7   5   8         70.35         72.07         1.49 o                         
   8   5   8         23.09         26.12         0.56 o                         
   9   5   8         13.51         14.60         0.82 o                         
  -3   6   8         14.57         16.85         0.57 o                         
  -2   6   8          0.11          0.76         0.47 o                         
  -1   6   8         39.08         41.97         2.04 o                         
   0   6   8          0.86          0.89         0.31 o                         
   1   6   8         13.42         13.89         0.93 o                         
   2   6   8         12.64         11.19         0.48 o                         
   3   6   8          1.58          1.71         0.57 o                         
   4   6   8         17.26         15.07         0.31 o                         
   5   6   8         15.10         13.50         0.26 o                         
   6   6   8         24.21         24.82         0.46 o                         
   7   6   8         10.89         11.75         0.39 o                         
   8   6   8          1.36          1.44         0.65 o                         
   9   6   8          0.03          0.63         0.49 o                         
  -3   7   8          0.75          0.35         0.54 o                         
  -2   7   8         20.62         22.84         0.71 o                         
  -1   7   8        114.24        116.04         2.50 o                         
   0   7   8          0.64          1.01         0.27 o                         
   1   7   8          0.70          0.65         0.31 o                         
   2   7   8          9.58          9.56         0.21 o                         
   3   7   8          0.38          0.14         0.13 o                         
   4   7   8          2.33          2.73         0.29 o                         
   5   7   8          3.96          5.48         0.29 o                         
   6   7   8         66.66         66.50         1.76 o                         
   7   7   8          4.56          4.14         0.60 o                         
   8   7   8          0.05         -0.11         0.49 o                         
   9   7   8          4.14          3.17         0.67 o                         
  -2   8   8         10.62         10.50         0.77 o                         
  -1   8   8          0.78          1.11         0.44 o                         
   0   8   8          0.34          0.58         0.32 o                         
   1   8   8          0.26          0.36         0.30 o                         
   2   8   8          0.92          0.58         0.25 o                         
   3   8   8         21.65         17.62         0.36 o                         
   4   8   8          6.94          6.08         0.27 o                         
   5   8   8         46.62         47.63         1.16 o                         
   6   8   8          4.48          4.23         0.41 o                         
   7   8   8          0.06         -0.36         0.54 o                         
   8   8   8          1.41          1.12         0.48 o                         
   0   9   8          4.36          4.17         0.70 o                         
   1   9   8          1.08          1.00         0.34 o                         
   2   9   8          0.07          0.37         0.33 o                         
   3   9   8         18.60         17.98         0.34 o                         
   4   9   8          5.21          5.07         0.65 o                         
   5   9   8         14.82         16.54         0.66 o                         
   6   9   8         11.18         10.59         0.42 o                         
   7   9   8          0.92          0.41         0.49 o                         
   1  10   8          0.00         -0.87         1.58 o                         
   2  10   8          1.86          0.78         0.39 o                         
   3  10   8          0.27         -0.29         0.38 o                         
   4  10   8          0.10         -0.10         0.40 o                         
   5  10   8         16.89         13.10         4.11 o                         
   6  10   8          3.24          4.44         0.51 o                         
  -1  -7   9          1.39          1.06         0.87 o                         
   0  -7   9          0.29         -0.47         0.93 o                         
   1  -7   9          0.03         -0.41         0.82 o                         
   2  -7   9          9.03          9.81         1.01 o                         
  -3  -6   9          0.03         -0.99         0.99 o                         
  -2  -6   9          0.77          1.78         0.89 o                         
  -1  -6   9         18.89         17.68         1.02 o                         
   0  -6   9          2.56          3.02         1.02 o                         
   1  -6   9          1.47          2.38         0.75 o                         
   2  -6   9          1.03          1.01         0.99 o                         
   3  -6   9          0.91          0.99         0.29 o                         
   4  -6   9          0.00          0.12         0.38 o                         
  -4  -5   9          0.12         -1.07         1.60 o                         
  -3  -5   9          0.04         -0.28         0.73 o                         
  -2  -5   9          4.06          3.83         0.80 o                         
  -1  -5   9         80.08         86.16         0.93 o                         
   0  -5   9          1.22          2.39         0.68 o                         
   1  -5   9          3.55          3.73         1.01 o                         
   2  -5   9          0.66          0.31         0.62 o                         
   3  -5   9          1.05          0.91         0.24 o                         
   4  -5   9          0.09          0.09         0.43 o                         
   5  -5   9          4.89          5.32         0.72 o                         
  -4  -4   9          3.69          2.54         1.31 o                         
  -3  -4   9          0.07          0.53         0.72 o                         
  -2  -4   9          7.74         10.09         1.06 o                         
  -1  -4   9          3.88          5.69         0.80 o                         
   0  -4   9         12.61         12.04         0.57 o                         
   1  -4   9          1.13          1.02         0.75 o                         
   2  -4   9          0.37          0.23         0.61 o                         
   3  -4   9          1.04          1.59         0.23 o                         
   4  -4   9          6.75          8.54         0.46 o                         
   5  -4   9         52.91         52.98         2.99 o                         
   6  -4   9          0.14          0.41         0.54 o                         
  -5  -3   9          2.78          2.57         0.44 o                         
  -4  -3   9          0.10         -0.27         0.68 o                         
  -3  -3   9         26.63         28.01         0.78 o                         
  -2  -3   9         42.98         47.05         1.18 o                         
  -1  -3   9         14.72         16.18         0.65 o                         
   0  -3   9          4.86          4.89         0.64 o                         
   1  -3   9          2.82          3.04         0.50 o                         
   2  -3   9          3.35          3.07         0.28 o                         
   3  -3   9          1.88          1.49         0.28 o                         
   4  -3   9         14.23         11.67         0.34 o                         
   5  -3   9         29.81         26.02         0.78 o                         
   6  -3   9          3.65          3.05         0.49 o                         
   7  -3   9          0.03         -0.41         0.54 o                         
  -5  -2   9          5.25          5.27         0.38 o                         
  -4  -2   9          1.38          0.63         0.29 o                         
  -3  -2   9          3.45          2.54         0.26 o                         
  -2  -2   9         37.16         36.94         0.97 o                         
  -1  -2   9          1.86          1.56         0.69 o                         
   0  -2   9          3.55          5.55         2.16 o                         
   1  -2   9          0.92          0.52         0.44 o                         
   2  -2   9        132.78        129.80         2.93 o                         
   3  -2   9          0.04         -0.26         0.34 o                         
   4  -2   9          7.43          6.63         0.29 o                         
   5  -2   9         12.64         11.17         0.48 o                         
   6  -2   9          2.46          2.77         0.42 o                         
   7  -2   9          0.00          0.12         0.49 o                         
   8  -2   9          2.95          2.38         0.63 o                         
  -5  -1   9          8.87          9.66         0.44 o                         
  -4  -1   9         15.93         16.01         0.38 o                         
  -3  -1   9          0.81          0.91         0.28 o                         
  -2  -1   9         10.55          9.29         0.24 o                         
  -1  -1   9         35.77         34.49         0.88 o                         
   0  -1   9          0.03          0.04         0.13 o                         
   1  -1   9         15.99         16.68         0.40 o                         
   2  -1   9          4.05          4.18         0.22 o                         
   3  -1   9         13.35         14.54         0.48 o                         
   4  -1   9          0.06         -0.02         0.25 o                         
   5  -1   9          1.50          0.81         0.32 o                         
   6  -1   9          9.86         11.65         0.52 o                         
   7  -1   9          0.03         -0.30         0.43 o                         
   8  -1   9          0.02          0.01         0.56 o                         
  -5   0   9         23.31         25.02         1.04 o                         
  -4   0   9          6.68          7.97         0.37 o                         
  -3   0   9          8.04          8.60         0.36 o                         
  -2   0   9          4.84          6.08         0.28 o                         
  -1   0   9          6.33          5.33         0.27 o                         
   0   0   9          1.11          1.49         0.26 o                         
   1   0   9          3.29          4.11         0.26 o                         
   2   0   9         45.64         44.86         1.00 o                         
   3   0   9          0.00         -0.12         0.26 o                         
   4   0   9         16.61         16.55         0.53 o                         
   5   0   9         37.77         38.57         0.75 o                         
   6   0   9          4.54          4.99         0.42 o                         
   7   0   9          0.84          0.04         0.44 o                         
   8   0   9          0.06          0.55         0.46 o                         
   9   0   9          0.60          1.47         0.59 o                         
  -5   1   9          9.03          8.21         0.50 o                         
  -4   1   9         12.29         12.41         0.48 o                         
  -3   1   9          0.07         -0.16         0.38 o                         
  -2   1   9         12.01         14.01         0.44 o                         
  -1   1   9          3.26          3.24         0.20 o                         
   0   1   9          7.82          8.63         0.23 o                         
   1   1   9         56.39         55.11         0.50 o                         
   2   1   9         20.45         18.02         0.52 o                         
   3   1   9         30.59         26.79         0.32 o                         
   4   1   9          8.76          8.88         0.24 o                         
   5   1   9         10.40         10.90         0.58 o                         
   6   1   9          3.61          4.13         0.38 o                         
   7   1   9          0.25         -0.38         0.45 o                         
   8   1   9          7.16          6.63         0.48 o                         
   9   1   9          0.16         -0.06         0.54 o                         
  -5   2   9          4.01          1.76         0.54 o                         
  -4   2   9          1.17          0.61         0.44 o                         
  -3   2   9         39.13         34.21         0.93 o                         
  -2   2   9          2.81          2.47         0.33 o                         
  -1   2   9          6.97          7.78         0.51 o                         
   0   2   9         22.01         22.99         0.38 o                         
   1   2   9         88.47         83.96         1.67 o                         
   2   2   9        212.41        209.37         3.20 o                         
   3   2   9          0.87          0.92         0.15 o                         
   4   2   9        109.76        111.35         0.85 o                         
   5   2   9          3.65          3.65         0.37 o                         
   6   2   9          0.57          0.38         0.35 o                         
   7   2   9         19.51         20.72         0.64 o                         
   8   2   9          2.59          2.54         0.95 o                         
   9   2   9         12.80         12.70         0.83 o                         
  -4   3   9          2.24          3.99         0.42 o                         
  -3   3   9          4.73          4.14         0.40 o                         
  -2   3   9         11.20         10.73         0.62 o                         
  -1   3   9         30.90         31.55         0.35 o                         
   0   3   9         12.25         11.99         0.54 o                         
   1   3   9          7.67          9.13         0.48 o                         
   2   3   9         10.79          9.92         0.38 o                         
   3   3   9          0.90          0.95         0.38 o                         
   4   3   9         15.79         18.48         0.17 o                         
   5   3   9          0.51          0.09         0.29 o                         
   6   3   9          2.67          3.37         0.69 o                         
   7   3   9          0.38          0.59         0.46 o                         
   8   3   9         27.56         28.97         0.67 o                         
   9   3   9         12.27         12.94         0.76 o                         
  -4   4   9          2.79          2.92         0.50 o                         
  -3   4   9          1.27          1.44         0.40 o                         
  -2   4   9          7.55          8.05         0.34 o                         
  -1   4   9         32.46         33.18         0.31 o                         
   0   4   9         46.26         46.09         0.61 o                         
   1   4   9        413.90        421.31        16.14 o                         
   2   4   9          4.81          3.50         0.59 o                         
   3   4   9         42.27         44.96         2.30 o                         
   4   4   9          0.36          0.69         0.49 o                         
   5   4   9          7.79          7.30         0.20 o                         
   6   4   9         24.17         22.74         0.42 o                         
   7   4   9          5.69          5.41         0.48 o                         
   8   4   9         83.28         93.45         0.75 o                         
   9   4   9          0.37          0.15         0.53 o                         
  -3   5   9          1.90          2.48         0.42 o                         
  -2   5   9          0.48          0.32         0.34 o                         
  -1   5   9          4.26          4.02         0.25 o                         
   0   5   9         14.33         16.33         0.65 o                         
   1   5   9          1.38          0.91         0.49 o                         
   2   5   9         12.40         11.78         0.48 o                         
   3   5   9         43.89         44.51         0.56 o                         
   4   5   9          1.80          0.98         0.52 o                         
   5   5   9          5.81          6.11         0.18 o                         
   6   5   9          0.46          0.35         0.30 o                         
   7   5   9          5.02          6.01         0.48 o                         
   8   5   9          4.55          3.97         1.14 o                         
   9   5   9          0.46          0.48         0.55 o                         
  -3   6   9          3.10          4.39         0.50 o                         
  -2   6   9         12.21         13.70         0.39 o                         
  -1   6   9          2.42          3.97         0.29 o                         
   0   6   9         61.46         69.56         0.75 o                         
   1   6   9          6.35          5.35         0.68 o                         
   2   6   9         17.76         19.49         0.63 o                         
   3   6   9          2.90          2.65         0.52 o                         
   4   6   9         12.12         12.79         0.61 o                         
   5   6   9         11.43         11.50         0.43 o                         
   6   6   9         17.06         16.47         0.44 o                         
   7   6   9         49.57         50.57         1.17 o                         
   8   6   9         18.77         19.06         0.64 o                         
   9   6   9          0.57          1.19         0.51 o                         
  -2   7   9          3.01          2.01         0.41 o                         
  -1   7   9          2.33          2.59         0.38 o                         
   0   7   9          3.46          3.35         0.34 o                         
   1   7   9         13.38         14.73         0.61 o                         
   2   7   9          4.96          5.26         0.61 o                         
   3   7   9          0.68         -0.03         0.52 o                         
   4   7   9         35.23         34.13         0.99 o                         
   5   7   9          0.19          0.21         0.18 o                         
   6   7   9         11.34         11.09         0.31 o                         
   7   7   9          1.15          1.86         0.57 o                         
   8   7   9          4.79          5.85         0.48 o                         
  -1   8   9         54.78         53.14         4.78 o                         
   0   8   9          1.44          1.03         0.51 o                         
   1   8   9          0.70          0.35         0.71 o                         
   2   8   9          1.15          0.62         0.64 o                         
   3   8   9          3.86          4.24         0.82 o                         
   4   8   9         15.37         15.87         1.55 o                         
   5   8   9         14.31         14.95         0.29 o                         
   6   8   9         38.45         43.82         0.70 o                         
   7   8   9          0.44          0.75         0.40 o                         
   8   8   9          4.45          4.98         0.67 o                         
   1   9   9          6.70          7.17         0.83 o                         
   2   9   9          0.09          0.16         0.43 o                         
   3   9   9          0.62          0.26         0.18 o                         
   4   9   9          1.71          1.19         0.22 o                         
   5   9   9         22.20         21.55         2.21 o                         
   6   9   9         16.28         13.29         1.52 o                         
   7   9   9          6.07          7.21         0.43 o                         
   3  10   9          1.26          3.74         1.34 o                         
   4  10   9          1.09          0.69         0.31 o                         
  -1  -6  10          3.10          2.34         0.90 o                         
   0  -6  10          4.07          3.42         1.47 o                         
   1  -6  10          6.73          6.93         3.24 o                         
   2  -6  10          0.71          0.18         0.88 o                         
  -2  -5  10         21.67         19.33         8.67 o                         
  -1  -5  10          6.80          7.56         0.70 o                         
   0  -5  10          0.11         -0.01         0.66 o                         
   1  -5  10         17.44         17.62         0.78 o                         
   2  -5  10          0.48         -0.10         0.90 o                         
   3  -5  10          0.87          0.69         0.15 o                         
   4  -5  10          3.30          2.85         0.33 o                         
  -3  -4  10          4.87          4.76         1.14 o                         
  -2  -4  10         69.35         70.51         3.37 o                         
  -1  -4  10          4.77          5.36         0.73 o                         
   0  -4  10          0.39          0.81         0.59 o                         
   1  -4  10          1.81          2.90         0.81 o                         
   2  -4  10          4.00          4.26         0.68 o                         
   3  -4  10          0.02          0.14         0.18 o                         
   4  -4  10         12.25         11.37         0.52 o                         
   5  -4  10         40.76         36.50         1.11 o                         
   6  -4  10          3.14          1.96         0.66 o                         
  -3  -3  10          0.86          1.12         1.21 o                         
  -2  -3  10         47.57         52.27         0.97 o                         
  -1  -3  10          6.42          8.43         0.56 o                         
   0  -3  10          0.10          0.32         0.81 o                         
   1  -3  10          1.90          2.95         0.66 o                         
   2  -3  10         11.08         12.88         0.86 o                         
   3  -3  10         16.10         16.45         0.40 o                         
   4  -3  10          4.54          4.07         0.33 o                         
   5  -3  10        114.98        118.83         1.36 o                         
   6  -3  10          7.42          6.11         0.45 o                         
  -4  -2  10          0.18          0.03         0.25 o                         
  -3  -2  10          4.19          3.07         4.18 o                         
  -2  -2  10          0.22          0.62         0.70 o                         
  -1  -2  10         14.41         14.44         0.69 o                         
   0  -2  10          0.02          0.88         0.52 o                         
   1  -2  10         16.95         17.55         0.68 o                         
   2  -2  10         86.87         84.71         1.51 o                         
   3  -2  10          0.31          0.20         0.24 o                         
   4  -2  10         64.91         62.95         1.61 o                         
   5  -2  10          4.04          3.29         0.46 o                         
   6  -2  10          0.16          0.32         0.44 o                         
   7  -2  10          0.28         -0.44         0.53 o                         
  -4  -1  10          0.69          0.39         0.33 o                         
  -3  -1  10          0.84          0.96         0.31 o                         
  -2  -1  10         17.88         18.56         3.38 o                         
  -1  -1  10          1.10          0.64         0.15 o                         
   0  -1  10          0.30          0.82         0.59 o                         
   1  -1  10         14.58         13.63         0.32 o                         
   2  -1  10         19.69         18.75         0.43 o                         
   3  -1  10          0.14          0.34         0.28 o                         
   4  -1  10          0.14         -0.29         0.33 o                         
   5  -1  10          2.32          2.29         0.34 o                         
   6  -1  10          2.95          2.88         0.48 o                         
   7  -1  10          0.26          0.37         0.48 o                         
   8  -1  10          5.49          4.09         0.77 o                         
  -4   0  10         20.28         20.26         0.48 o                         
  -3   0  10          0.69          0.74         0.39 o                         
  -2   0  10          2.84          2.50         0.30 o                         
  -1   0  10         18.11         19.25         2.16 o                         
   0   0  10          0.01         -0.08         0.22 o                         
   1   0  10         51.27         56.85         0.93 o                         
   2   0  10         33.82         35.17         0.40 o                         
   3   0  10         10.81         11.57         0.50 o                         
   4   0  10         25.22         26.85         0.55 o                         
   5   0  10         17.89         17.02         0.50 o                         
   6   0  10         23.76         26.02         0.40 o                         
   7   0  10          0.75          1.30         0.41 o                         
   8   0  10         23.23         25.49         1.06 o                         
  -4   1  10          4.97          4.30         0.47 o                         
  -3   1  10          5.12          4.30         0.39 o                         
  -2   1  10          9.28          8.40         0.39 o                         
  -1   1  10          1.39          1.17         0.27 o                         
   0   1  10          0.03          0.36         0.27 o                         
   1   1  10          5.80          5.51         0.29 o                         
   2   1  10        121.64        117.67         1.41 o                         
   3   1  10          6.55          7.97         0.51 o                         
   4   1  10         23.80         23.98         0.44 o                         
   5   1  10         48.19         47.52         0.64 o                         
   6   1  10          4.00          4.75         0.65 o                         
   7   1  10          2.93          3.19         0.39 o                         
   8   1  10          1.78          0.61         0.52 o                         
   9   1  10          0.07          0.36         1.18 o                         
  -4   2  10          2.84          2.65         0.42 o                         
  -3   2  10          9.23          7.92         0.40 o                         
  -2   2  10         10.25          9.33         0.45 o                         
  -1   2  10          1.60          1.02         0.26 o                         
   0   2  10         25.65         28.03         0.26 o                         
   1   2  10         15.82         15.20         0.59 o                         
   2   2  10         23.73         24.16         0.70 o                         
   3   2  10          6.53          7.67         0.16 o                         
   4   2  10          2.98          2.45         0.23 o                         
   5   2  10         35.59         33.72         0.68 o                         
   6   2  10          3.20          3.33         0.42 o                         
   7   2  10          0.49          0.50         0.39 o                         
   8   2  10          4.27          4.38         0.47 o                         
   9   2  10          9.76          9.13         0.65 o                         
  -3   3  10          0.64          0.13         0.45 o                         
  -2   3  10          1.72          2.33         0.31 o                         
  -1   3  10         16.55         16.81         0.50 o                         
   0   3  10          1.79          2.23         0.24 o                         
   1   3  10         84.61         85.48         0.68 o                         
   2   3  10        506.01        529.63         1.23 o                         
   3   3  10          5.61          4.29         0.45 o                         
   4   3  10         15.63         14.92         0.57 o                         
   5   3  10          0.76          0.83         0.27 o                         
   6   3  10          0.50          0.45         0.35 o                         
   7   3  10          0.69          0.42         0.42 o                         
   8   3  10         24.81         23.59         0.66 o                         
   9   3  10         78.06         79.28         1.87 o                         
  -3   4  10          0.05          0.15         0.42 o                         
  -2   4  10          4.81          5.07         0.33 o                         
  -1   4  10          2.23          2.96         0.25 o                         
   0   4  10          8.86         10.53         0.57 o                         
   1   4  10          0.46          1.75         0.89 o                         
   2   4  10          3.61          3.54         0.59 o                         
   3   4  10          1.89          2.27         0.50 o                         
   4   4  10          0.30          2.75         0.98 o                         
   5   4  10          1.71          1.22         0.13 o                         
   6   4  10          0.01          0.24         0.26 o                         
   7   4  10          3.35          4.02         0.40 o                         
   8   4  10         15.13         15.93         2.62 o                         
   9   4  10         15.63         14.60         1.30 o                         
  -2   5  10          2.53          2.25         0.33 o                         
  -1   5  10         18.37         19.24         1.39 o                         
   0   5  10         48.84         51.06         0.68 o                         
   1   5  10         80.80         87.64         0.87 o                         
   2   5  10          0.13         -0.06         0.55 o                         
   3   5  10          1.07          0.80         0.47 o                         
   4   5  10          1.77          1.51         0.58 o                         
   5   5  10         11.18         10.85         0.57 o                         
   6   5  10         23.00         25.89         0.50 o                         
   7   5  10         24.94         24.53         0.52 o                         
   8   5  10         82.70         81.03         1.41 o                         
   9   5  10          9.52          9.29         2.67 o                         
  -2   6  10          6.40          7.60         0.55 o                         
  -1   6  10          0.38          0.58         0.23 o                         
   0   6  10          3.51          2.71         0.69 o                         
   1   6  10         22.19         22.33         1.45 o                         
   2   6  10         35.63         37.91         1.38 o                         
   3   6  10         14.51         13.59         0.78 o                         
   4   6  10          3.54          3.71         0.64 o                         
   5   6  10         57.18         62.73         4.06 o                         
   6   6  10          1.17          1.08         0.32 o                         
   7   6  10          0.06         -0.31         0.31 o                         
   8   6  10          9.84          9.61         0.46 o                         
  -1   7  10          1.41          1.14         0.26 o                         
   0   7  10         18.57         16.48         5.66 o                         
   1   7  10          0.22         -0.72         0.79 o                         
   2   7  10          1.01          0.66         0.92 o                         
   3   7  10          0.13          0.47         0.66 o                         
   4   7  10         12.26         12.33         0.72 o                         
   5   7  10          8.64          7.40         0.71 o                         
   6   7  10          0.10         -0.17         0.17 o                         
   7   7  10          0.60          0.98         0.43 o                         
   8   7  10          4.58          4.63         0.90 o                         
   0   8  10          7.68          5.43         2.61 o                         
   1   8  10          8.09          9.41         0.84 o                         
   2   8  10         15.16         17.56         0.74 o                         
   3   8  10          0.00         -0.07         0.72 o                         
   4   8  10          0.37         -0.45         1.01 o                         
   5   8  10          3.98          3.55         1.32 o                         
   6   8  10         16.26         14.13         0.51 o                         
   7   8  10          1.91          1.54         0.53 o                         
   2   9  10          0.60          0.99         0.90 o                         
   3   9  10          0.08         -0.64         0.78 o                         
   4   9  10          5.09          4.75         0.81 o                         
   5   9  10         10.39         13.51         0.78 o                         
   6   9  10          0.64          0.51         0.22 o                         
   0  -5  11          3.13          2.18         2.24 o                         
   1  -5  11          0.44          1.00         0.85 o                         
   2  -5  11          0.27          0.35         0.87 o                         
   3  -5  11          0.18         -0.56         1.07 o                         
  -1  -4  11         57.81         55.00         1.07 o                         
   0  -4  11          1.19          1.71         0.65 o                         
   1  -4  11          3.47          4.30         0.66 o                         
   2  -4  11          0.01          0.46         0.85 o                         
   3  -4  11          0.30          0.86         0.76 o                         
   4  -4  11          2.59          2.58         0.29 o                         
  -2  -3  11         10.92         11.05         0.71 o                         
  -1  -3  11          0.60          0.73         0.70 o                         
   0  -3  11          0.12          0.25         0.72 o                         
   1  -3  11          0.55          0.09         0.82 o                         
   2  -3  11          0.67          1.74         0.73 o                         
   3  -3  11         34.88         31.36         2.16 o                         
   4  -3  11          2.03          2.31         0.29 o                         
   5  -3  11         60.39         56.86         0.85 o                         
   6  -3  11          3.97          1.74         0.77 o                         
  -3  -2  11          0.07          1.08         0.90 o                         
  -2  -2  11          2.44          1.65         1.04 o                         
  -1  -2  11          3.69          4.19         0.59 o                         
   0  -2  11          0.03         -0.21         0.55 o                         
   1  -2  11          0.01         -0.43         0.46 o                         
   2  -2  11         24.33         25.43         0.68 o                         
   3  -2  11          5.14          3.93         0.23 o                         
   4  -2  11          0.02          0.04         0.29 o                         
   5  -2  11          0.58          0.34         0.36 o                         
   6  -2  11          1.22          0.54         0.48 o                         
   7  -2  11          0.00          0.17         1.09 o                         
  -3  -1  11          0.07         -0.09         0.34 o                         
  -2  -1  11          8.15          7.06         0.59 o                         
  -1  -1  11          4.68          4.84         0.63 o                         
   0  -1  11          5.94          5.57         0.57 o                         
   1  -1  11          0.15         -0.04         0.48 o                         
   2  -1  11         40.49         40.85         0.59 o                         
   3  -1  11          7.38          8.15         0.41 o                         
   4  -1  11          4.15          4.23         0.33 o                         
   5  -1  11          8.55          9.35         0.47 o                         
   6  -1  11          3.00          3.37         0.41 o                         
   7  -1  11          1.89          2.03         0.50 o                         
  -3   0  11          1.90          0.94         0.35 o                         
  -2   0  11          1.95          1.74         0.28 o                         
  -1   0  11         13.87         11.56         0.44 o                         
   0   0  11          3.71          4.08         0.39 o                         
   1   0  11          0.04          0.11         0.26 o                         
   2   0  11          6.95          6.35         0.31 o                         
   3   0  11          1.07          0.62         0.25 o                         
   4   0  11          0.23         -0.01         0.32 o                         
   5   0  11          7.96          8.32         0.35 o                         
   6   0  11         14.74         13.40         0.42 o                         
   7   0  11          1.15          1.67         0.48 o                         
   8   0  11          2.59          1.81         0.51 o                         
  -3   1  11          0.08         -0.09         0.37 o                         
  -2   1  11          2.79          1.78         0.48 o                         
  -1   1  11         18.13         18.79         0.34 o                         
   0   1  11          1.66          1.38         0.26 o                         
   1   1  11          0.16         -0.20         0.26 o                         
   2   1  11         18.10         16.91         0.36 o                         
   3   1  11          1.82          1.61         0.22 o                         
   4   1  11          6.68          6.91         0.29 o                         
   5   1  11          1.41          1.10         0.32 o                         
   6   1  11         32.19         31.26         0.73 o                         
   7   1  11          0.45          0.09         0.46 o                         
   8   1  11          0.11          1.04         0.62 o                         
  -3   2  11          4.79          4.71         0.45 o                         
  -2   2  11          1.43          1.77         0.35 o                         
  -1   2  11          0.23          0.21         0.28 o                         
   0   2  11          1.61          1.58         0.25 o                         
   1   2  11          2.52          2.65         0.13 o                         
   2   2  11         12.45         14.02         0.69 o                         
   3   2  11        215.68        211.20         1.35 o                         
   4   2  11          1.71          1.21         0.21 o                         
   5   2  11         16.03         16.53         0.30 o                         
   6   2  11          0.71          1.03         0.33 o                         
   7   2  11          2.94          4.60         0.43 o                         
   8   2  11          2.58          2.16         0.56 o                         
  -2   3  11          0.15          0.27         0.38 o                         
  -1   3  11          1.71          1.72         0.59 o                         
   0   3  11          0.13         -0.13         0.43 o                         
   1   3  11          3.62          2.98         0.51 o                         
   2   3  11         15.35         14.02         2.97 o                         
   3   3  11         16.08         14.70         1.16 o                         
   4   3  11         13.23         13.64         0.47 o                         
   5   3  11          0.08         -0.20         0.20 o                         
   6   3  11          0.19         -0.11         0.54 o                         
   7   3  11          0.42          0.67         0.52 o                         
   8   3  11          1.12          1.17         0.53 o                         
  -2   4  11          0.07         -0.32         0.32 o                         
  -1   4  11          0.30          0.15         0.19 o                         
   0   4  11          4.21          4.36         1.07 o                         
   1   4  11         47.67         48.72         0.71 o                         
   2   4  11        100.01        105.40         0.80 o                         
   3   4  11          0.45         -0.02         0.54 o                         
   4   4  11          0.51          0.56         0.47 o                         
   5   4  11          0.56          0.16         0.52 o                         
   6   4  11          1.22          1.68         0.39 o                         
   7   4  11          0.01         -0.20         0.34 o                         
   8   4  11          1.14          0.64         0.49 o                         
  -1   5  11         11.52         11.21         1.38 o                         
   0   5  11          0.85          1.30         0.78 o                         
   1   5  11         13.34         13.59         1.71 o                         
   2   5  11         22.33         23.33         1.88 o                         
   3   5  11         14.65         15.82         0.63 o                         
   4   5  11          6.48          8.42         1.09 o                         
   5   5  11          1.57          1.49         0.72 o                         
   6   5  11         36.77         38.33         0.89 o                         
   7   5  11          1.23          1.21         0.31 o                         
   8   5  11          3.25          3.99         0.48 o                         
  -1   6  11          3.69          2.61         0.81 o                         
   0   6  11          4.97          4.25         0.74 o                         
   1   6  11          0.55         -0.15         0.66 o                         
   2   6  11          0.95          0.77         1.04 o                         
   3   6  11          5.03          4.95         0.69 o                         
   4   6  11          1.06         -0.09         0.61 o                         
   5   6  11          5.35          6.22         1.90 o                         
   6   6  11          9.44         10.03         0.78 o                         
   7   6  11          3.07          3.14         0.63 o                         
   8   6  11          0.02         -0.39         0.39 o                         
   0   7  11          1.72          1.18         0.73 o                         
   1   7  11          3.05          3.66         0.80 o                         
   2   7  11          0.79          0.70         0.71 o                         
   3   7  11         17.29         16.06         0.96 o                         
   4   7  11          0.16         -0.09         0.74 o                         
   5   7  11          0.08         -0.53         0.80 o                         
   6   7  11          1.96          3.06         0.84 o                         
   7   7  11          0.08          0.11         0.33 o                         
   2   8  11          1.99          1.32         1.63 o                         
   3   8  11          0.09         -0.49         0.75 o                         
   4   8  11          1.15         -0.53         0.88 o                         
   5   8  11          8.64          7.15         0.85 o                         
   6   8  11          2.06          1.64         1.50 o                         
   0  -3  12          0.24          0.69         0.82 o                         
   1  -3  12          0.00         -0.27         0.80 o                         
   2  -3  12          1.55          0.92         0.91 o                         
   3  -3  12          0.24         -0.64         0.93 o                         
   4  -3  12          0.05         -0.17         0.51 o                         
  -1  -2  12          4.37          3.85         0.66 o                         
   0  -2  12          0.00         -0.58         0.58 o                         
   1  -2  12          1.65          0.54         0.69 o                         
   2  -2  12          0.11          0.46         0.63 o                         
   3  -2  12         22.77         20.34         1.16 o                         
   4  -2  12          0.14          0.65         0.30 o                         
   5  -2  12          8.05          8.61         0.39 o                         
  -1  -1  12          3.25          2.34         0.81 o                         
   0  -1  12          2.22          2.39         0.84 o                         
   1  -1  12          0.03         -0.06         0.59 o                         
   2  -1  12          3.82          2.77         0.62 o                         
   3  -1  12          1.04          0.73         0.27 o                         
   4  -1  12          0.36          0.68         0.31 o                         
   5  -1  12          2.57          3.77         0.36 o                         
   6  -1  12          1.20          1.67         0.53 o                         
  -2   0  12          9.77          8.45         0.40 o                         
  -1   0  12          0.01         -0.20         0.26 o                         
   0   0  12          3.75          3.66         0.35 o                         
   1   0  12          0.36          0.47         0.37 o                         
   2   0  12          2.92          3.07         0.25 o                         
   3   0  12          0.02          0.13         0.28 o                         
   4   0  12          1.87          2.18         0.32 o                         
   5   0  12          9.41          8.83         0.59 o                         
   6   0  12          0.75          1.06         0.42 o                         
   7   0  12          3.58          3.42         0.49 o                         
  -2   1  12          1.95          1.76         0.37 o                         
  -1   1  12          3.56          3.85         0.45 o                         
   0   1  12          0.53          0.12         0.26 o                         
   1   1  12          0.05         -0.28         0.28 o                         
   2   1  12          1.48          1.71         0.24 o                         
   3   1  12          1.02          0.47         0.27 o                         
   4   1  12         13.07         13.58         0.30 o                         
   5   1  12          0.64          0.36         0.32 o                         
   6   1  12          1.99          1.57         0.40 o                         
   7   1  12          0.06         -0.17         0.49 o                         
  -2   2  12         10.20          8.55         0.64 o                         
  -1   2  12          0.83          0.50         0.30 o                         
   0   2  12          0.09          0.44         0.22 o                         
   1   2  12          4.11          4.79         1.11 o                         
   2   2  12         68.35         62.45         0.58 o                         
   3   2  12          1.10          0.07         0.39 o                         
   4   2  12          0.17          0.13         0.19 o                         
   5   2  12         40.33         39.19         0.92 o                         
   6   2  12          0.16          0.15         0.50 o                         
   7   2  12          0.01         -0.03         0.42 o                         
  -1   3  12          0.38          0.33         0.24 o                         
   0   3  12          1.26         -0.80         0.80 o                         
   1   3  12          5.35          4.55         1.25 o                         
   2   3  12         10.44         11.77         0.65 o                         
   3   3  12          3.89          5.39         0.93 o                         
   4   3  12          0.17         -0.20         0.53 o                         
   5   3  12          0.00          1.10         1.01 o                         
   6   3  12          1.23          1.10         0.29 o                         
   7   3  12          1.37          1.97         0.35 o                         
  -1   4  12          4.69          4.53         1.12 o                         
   0   4  12          8.67          9.77         1.09 o                         
   1   4  12          3.15          3.73         0.66 o                         
   2   4  12        132.00        134.85         5.39 o                         
   3   4  12          2.64          2.00         0.60 o                         
   4   4  12          0.81          0.65         0.53 o                         
   5   4  12          1.41          1.23         0.62 o                         
   6   4  12          5.19          4.51         1.51 o                         
   7   4  12          6.31          6.51         0.33 o                         
   0   5  12          0.74         -0.65         1.18 o                         
   1   5  12          7.11          6.75         3.24 o                         
   2   5  12          0.06         -0.04         0.73 o                         
   3   5  12          0.01         -0.30         0.64 o                         
   4   5  12          4.10          3.61         1.20 o                         
   5   5  12          1.14         -0.08         1.49 o                         
   6   5  12          5.19          5.79         0.84 o                         
   7   5  12          0.13          0.13         0.20 o                         
   1   6  12          0.35          0.56         0.88 o                         
   2   6  12          0.76          0.41         1.03 o                         
   3   6  12          7.69          7.80         0.99 o                         
   4   6  12          0.10         -0.20         0.67 o                         
   5   6  12          0.38         -0.77         0.77 o                         
   6   6  12          9.24          9.31         1.32 o                         
   7   6  12          1.07          0.99         1.33 o                         
   2   7  12         17.39         18.98         1.02 o                         
   3   7  12          3.17          5.15         1.36 o                         
   4   7  12          0.46         -0.30         0.91 o                         
   5   7  12         12.76         10.49         1.81 o                         
   6   7  12          1.49          0.57         0.86 o                         
   2  -2  13          0.08          0.42         0.59 o                         
   3  -2  13         16.85         16.80         1.70 o                         
   1  -1  13          2.24          2.09         0.64 o                         
   2  -1  13         13.47         11.61         0.86 o                         
   3  -1  13          4.59          3.91         0.33 o                         
   4  -1  13          0.00          0.06         0.38 o                         
   5  -1  13          0.21          0.70         0.49 o                         
   0   0  13          6.94          4.32         0.58 o                         
   1   0  13          1.28          0.68         0.23 o                         
   2   0  13          0.86          0.71         0.27 o                         
   3   0  13          2.87          2.70         0.47 o                         
   4   0  13          0.22         -0.08         0.33 o                         
   5   0  13          0.88          0.53         0.39 o                         
   0   1  13          0.00          0.15         0.29 o                         
   1   1  13          0.01          0.08         0.29 o                         
   2   1  13          1.36          0.71         0.35 o                         
   3   1  13         27.89         27.04         0.79 o                         
   4   1  13         14.90         16.26         0.35 o                         
   5   1  13          0.33          0.26         0.34 o                         
   6   1  13         34.86         32.51         0.94 o                         
   0   2  13          0.74          0.86         0.53 o                         
   1   2  13          0.33         -0.51         0.71 o                         
   2   2  13         26.07         21.93         0.60 o                         
   3   2  13         18.61         20.27         0.60 o                         
   4   2  13          1.03          0.95         0.53 o                         
   5   2  13          1.66          1.32         0.26 o                         
   6   2  13          1.36          0.53         0.33 o                         
   0   3  13          2.23          1.77         0.58 o                         
   1   3  13          0.01          0.44         0.58 o                         
   2   3  13          4.42          4.02         0.57 o                         
   3   3  13        190.28        189.81         5.74 o                         
   4   3  13          1.52          2.53         0.56 o                         
   5   3  13          4.48          3.98         1.36 o                         
   6   3  13          0.23          0.35         0.19 o                         
   1   4  13          3.07          3.21         0.79 o                         
   2   4  13         22.88         21.63         1.25 o                         
   3   4  13          1.52          0.41         0.66 o                         
   4   4  13          0.00          0.19         0.75 o                         
   5   4  13          0.38          0.43         0.77 o                         
   6   4  13          1.10          1.23         0.73 o                         
   2   5  13          2.86          2.03         0.62 o                         
   3   5  13          0.01         -0.20         0.79 o                         
   4   5  13          0.53          0.99         0.85 o                         
   5   5  13          0.28         -0.05         0.77 o                         
   6   5  13          0.00         -0.14         0.81 o                         
   3   6  13         12.81         13.59         0.97 o                         
   4   6  13          0.81          0.59         0.90 o                         
   5   6  13          0.87          1.75         1.09 o                         
   3   2  14          1.56          0.80         0.83 o                         
                                                                                
